# Supplementary material for: A comparison of E15.5 fetus and newborn rat serum proteomes
Source: Proteome Sci. 2012 Nov 7;10:64. doi: 10.1186/1477-5956-10-64 (PMC3583134; doi:10.1186/1477-5956-10-64)
Supplement: Additional file 1 — Table S1. Comparison details. [file 1477-5956-10-64-S1.xls]

## Sheet: PROTEIN identifications
	Spectral counts
	Newborn rat(NBR)			Embryonic 15.5 fetus(E15.5F)
Protein ID	rat1	rat2	rat3	fetus1	fetus2	fetus3	Increasing (↑) / Decreasing (↓) (NBR/E15.5F)	T-value	P-value	Description
IPI00778633	59	58	70	0	0	0	↑	62.9	<0.05	Apoh Apolipoprotein H
IPI00679202	325	305	374	0	0	0	↑	57.1	<0.05	Tf Isoform 1 of Serotransferrin
IPI00193933	2	2	2	0	0	0	↑	22.9	<0.05	Zdhhc5 Uncharacterized protein
IPI00480639	302	257	300	18	32	25	↑	17.9	<0.05	C3 Complement C3 (Fragment)
IPI00324019	79	81	80	13	13	13	↑	16.6	<0.05	Serpina1 Alpha-1-antiproteinase
IPI00192657	2	2	3	0	0	0	↑	10.5	<0.05	Cpn2 carboxypeptidase N
IPI00765428	8	7	6	0	0	0	↑	8.6	<0.05	Megf11 Protein
IPI00326984	52	35	59	0	0	0	↑	8.6	<0.05	Itih3 Uncharacterized protein
IPI00392886	341	341	527	46	30	29	↑	8.2	<0.05	A2m Alpha-2-macroglobulin
IPI00568389	35	44	52	0	9	0	↑	7.2	<0.05	LOC683399 Igk protein-like isoform 2
IPI00189981	35	39	50	15	12	12	↑	7.2	<0.05	F2 Prothrombin (Fragment)
IPI00365976	3	3	2	0	0	0	↑	6.2	<0.05	LOC100365110 CD320 antigen-like
IPI00331867	5	4	3	0	0	0	↑	5.7	<0.05	Hrc 87 kDa protein
IPI00207668	13	14	17	1	5	0	↑	5.5	<0.05	Afm Afamin
IPI00191737	1666	1691	1364	456	515	475	↑	5.3	<0.05	Alb Serum albumin
IPI00210120	10	5	11	0	0	0	↑	5.2	<0.05	Vtn Aa1018
IPI00364125	3	3	6	0	0	0	↑	5	<0.05	Hgfac Hepatocyte growth factor activator
IPI00206780	80	81	110	35	43	41	↑	4.9	<0.05	Plg Plasminogen
IPI00200593	42	43	24	0	0	0	↑	4.9	<0.05	Serpina3k Serine protease inhibitor A3K
IPI00382202	12	14	26	0	0	0	↑	4.9	<0.05	Hp Isoform 1 of Haptoglobin
IPI00679245	54	57	99	14	10	7	↑	4.8	<0.05	Kng1l1 T-kininogen 2
IPI00188541	12	10	14	3	5	5	↑	4.7	<0.05	Itih4 inter-alpha-inhibitor H4 heavy chain
IPI00358819	4	3	2	0	0	0	↑	4.6	<0.05	Pragmin tyrosine-protein kinase SgK223
IPI00655254	33	23	38	11	12	8	↑	4.6	<0.05	RGD1310507 LRRGT00161
IPI00197194	6	8	4	0	0	0	↑	4.4	<0.05	Thbs4 106 kDa protein
IPI00369995	10	6	10	0	3	0	↑	4	<0.05	Lrp1 prolow-density lipoprotein receptor-related protein 1
IPI00958198	2	1	3	0	0	0	↑	4	<0.05	LOC500375 rCG47051-like
IPI00781081	1	2	3	0	0	0	↑	3.9	<0.05	LOC100362769 hypothetical protein
IPI00198695	1	2	3	0	0	0	↑	3.9	<0.05	Itgb3 Integrin beta
IPI00958555	27	20	55	0	0	0	↑	3.8	<0.05	Uncharacterized protein
IPI00205974	4	2	2	0	0	0	↑	3.7	<0.05	Myod1 Myoblast determination protein 1
IPI00208659	31	19	57	0	0	0	↑	3.7	<0.05	Cfh Complement inhibitory factor H
IPI00782171	3	6	3	0	0	0	↑	3.5	<0.05	- 8 kDa protein
IPI00371976	1	2	1	0	0	0	↑	3.5	<0.05	Ppp1r12b Uncharacterized protein
IPI00370486	10	6	19	0	0	0	↑	3.5	<0.05	RGD1564318 Ig lambda-2 chain C region
IPI00368550	7	9	20	0	0	0	↑	3.5	<0.05	C5 complement component 5
IPI00557598	15	16	23	0	8	4	↑	3.4	<0.05	LOC100363606 mCG147639-like
IPI00213036	14	18	41	0	0	0	↑	3.4	<0.05	C4b complement C4 precursor
IPI00765483	5	6	2	0	0	0	↑	3.3	<0.05	Smarcad1 Uncharacterized protein
IPI00194097	31	22	47	12	5	8	↑	3.2	<0.05	Gc Vitamin D-binding protein
IPI00211075	9	29	37	0	0	0	↑	3.2	<0.05	Serpina3n Serpina3n-like protein
IPI00326140	110	116	277	14	15	12	↑	3.2	<0.05	Pzp Alpha-1-macroglobulin
IPI00187799	16	12	23	7	5	6	↑	3.2	<0.05	Kng1;Kng2 Isoform HMW of Kininogen-1
IPI00327469	99	106	68	31	30	31	↑	3.2	<0.05	Ahsg Alpha-2-HS-glycoprotein
IPI00365168	7	5	2	0	0	0	↑	3	<0.05	Cd97 90 kDa protein
IPI00365896	5	9	3	0	0	0	↑	2.9	<0.05	Cfp Properdin factor
IPI00204867	8	5	4	2	0	0	↑	2.9	<0.05	Ltbp4 Uncharacterized protein
IPI00390751	2	5	2	0	0	0	↑	2.7	0.05-0.1	Uncharacterized protein
IPI00188338	9	5	22	0	0	0	↑	2.6	0.05-0.1	Itih1 inter-alpha-trypsin inhibitor heavy chain H1
IPI00515829	32	33	111	0	2	0	↑	2.5	0.05-0.1	Kng1 T-kininogen 1
IPI00191283	1	4	2	0	0	0	↑	2.5	0.05-0.1	LOC100364734 Uncharacterized protein
IPI00388901	2	1	5	0	0	0	↑	2.5	0.05-0.1	Dlk1 Uncharacterized protein
IPI00207146	15	24	26	4	10	10	↑	2.4	0.05-0.1	Hbb-b1 Zero beta-1 globin
IPI00382185	14	20	68	0	3	0	↑	2.1	0.1-0.2	Cfb complement factor B
IPI00200591	46	44	0	0	0	0	↑	2	0.1-0.2	LOC299282 Serine protease inhibitor A3L
IPI00362827	3	3	0	0	0	0	↑	2	0.1-0.2	LOC685244 IQ motif and Sec7 domain 2 isoform1-like isoform 2
IPI00776804	7	7	0	0	0	0	↑	2	0.1-0.2	Spryd3 SPRY domain-containing protein 3
IPI00565139	3	3	0	0	0	0	↑	2	0.1-0.2	Uncharacterized protein
IPI00780675	3	3	0	0	0	0	↑	2	0.1-0.2	Ehmt1 Uncharacterized protein
IPI00551558	3	3	0	0	0	0	↑	2	0.1-0.2	Krt2 Keratin
IPI00553980	3	3	0	0	0	0	↑	2	0.1-0.2	Myo3a myosin IIIA
IPI00958500	6	6	0	0	0	0	↑	2	0.1-0.2	LOC690854 predicted protein-like
IPI00207302	1	1	0	0	0	0	↑	2	0.1-0.2	Figf Vascular endothelial growth factor D
IPI00211805	1	1	0	0	0	0	↑	2	0.1-0.2	Hap1 Isoform A of Huntingtin-associated protein 1
IPI00231793	1	1	0	0	0	0	↑	2	0.1-0.2	Esr2 Isoform 1 of Estrogen receptor beta
IPI00766527	1	1	0	0	0	0	↑	2	0.1-0.2	LOC683470 growth arrest specific 1-like
IPI00779009	1	1	0	0	0	0	↑	2	0.1-0.2	Rilpl2 28 kDa protein
IPI00781288	1	1	0	0	0	0	↑	2	0.1-0.2	LOC685460 Uncharacterized protein
IPI00200685	2	2	0	0	0	0	↑	2	0.1-0.2	Qsox1 Isoform 2 of Sulfhydryl oxidase 1
IPI00371424	0	7	9	0	0	0	↑	2	0.1-0.2	Megf10 multiple EGF-like domains 10
IPI00324380	15	13	0	0	0	0	↑	2	0.1-0.2	Ttr Transthyretin
IPI00191789	4	0	4	0	0	0	↑	2	0.1-0.2	Hrg Histidine-rich glycoprotein 1
IPI00564810	1	0	1	0	0	0	↑	2	0.1-0.2	RGD1563496 WW domain binding protein 11-like
IPI00368179	2	0	2	0	0	0	↑	2	0.1-0.2	Uncharacterized protein
IPI00959327	7	0	7	0	0	0	↑	2	0.1-0.2	Ttn titin
IPI00215299	0	3	4	0	0	0	↑	2	0.1-0.2	C1qc Complement C1q subcomponent subunit C
IPI00363943	6	5	0	0	0	0	↑	2	0.1-0.2	Spred1 51 kDa protein
IPI00944824	6	0	8	0	0	0	↑	2	0.1-0.2	Fcgbp Fc fragment of IgG binding protein
IPI00464764	3	0	4	0	0	0	↑	2	0.1-0.2	Fam164c Protein FAM164C
IPI00205634	5	4	0	0	0	0	↑	2	0.1-0.2	Ank2 430 kDa protein
IPI00192480	4	5	0	0	0	0	↑	2	0.1-0.2	Dcaf8 DDB1- and CUL4-associated factor 8
IPI00363966	0	2	3	0	0	0	↑	2	0.1-0.2	Dll4 Uncharacterized protein
IPI00568624	0	2	3	0	0	0	↑	2	0.1-0.2	- 30 kDa protein
IPI00188060	4	3	0	0	0	0	↑	2	0.1-0.2	Sepp1 Selenoprotein P
IPI00870115	4	3	0	0	0	0	↑	2	0.1-0.2	Itgb8 Integrin beta
IPI00766905	4	3	0	0	0	0	↑	2	0.1-0.2	Megf8 multiple EGF-like-domains 8
IPI00808712	2	0	3	0	0	0	↑	1.9	0.1-0.2	LOC689927 Uncharacterized protein
IPI00778021	2	0	3	0	0	0	↑	1.9	0.1-0.2	Lmtk2 Uncharacterized protein
IPI00358761	2	1	7	0	0	0	↑	1.9	0.1-0.2	LOC100361323 Uncharacterized protein
IPI00366175	3	4	0	0	0	0	↑	1.9	0.1-0.2	Akap8l 71 kDa protein
IPI00950336	86	0	139	0	0	0	↑	1.9	0.1-0.2	Cp Uncharacterized protein
IPI00389335	3	2	0	0	0	0	↑	1.9	0.1-0.2	Rnf103 79 kDa protein
IPI00201363	3	2	0	0	0	0	↑	1.9	0.1-0.2	Npdc1 Uncharacterized protein
IPI00778920	3	2	0	0	0	0	↑	1.9	0.1-0.2	LOC691298 rCG29400-like
IPI00391685	3	2	0	0	0	0	↑	1.9	0.1-0.2	- 17 kDa protein
IPI00361788	4	0	3	0	0	0	↑	1.9	0.1-0.2	Fras1 Fraser syndrome 1 homolog (human) isoform 1
IPI00369637	2	3	0	0	0	0	↑	1.9	0.1-0.2	Zc3h12c probable ribonuclease ZC3H12C
IPI00766084	2	3	0	0	0	0	↑	1.9	0.1-0.2	Tyrp1 Uncharacterized protein
IPI00190577	4	0	7	0	0	0	↑	1.9	0.1-0.2	Lama5 laminin subunit alpha-5
IPI00194733	5	3	0	0	0	0	↑	1.8	0.1-0.2	Atrn Isoform 2 of Attractin
IPI00369923	5	3	0	0	0	0	↑	1.8	0.1-0.2	Wscd1 Uncharacterized protein
IPI00366159	3	5	0	0	0	0	↑	1.8	0.1-0.2	Ltbp3 latent transforming growth factor beta binding protein 3
IPI00363369	0	1	2	0	0	0	↑	1.8	0.1-0.2	Tmem63a transmembrane protein 6
IPI00231827	0	2	4	0	0	0	↑	1.8	0.1-0.2	Ncl Nucleolin
IPI00204006	2	0	4	0	0	0	↑	1.8	0.1-0.2	Fbn1 Fibrillin-1
IPI00198210	1	0	2	0	0	0	↑	1.8	0.1-0.2	Supt5h Uncharacterized protein
IPI00360294	1	0	2	0	0	0	↑	1.8	0.1-0.2	LOC100364610;LOC100360041 Uncharacterized protein
IPI00560651	1	0	2	0	0	0	↑	1.8	0.1-0.2	LOC691661 mCG114696-like
IPI00190846	2	1	8	0	0	0	↑	1.8	0.1-0.2	Casr Uncharacterized protein
IPI00358230	8	0	5	0	0	0	↑	1.8	0.1-0.2	RGD1563946 anoctamin 8
IPI00210900	19	16	15	4	9	10	↑	1.8	0.1-0.2	Ambp Protein AMBP
IPI00421857	10	19	0	0	0	0	↑	1.7	0.1-0.2	Krt1 Keratin
IPI00204321	2	1	0	0	0	0	↑	1.7	0.1-0.2	Whsc1l1 Wolf-Hirschhorn syndrome candidate 1-like 1
IPI00769045	2	1	0	0	0	0	↑	1.7	0.1-0.2	Htra4 Uncharacterized protein
IPI00886485	15	16	90	0	0	0	↑	1.7	0.1-0.2	Kng1 Rat T-kininogen
IPI00365741	2	4	0	0	0	0	↑	1.7	0.1-0.2	Nsd1 Uncharacterized protein
IPI00207551	1	2	0	0	0	0	↑	1.7	0.1-0.2	Celsr3 Uncharacterized protein
IPI00197118	3	6	0	0	0	0	↑	1.7	0.1-0.2	Rchy1 Ring finger and CHY zinc finger domain containing 1
IPI00189741	1	2	0	0	0	0	↑	1.7	0.1-0.2	Lama3 Laminin-5 alpha 3 chain
IPI00914165	1	2	0	0	0	0	↑	1.7	0.1-0.2	GABA-B1j
IPI00371075	4	0	2	0	0	0	↑	1.7	0.1-0.2	Ezh1 histone-lysine N-methyltransferase EZH1
IPI00370898	4	0	2	0	0	0	↑	1.7	0.1-0.2	Mlxip MLX-interacting protein-like
IPI00561864	2	0	1	0	0	0	↑	1.7	0.1-0.2	LOC691259 Uncharacterized protein
IPI00958955	2	0	1	0	0	0	↑	1.7	0.1-0.2	Dner delta\notch-like EGF repeat containing
IPI00951467	2	0	1	0	0	0	↑	1.7	0.1-0.2	Uncharacterized protein
IPI00212708	42	35	0	4	2	3	↑	1.7	0.1-0.2	Fetub Fetuin-B
IPI00389331	0	4	2	0	0	0	↑	1.6	0.1-0.2	Ltbp1 187 kDa protein
IPI00210939	0	2	1	0	0	0	↑	1.6	0.1-0.2	Wap Whey acidic protein
IPI00215401	3	7	0	0	0	0	↑	1.6	0.1-0.2	Notch4 Notch homolog 4
IPI00213693	0	1	3	0	0	0	↑	1.6	0.1-0.2	Pros1 Vitamin K-dependent protein S
IPI00948931	4	6	0	1	0	0	↑	1.6	0.1-0.2	- 159 kDa protein
IPI00766384	1	0	3	0	0	0	↑	1.6	0.1-0.2	LOC304903 rCG46367-like isoform 2
IPI00471751	0	7	3	0	0	0	↑	1.6	0.1-0.2	LOC499806 Uncharacterized protein LOC285141 homolog
IPI00561076	0	10	4	0	0	0	↑	1.5	0.2-0.4	Sned1 Sushi
IPI00231386	0	5	2	0	0	0	↑	1.5	0.2-0.4	Pcsk5 proprotein convertase subtilisin\kexin type 5
IPI00766731	1	3	0	0	0	0	↑	1.5	0.2-0.4	Nkx1-1 NK1 transcription factor related
IPI00205493	1	3	0	0	0	0	↑	1.5	0.2-0.4	Snca Isoform Syn1 of Alpha-synuclein
IPI00957262	0	6	2	0	0	0	↑	1.4	0.2-0.4	RGD1309291 rCG60333-like
IPI00200092	1	0	4	0	0	0	↑	1.4	0.2-0.4	Tspan33 Uncharacterized protein
IPI00876581	4	5	11	3	2	3	↑	1.4	0.2-0.4	Rbp4 Retinol-binding protein 4
IPI00207628	1	4	0	0	0	0	↑	1.4	0.2-0.4	Adam5 Disintegrin and metalloproteinase domain-containing protein 5
IPI00204451	6	4	32	4	0	0	↑	1.4	0.2-0.4	Cfi Complement factor I
IPI00368704	0	1	5	0	0	0	↑	1.4	0.2-0.4	Cpamd8 similar to Murinoglobulin 1 homolog
IPI00360977	4	0	1	0	0	0	↑	1.3	0.2-0.4	RGD1307225 42 kDa protein
IPI00763824	10	2	0	0	0	0	↑	1.3	0.2-0.4	Top2b DNA topoisomerase 2
IPI00370117	2	0	4	1	0	0	↑	1.2	0.2-0.4	Eftud2 elongation factor Tu GTP binding domain containing 2
IPI00557643	2	1	2	0	1	1	↑	1.2	0.2-0.4	Uncharacterized protein
IPI00957985	0	49	155	3	3	20	↑	1.2	0.2-0.4	Fn1 Uncharacterized protein
IPI00212666	9	13	63	8	9	0	↑	1.2	0.2-0.4	Mug1;LOC297568 Isoform 1 of Murinoglobulin-1
IPI00476292	0	69	1	0	0	0	↑	1	0.2-0.4	Cp Ceruloplasmin
IPI00382264	3	0	0	0	0	0	↑	1	0.2-0.4	LOC364556 RCG62902
IPI00213611	7	0	0	0	0	0	↑	1	0.2-0.4	LOC287167 RCG33691
IPI00951116	40	0	0	0	0	0	↑	1	0.2-0.4	Hbb 16 kDa protein
IPI00365215	7	0	0	0	0	0	↑	1	0.2-0.4	Nasp Nuclear autoantigenic sperm protein
IPI00559000	6	0	0	0	0	0	↑	1	0.2-0.4	Leo1 Uncharacterized protein
IPI00763318	6	0	0	0	0	0	↑	1	0.2-0.4	Pcsk5 proprotein convertase subtilisin\kexin type 5
IPI00957966	4	0	0	0	0	0	↑	1	0.2-0.4	RGD1624205 mucin apoprotein
IPI00782333	2	0	0	0	0	0	↑	1	0.2-0.4	Kdm2a Uncharacterized protein
IPI00778147	2	0	0	0	0	0	↑	1	0.2-0.4	Ylpm1 YLP motif containing 1
IPI00777513	2	0	0	0	0	0	↑	1	0.2-0.4	LOC685349 hypothetical protein
IPI00569284	3	0	0	0	0	0	↑	1	0.2-0.4	Tet2 Uncharacterized protein
IPI00212694	3	0	0	0	0	0	↑	1	0.2-0.4	Egfr Epidermal growth factor receptor
IPI00568236	3	0	0	0	0	0	↑	1	0.2-0.4	MGC105567 Similar to cDNA sequence BC023105
IPI00957450	2	0	0	0	0	0	↑	1	0.2-0.4	RGD1563578 rCG58049-like
IPI00362276	3	0	0	0	0	0	↑	1	0.2-0.4	Kdm4dl rCG31764-like
IPI00213963	4	0	0	0	0	0	↑	1	0.2-0.4	Aplp2 amyloid beta (A4) precursor-like protein 2
IPI00359076	3	0	0	0	0	0	↑	1	0.2-0.4	Tie1 Tie1 protein
IPI00951066	4	0	0	0	0	0	↑	1	0.2-0.4	Krtap4-3 Uncharacterized protein
IPI00568793	2	0	0	0	0	0	↑	1	0.2-0.4	Csmd1 348 kDa protein
IPI00367249	3	0	0	0	0	0	↑	1	0.2-0.4	Znf507 Zinc finger protein 507 (Predicted)
IPI00950447	5	0	0	0	0	0	↑	1	0.2-0.4	- 12 kDa protein
IPI00213030	34	0	0	0	0	0	↑	1	0.2-0.4	Map3k7ip2 Isoform 2 of TGF-beta-activated kinase 1 and MAP3K7-binding protein 2
IPI00359961	2	0	0	0	0	0	↑	1	0.2-0.4	Adam26b Uncharacterized protein
IPI00568482	3	0	0	0	0	0	↑	1	0.2-0.4	Uncharacterized protein
IPI00371134	3	0	0	0	0	0	↑	1	0.2-0.4	Trim71 Uncharacterized protein
IPI00202254	1	0	0	0	0	0	↑	1	0.2-0.4	Pla2g5 Calcium-dependent phospholipase A2
IPI00211695	1	0	0	0	0	0	↑	1	0.2-0.4	Ppp1r12a Uncharacterized protein
IPI00464512	1	0	0	0	0	0	↑	1	0.2-0.4	Hnrnph2 Heterogeneous nuclear ribonucleoprotein H2
IPI01007597	1	0	0	0	0	0	↑	1	0.2-0.4	Jag2 Protein jagged-2 (Fragment)
IPI00188249	1	0	0	0	0	0	↑	1	0.2-0.4	Bri3bp Bri3 binding protein
IPI00192939	1	0	0	0	0	0	↑	1	0.2-0.4	Hgf Hepatocyte growth factor
IPI00193098	1	0	0	0	0	0	↑	1	0.2-0.4	Shisa2 Uncharacterized protein
IPI00194996	1	0	0	0	0	0	↑	1	0.2-0.4	Ppig Peptidyl-prolyl cis-trans isomerase G
IPI00195773	1	0	0	0	0	0	↑	1	0.2-0.4	Epor Erythropoietin receptor
IPI00196758	2	0	0	0	0	0	↑	1	0.2-0.4	Cacna1g T-type calcium channel isoform
IPI00198642	1	0	0	0	0	0	↑	1	0.2-0.4	Spon1 Spondin-1
IPI00202027	1	0	0	0	0	0	↑	1	0.2-0.4	Hnrph1 Uncharacterized protein
IPI00203365	2	0	0	0	0	0	↑	1	0.2-0.4	P2rx6 P2X purinoceptor 6
IPI00206662	1	0	0	0	0	0	↑	1	0.2-0.4	Cdh1 Cadherin-1
IPI00207866	1	0	0	0	0	0	↑	1	0.2-0.4	Xrcc6 thyroid autoantigen
IPI00208245	3	0	0	0	0	0	↑	1	0.2-0.4	Pacsin1 Protein kinase C and casein kinase substrate in neurons protein 1
IPI00209033	2	0	0	0	0	0	↑	1	0.2-0.4	Plcb3 Phospholipase C
IPI00210125	2	0	0	0	0	0	↑	1	0.2-0.4	Sv2b Synaptic vesicle glycoprotein 2B
IPI00211146	2	0	0	0	0	0	↑	1	0.2-0.4	Dkk3 RCG39957
IPI00231215	1	0	0	0	0	0	↑	1	0.2-0.4	Pacsin2 Isoform 4 of Protein kinase C and casein kinase substrate in neurons 2 protein
IPI00231302	1	0	0	0	0	0	↑	1	0.2-0.4	Nefl Neurofilament light polypeptide
IPI00359354	4	0	0	0	0	0	↑	1	0.2-0.4	Papd5 Uncharacterized protein
IPI00360300	1	0	0	0	0	0	↑	1	0.2-0.4	Tnpo1 Tnpo1 protein
IPI00360487	1	0	0	0	0	0	↑	1	0.2-0.4	Rab44 RAB44
IPI00360488	3	0	0	0	0	0	↑	1	0.2-0.4	Lrp12 Uncharacterized protein
IPI00360529	1	0	0	0	0	0	↑	1	0.2-0.4	Oc90 Uncharacterized protein
IPI00365728	2	0	0	0	0	0	↑	1	0.2-0.4	Tspan9 Uncharacterized protein
IPI00365984	5	0	0	0	0	0	↑	1	0.2-0.4	Slc41a2 Uncharacterized protein
IPI00365999	1	0	0	0	0	0	↑	1	0.2-0.4	Dek Protein DEK
IPI00366903	1	0	0	0	0	0	↑	1	0.2-0.4	Sema5a semaphorin 5A
IPI00367004	1	0	0	0	0	0	↑	1	0.2-0.4	Rshl1 Radial spokehead-like 1
IPI00368040	2	0	0	0	0	0	↑	1	0.2-0.4	Uncharacterized protein
IPI00368128	6	0	0	0	0	0	↑	1	0.2-0.4	RGD1562174 similar to mKIAA1450 protein
IPI00369911	2	0	0	0	0	0	↑	1	0.2-0.4	RGD1560182 hypothetical protein
IPI00371717	1	0	0	0	0	0	↑	1	0.2-0.4	Mphosph10 M-phase phosphoprotein 10
IPI00371938	2	0	0	0	0	0	↑	1	0.2-0.4	Srgap2 Uncharacterized protein
IPI00372130	1	0	0	0	0	0	↑	1	0.2-0.4	Dennd1a Uncharacterized protein
IPI00372469	1	0	0	0	0	0	↑	1	0.2-0.4	Uncharacterized protein
IPI00372517	1	0	0	0	0	0	↑	1	0.2-0.4	Rfx3 Regulatory factor X
IPI00372970	1	0	0	0	0	0	↑	1	0.2-0.4	Stard8 Uncharacterized protein
IPI00389250	1	0	0	0	0	0	↑	1	0.2-0.4	Wtip Wilms tumor 1 interacting protein
IPI00391372	1	0	0	0	0	0	↑	1	0.2-0.4	Ccbe1 rCG46976-like
IPI00421640	1	0	0	0	0	0	↑	1	0.2-0.4	KIFC2 KIFC2 protein
IPI00454359	2	0	0	0	0	0	↑	1	0.2-0.4	Mest Mesoderm-specific transcript homolog protein
IPI00471508	1	0	0	0	0	0	↑	1	0.2-0.4	Zswim2 Zinc finger
IPI00475621	1	0	0	0	0	0	↑	1	0.2-0.4	Olr982 olfactory receptor Olr982
IPI00480626	1	0	0	0	0	0	↑	1	0.2-0.4	LOC499643 Putative uncharacterized protein LOC499643
IPI00560298	1	0	0	0	0	0	↑	1	0.2-0.4	RGD1564937 Uncharacterized protein
IPI00562182	2	0	0	0	0	0	↑	1	0.2-0.4	Crem Uncharacterized protein
IPI00562919	1	0	0	0	0	0	↑	1	0.2-0.4	Uncharacterized protein
IPI00563308	1	0	0	0	0	0	↑	1	0.2-0.4	Zdhhc14 Membrane-associated DHHC14 zinc finger protein
IPI00563334	1	0	0	0	0	0	↑	1	0.2-0.4	Gtf2i Uncharacterized protein
IPI00563635	1	0	0	0	0	0	↑	1	0.2-0.4	LOC100363276 Rho GTPase activating protein 6
IPI00565140	1	0	0	0	0	0	↑	1	0.2-0.4	Vom2r3 Uncharacterized protein
IPI00765824	2	0	0	0	0	0	↑	1	0.2-0.4	Tet1 Uncharacterized protein
IPI00776426	1	0	0	0	0	0	↑	1	0.2-0.4	LOC686050 likely orthologue of H. sapiens chromosome 9 open reading frame 84-like
IPI00782527	1	0	0	0	0	0	↑	1	0.2-0.4	- 12 kDa protein
IPI00858408	1	0	0	0	0	0	↑	1	0.2-0.4	Vom2r72 Uncharacterized protein
IPI00869768	3	0	0	0	0	0	↑	1	0.2-0.4	Tnrc6a Uncharacterized protein
IPI00870654	1	0	0	0	0	0	↑	1	0.2-0.4	Ppcdc Uncharacterized protein
IPI00948987	1	0	0	0	0	0	↑	1	0.2-0.4	Uncharacterized protein
IPI00958572	1	0	0	0	0	0	↑	1	0.2-0.4	Sgcb Uncharacterized protein
IPI00960009	1	0	0	0	0	0	↑	1	0.2-0.4	LOC687472 rCG54054-like
IPI00196914	2	0	0	0	0	0	↑	1	0.2-0.4	LOC501546 460 kDa protein
IPI00372298	4	0	0	0	0	0	↑	1	0.2-0.4	Zc3h7a Uncharacterized protein
IPI00367033	1	0	0	0	0	0	↑	1	0.2-0.4	Rngtt Rngtt protein
IPI00781887	3	0	0	0	0	0	↑	1	0.2-0.4	LOC290577 hypothetical LOC290577
IPI00203018	1	0	0	0	0	0	↑	1	0.2-0.4	Pclo Isoform 3 of Protein piccolo
IPI00564157	2	0	0	0	0	0	↑	1	0.2-0.4	Hivep2 Uncharacterized protein
IPI00366514	1	0	0	0	0	0	↑	1	0.2-0.4	Mpzl3 Uncharacterized protein
IPI00368429	1	0	0	0	0	0	↑	1	0.2-0.4	Uncharacterized protein
IPI00767427	3	0	0	0	0	0	↑	1	0.2-0.4	RGD1310209 protein
IPI00190287	2	0	0	0	0	0	↑	1	0.2-0.4	LOC100363743 proline arginine-rich end leucine-rich repeat protein-like
IPI00366415	1	0	0	0	0	0	↑	1	0.2-0.4	Matn2 matrilin 2
IPI00563914	1	0	0	0	0	0	↑	1	0.2-0.4	Zdhhc11 Membrane-associated DHHC11 zinc finger protein
IPI00373119	2	0	0	0	0	0	↑	1	0.2-0.4	Fbln7 Uncharacterized protein
IPI00366532	2	0	0	0	0	0	↑	1	0.2-0.4	Prex2 Uncharacterized protein
IPI00370333	1	0	0	0	0	0	↑	1	0.2-0.4	Baz1b tyrosine-protein kinase BAZ1B
IPI00768596	3	0	0	0	0	0	↑	1	0.2-0.4	Smg6 Uncharacterized protein
IPI00367768	2	0	0	0	0	0	↑	1	0.2-0.4	Uncharacterized protein
IPI00951693	1	0	0	0	0	0	↑	1	0.2-0.4	Bach2 Uncharacterized protein
IPI00421358	2	0	0	0	0	0	↑	1	0.2-0.4	Orc2l Uncharacterized protein
IPI00476523	2	0	0	0	0	0	↑	1	0.2-0.4	Herc2 Protein
IPI00207675	3	0	0	0	0	0	↑	1	0.2-0.4	Zeb2 Zfhx1b zinc finger homeobox 1b
IPI00366169	2	0	0	0	0	0	↑	1	0.2-0.4	Brf1 Uncharacterized protein
IPI00198792	1	0	0	0	0	0	↑	1	0.2-0.4	Il10ra Interleukin-10 receptor
IPI00870180	1	0	0	0	0	0	↑	1	0.2-0.4	Phf13 Uncharacterized protein
IPI00553891	1	0	0	0	0	0	↑	1	0.2-0.4	Mrgprx2 MRGB1 G protein-coupled receptor
IPI00207473	1	0	0	0	0	0	↑	1	0.2-0.4	Spsb3 Uncharacterized protein
IPI00370954	1	0	0	0	0	0	↑	1	0.2-0.4	Mars2 Uncharacterized protein
IPI00421405	3	0	0	0	0	0	↑	1	0.2-0.4	Podn LRRGT00160
IPI00557667	1	0	0	0	0	0	↑	1	0.2-0.4	Erbb4 128 kDa protein
IPI00782141	3	0	0	0	0	0	↑	1	0.2-0.4	LOC680907 Uncharacterized protein
IPI00568290	1	0	0	0	0	0	↑	1	0.2-0.4	Adam26a a disintegrin and metallopeptidase domain 26A
IPI00189568	1	0	0	0	0	0	↑	1	0.2-0.4	Adam1a Disintegrin and metalloproteinase domain-containing protein 1
IPI00206121	2	0	0	0	0	0	↑	1	0.2-0.4	Uncharacterized protein
IPI00360930	1	0	0	0	0	0	↑	1	0.2-0.4	Car1 Carbonic anhydrase 1
IPI00191952	5	0	0	0	0	0	↑	1	0.2-0.4	Apoc4 Isoform 1 of Apolipoprotein C-IV
IPI00870223	2	0	0	0	0	0	↑	1	0.2-0.4	Frmpd4 Uncharacterized protein
IPI00765647	1	0	0	0	0	0	↑	1	0.2-0.4	LOC686456 teashirt 2-like
IPI00365666	3	0	0	0	0	0	↑	1	0.2-0.4	Npepo Aminopeptidase O
IPI00203258	5	0	0	0	0	0	↑	1	0.2-0.4	Dclre1c Protein artemis
IPI00368692	1	0	0	0	0	0	↑	1	0.2-0.4	Srrm2 serine\arginine repetitive matrix 2
IPI00365974	3	0	0	0	0	0	↑	1	0.2-0.4	Pram1 mCG140116-like
IPI00200865	1	0	0	0	0	0	↑	1	0.2-0.4	Zfyve1 Zinc finger
IPI00554120	1	0	0	0	0	0	↑	1	0.2-0.4	Muc4 mucin-4
IPI00915115	1	0	0	0	0	0	↑	1	0.2-0.4	Phrf1 Uncharacterized protein
IPI00368404	1	0	0	0	0	0	↑	1	0.2-0.4	Uncharacterized protein
IPI00363478	1	0	0	0	0	0	↑	1	0.2-0.4	Ccdc113 coiled-coil domain-containing protein 113
IPI00190240	3	0	0	0	0	0	↑	1	0.2-0.4	Uncharacterized protein
IPI00882433	1	0	0	0	0	0	↑	1	0.2-0.4	Ube2e2 Ubiquitin carrier protein (Fragment)
IPI00557572	1	0	0	0	0	0	↑	1	0.2-0.4	Tnn tenascin-N
IPI00560509	1	0	0	0	0	0	↑	1	0.2-0.4	Hirip3 HIRA interacting protein 3
IPI00959375	1	0	0	0	0	0	↑	1	0.2-0.4	LOC100363711;LOC100359643 mCG58586-like
IPI00206296	0	5	0	0	0	0	↑	1	0.2-0.4	Odf1 Outer dense fiber protein 1
IPI00470230	0	5	0	0	0	0	↑	1	0.2-0.4	Tmprss2 53 kDa protein
IPI00957653	0	3	0	0	0	0	↑	1	0.2-0.4	LOC100359999 hypothetical protein
IPI00951429	0	4	0	0	0	0	↑	1	0.2-0.4	Fbn1 Uncharacterized protein
IPI00952341	0	2	0	0	0	0	↑	1	0.2-0.4	Hax1 Uncharacterized protein
IPI00210123	0	2	0	0	0	0	↑	1	0.2-0.4	Abcc9 Isoform SUR2B of ATP-binding cassette sub-family C member 9
IPI00371465	0	4	0	0	0	0	↑	1	0.2-0.4	LOC100366089 Hedgehog-interacting protein-like
IPI00373409	0	2	0	0	0	0	↑	1	0.2-0.4	Celsr2 Uncharacterized protein
IPI00471693	0	2	0	0	0	0	↑	1	0.2-0.4	Rnf113a1 Ring finger protein 113A1
IPI00390876	0	3	0	0	0	0	↑	1	0.2-0.4	Uncharacterized protein
IPI00390975	0	5	0	0	0	0	↑	1	0.2-0.4	Krt10 Uncharacterized protein
IPI00366310	0	3	0	0	0	0	↑	1	0.2-0.4	LOC312831 Similar to SRY (Sex determining region Y)-box 5 isoform a
IPI00373266	0	2	0	0	0	0	↑	1	0.2-0.4	Rbm28 Uncharacterized protein
IPI00370073	0	3	0	0	0	0	↑	1	0.2-0.4	Krt14 Uncharacterized protein
IPI00949916	0	3	0	0	0	0	↑	1	0.2-0.4	Aars 69 kDa protein
IPI00369515	0	3	0	0	0	0	↑	1	0.2-0.4	LOC295528 hypothetical protein
IPI00205467	0	2	0	0	0	0	↑	1	0.2-0.4	Dmp1 Uncharacterized protein
IPI00359894	0	2	0	0	0	0	↑	1	0.2-0.4	Crim1 cysteine rich transmembrane BMP regulator 1
IPI00765800	0	2	0	0	0	0	↑	1	0.2-0.4	Uncharacterized protein
IPI00950195	0	1	0	0	0	0	↑	1	0.2-0.4	Klc1 Uncharacterized protein
IPI00363278	0	1	0	0	0	0	↑	1	0.2-0.4	Cntnap5b Contactin-associated protein like 5-3
IPI00371354	0	1	0	0	0	0	↑	1	0.2-0.4	Gtf2f1 General transcription factor IIF subunit 1
IPI00188697	0	1	0	0	0	0	↑	1	0.2-0.4	Cd74 Isoform Long of H-2 class II histocompatibility antigen gamma chain
IPI00191681	0	1	0	0	0	0	↑	1	0.2-0.4	Itgb1 Integrin beta-1
IPI00195674	0	1	0	0	0	0	↑	1	0.2-0.4	Wfdc5 WAP four-disulfide core domain 5
IPI00197306	0	1	0	0	0	0	↑	1	0.2-0.4	LOC498350 Similar to testicular haploid expressed gene product isoform 2
IPI00198929	0	2	0	0	0	0	↑	1	0.2-0.4	Hexim1 Protein HEXIM1
IPI00200810	0	3	0	0	0	0	↑	1	0.2-0.4	Gabrg3 33 kDa protein
IPI00201403	0	1	0	0	0	0	↑	1	0.2-0.4	Ppm1a Ppm1a protein
IPI00202543	0	2	0	0	0	0	↑	1	0.2-0.4	Hk1 Hexokinase-1
IPI00205274	0	2	0	0	0	0	↑	1	0.2-0.4	Mybbp1a Myb-binding protein 1A
IPI00206693	0	1	0	0	0	0	↑	1	0.2-0.4	- 16 kDa protein
IPI00208301	0	1	0	0	0	0	↑	1	0.2-0.4	Erbb3 Receptor tyrosine-protein kinase erbB-3
IPI00209188	0	1	0	0	0	0	↑	1	0.2-0.4	Ager advanced glycosylation end product-specific receptor precursor
IPI00209373	0	10	0	0	0	0	↑	1	0.2-0.4	- 48 kDa protein
IPI00209377	0	1	0	0	0	0	↑	1	0.2-0.4	Nasp Uncharacterized protein
IPI00212127	0	3	0	0	0	0	↑	1	0.2-0.4	Lamb3 laminin
IPI00214450	0	1	0	0	0	0	↑	1	0.2-0.4	Cpsf4 Uncharacterized protein
IPI00214463	0	4	0	0	0	0	↑	1	0.2-0.4	Phka1 Uncharacterized protein
IPI00215280	0	1	0	0	0	0	↑	1	0.2-0.4	Insrr insulin receptor-related protein
IPI00231393	0	2	0	0	0	0	↑	1	0.2-0.4	Dpf1 Isoform 4 of Zinc finger protein neuro-d4
IPI00326566	0	1	0	0	0	0	↑	1	0.2-0.4	Hdgf Hepatoma-derived growth factor
IPI00357950	0	1	0	0	0	0	↑	1	0.2-0.4	RGD1563510 similar to RIKEN cDNA 8430427H17 gene isoform 2
IPI00358474	0	1	0	0	0	0	↑	1	0.2-0.4	LOC100360334 formin homology 2 domain containing 3
IPI00358741	0	1	0	0	0	0	↑	1	0.2-0.4	Zfp462 zinc finger protein 462
IPI00358863	0	1	0	0	0	0	↑	1	0.2-0.4	Adam9 Uncharacterized protein
IPI00360359	0	1	0	0	0	0	↑	1	0.2-0.4	Mier3 Uncharacterized protein
IPI00360541	0	1	0	0	0	0	↑	1	0.2-0.4	Itgb2 Itgb2 protein
IPI00360951	0	1	0	0	0	0	↑	1	0.2-0.4	tGap1 Uncharacterized protein
IPI00362016	0	1	0	0	0	0	↑	1	0.2-0.4	Tmprss6 Uncharacterized protein
IPI00362098	0	4	0	0	0	0	↑	1	0.2-0.4	Atp13a4 probable cation-transporting ATPase 13A4
IPI00364028	0	1	0	0	0	0	↑	1	0.2-0.4	Gltscr2 PreS1 binding protein
IPI00365159	0	1	0	0	0	0	↑	1	0.2-0.4	Brd7 Uncharacterized protein
IPI00365269	0	1	0	0	0	0	↑	1	0.2-0.4	Zak Uncharacterized protein
IPI00365576	0	1	0	0	0	0	↑	1	0.2-0.4	Wdr43 WD repeat domain 43
IPI00367084	0	2	0	0	0	0	↑	1	0.2-0.4	RGD1308601 Uncharacterized protein
IPI00368048	0	1	0	0	0	0	↑	1	0.2-0.4	Ston2 Uncharacterized protein
IPI00368184	0	4	0	0	0	0	↑	1	0.2-0.4	Adamtsl3 ADAMTS-like protein 3
IPI00369898	0	2	0	0	0	0	↑	1	0.2-0.4	Zbtb4 Uncharacterized protein
IPI00370904	0	1	0	0	0	0	↑	1	0.2-0.4	Kdm2b 149 kDa protein
IPI00372113	0	1	0	0	0	0	↑	1	0.2-0.4	RGD1565012 UDP-GlcNAc:betaGal beta-1
IPI00372667	0	1	0	0	0	0	↑	1	0.2-0.4	Uncharacterized protein
IPI00382352	0	2	0	0	0	0	↑	1	0.2-0.4	HL1 binding protein variant VIII
IPI00409513	0	4	0	0	0	0	↑	1	0.2-0.4	Xirp2 Uncharacterized protein
IPI00417243	0	1	0	0	0	0	↑	1	0.2-0.4	Olr952 olfactory receptor Olr952
IPI00421930	0	3	0	0	0	0	↑	1	0.2-0.4	Xrcc1 DNA repair protein XRCC1
IPI00476739	0	1	0	0	0	0	↑	1	0.2-0.4	Sphkap Uncharacterized protein
IPI00476801	0	2	0	0	0	0	↑	1	0.2-0.4	LOC100364077 UTP14
IPI00551646	0	1	0	0	0	0	↑	1	0.2-0.4	Ly49i5 Ly49 inhibitory receptor 5
IPI00554306	0	4	0	0	0	0	↑	1	0.2-0.4	Zbtb38 Zinc finger and BTB domain-containing protein 38
IPI00554313	0	1	0	0	0	0	↑	1	0.2-0.4	Znf652 Uncharacterized protein
IPI00556964	0	3	0	0	0	0	↑	1	0.2-0.4	- 31 kDa protein
IPI00557157	0	2	0	0	0	0	↑	1	0.2-0.4	Nacad NAC alpha domain containing
IPI00562118	0	1	0	0	0	0	↑	1	0.2-0.4	- 421 kDa protein
IPI00734781	0	1	0	0	0	0	↑	1	0.2-0.4	Mt-nd1 NADH-ubiquinone oxidoreductase chain 1
IPI00764021	0	2	0	0	0	0	↑	1	0.2-0.4	Ccar1 Uncharacterized protein
IPI00764230	0	2	0	0	0	0	↑	1	0.2-0.4	LOC682920 phosphatase and actin regulator 4-like
IPI00765282	0	1	0	0	0	0	↑	1	0.2-0.4	Dnajc21 DnaJ (Hsp40) homolog
IPI00766040	0	1	0	0	0	0	↑	1	0.2-0.4	Pygo1 pygopus homolog 1
IPI00766199	0	1	0	0	0	0	↑	1	0.2-0.4	Rgs20 Rgs20 protein
IPI00766405	0	1	0	0	0	0	↑	1	0.2-0.4	Zcwpw2 rCG25868-like
IPI00779850	0	2	0	0	0	0	↑	1	0.2-0.4	Fcgbp Fc fragment of IgG binding protein
IPI00780725	0	4	0	0	0	0	↑	1	0.2-0.4	- 6 kDa protein
IPI00911245	0	1	0	0	0	0	↑	1	0.2-0.4	Rptor Uncharacterized protein
IPI00949859	0	1	0	0	0	0	↑	1	0.2-0.4	- 37 kDa protein
IPI00950932	0	2	0	0	0	0	↑	1	0.2-0.4	Zbtb4 Uncharacterized protein
IPI00951459	0	1	0	0	0	0	↑	1	0.2-0.4	Ephb6 Uncharacterized protein
IPI00955600	0	3	0	0	0	0	↑	1	0.2-0.4	Aplf aprataxin and PNK-like factor
IPI00959724	0	2	0	0	0	0	↑	1	0.2-0.4	LOC680694 CG13585-like
IPI00566899	0	2	0	0	0	0	↑	1	0.2-0.4	Znf704 zinc finger protein 704
IPI00764174	0	3	0	0	0	0	↑	1	0.2-0.4	Pola1 DNA polymerase alpha catalytic subunit
IPI00421323	0	5	0	0	0	0	↑	1	0.2-0.4	RGD1563615 LRRGT00090
IPI00568480	0	2	0	0	0	0	↑	1	0.2-0.4	Satb2 Uncharacterized protein
IPI00325609	0	2	0	0	0	0	↑	1	0.2-0.4	Nefm Neurofilament medium polypeptide
IPI00367576	0	2	0	0	0	0	↑	1	0.2-0.4	LOC679031 rCG64275-like
IPI00373646	0	3	0	0	0	0	↑	1	0.2-0.4	Atg13 Uncharacterized protein
IPI00358504	0	2	0	0	0	0	↑	1	0.2-0.4	Ofd1 Uncharacterized protein
IPI00779823	0	2	0	0	0	0	↑	1	0.2-0.4	Kif20b Uncharacterized protein
IPI00212834	0	4	0	0	0	0	↑	1	0.2-0.4	Uncharacterized protein
IPI00779072	0	5	0	0	0	0	↑	1	0.2-0.4	Uncharacterized protein
IPI00327109	0	2	0	0	0	0	↑	1	0.2-0.4	Nsmaf Neutral sphingomyelinase activation associated factor
IPI00957687	0	2	0	0	0	0	↑	1	0.2-0.4	Dsg1b desmoglein 1 beta
IPI00211927	0	1	0	0	0	0	↑	1	0.2-0.4	Lyz2 Lysozyme C
IPI00950525	0	1	0	0	0	0	↑	1	0.2-0.4	Ift52 Uncharacterized protein
IPI00387877	0	2	0	0	0	0	↑	1	0.2-0.4	Dnmt3a Isoform 2 of DNA (cytosine-5)-methyltransferase 3A
IPI00781483	0	2	0	0	0	0	↑	1	0.2-0.4	LOC690911;LOC100365546 rCG30673-like
IPI00203384	0	0	12	0	0	0	↑	1	0.2-0.4	Klkb1 Plasma kallikrein
IPI00210224	0	0	2	0	0	0	↑	1	0.2-0.4	Vwf von Willebrand factor
IPI00211031	0	0	3	0	0	0	↑	1	0.2-0.4	Smcp Sperm mitochondrial-associated cysteine-rich protein
IPI00215297	0	0	7	0	0	0	↑	1	0.2-0.4	C1qb Complement C1q subcomponent subunit B
IPI00357913	0	0	3	0	0	0	↑	1	0.2-0.4	Pappa Uncharacterized protein
IPI00358497	0	0	2	0	0	0	↑	1	0.2-0.4	RGD1562912 Uncharacterized protein
IPI00365026	0	0	2	0	0	0	↑	1	0.2-0.4	Spred2 Uncharacterized protein
IPI00365752	0	0	8	0	0	0	↑	1	0.2-0.4	F12 Coagulation factor XII
IPI00371997	0	0	5	0	0	0	↑	1	0.2-0.4	Crb1 Uncharacterized protein
IPI00558506	0	0	4	0	0	0	↑	1	0.2-0.4	LOC100364602 a disintegrin and metallopeptidase domain 21-like
IPI00188225	0	0	7	0	0	0	↑	1	0.2-0.4	Crp C-reactive protein
IPI00190500	0	0	5	0	0	0	↑	1	0.2-0.4	Cpn1 Carboxypeptidase N catalytic chain
IPI00392216	0	0	23	0	0	0	↑	1	0.2-0.4	LOC299282 Liver regeneration protein lrryan
IPI00194044	0	0	2	0	0	0	↑	1	0.2-0.4	C2 complement C2
IPI00567916	0	0	52	0	0	0	↑	1	0.2-0.4	Fetub Fetuin-B
IPI00765493	0	0	3	0	0	0	↑	1	0.2-0.4	LOC689143 Pc21g12090-like
IPI00779290	0	0	11	0	0	0	↑	1	0.2-0.4	LOC691298 rCG29400-like
IPI00371732	0	0	7	0	0	0	↑	1	0.2-0.4	RGD1563979 over-expressed breast tumor protein (predicted)-like
IPI00360692	0	0	2	0	0	0	↑	1	0.2-0.4	Uncharacterized protein
IPI00551795	0	0	2	0	0	0	↑	1	0.2-0.4	Ly49s6 Ly49 stimulatory receptor 6
IPI00951472	0	0	3	0	0	0	↑	1	0.2-0.4	LOC685392 hypothetical protein
IPI00213847	0	0	3	0	0	0	↑	1	0.2-0.4	Grn granulins isoform b
IPI00366678	0	0	2	0	0	0	↑	1	0.2-0.4	Ccpg1 Uncharacterized protein
IPI00949885	0	0	3	0	0	0	↑	1	0.2-0.4	- 331 kDa protein
IPI00358701	0	0	6	0	0	0	↑	1	0.2-0.4	Mdn1 midasin homolog
IPI00367046	0	0	3	0	0	0	↑	1	0.2-0.4	Neto1 Uncharacterized protein
IPI00204993	0	0	2	0	0	0	↑	1	0.2-0.4	Vasn Uncharacterized protein
IPI00781326	0	0	2	0	0	0	↑	1	0.2-0.4	- 49 kDa protein
IPI00191874	0	0	2	0	0	0	↑	1	0.2-0.4	Egfr Epidermal growth factor receptor related protein
IPI00192362	0	0	2	0	0	0	↑	1	0.2-0.4	LOC100365588 Uncharacterized protein
IPI00361392	0	0	3	0	0	0	↑	1	0.2-0.4	Rpgr RPGR (Fragment)
IPI00766491	0	0	4	0	0	0	↑	1	0.2-0.4	Ptprh receptor-type tyrosine-protein phosphatase H
IPI00390879	0	0	4	0	0	0	↑	1	0.2-0.4	LOC365476 similar to chromosome 10 open reading frame 79
IPI00215296	0	0	4	0	0	0	↑	1	0.2-0.4	C1qa Complement C1q subcomponent subunit A
IPI00370310	0	0	2	0	0	0	↑	1	0.2-0.4	Scarf1 Uncharacterized protein
IPI00211904	0	0	5	0	0	0	↑	1	0.2-0.4	Amy2 Pancreatic alpha-amylase
IPI00191386	0	0	3	0	0	0	↑	1	0.2-0.4	Kcnk12 Potassium channel subfamily K member 12
IPI00476971	0	0	3	0	0	0	↑	1	0.2-0.4	Olr458 olfactory receptor Olr458
IPI00373135	0	0	2	0	0	0	↑	1	0.2-0.4	Tmx4 thioredoxin domain containing 13
IPI00768417	0	0	2	0	0	0	↑	1	0.2-0.4	LOC100363887;LOC691920 START domain containing 9
IPI00382207	0	0	2	0	0	0	↑	1	0.2-0.4	Cwc22 rCG26274-like
IPI00211960	0	0	2	0	0	0	↑	1	0.2-0.4	Gabrg1 Gamma-aminobutyric acid receptor subunit gamma-1
IPI00199713	0	0	5	0	0	0	↑	1	0.2-0.4	Apon Similar to apolipoprotein F-like
IPI00215030	0	0	2	0	0	0	↑	1	0.2-0.4	Sf3a1 Uncharacterized protein
IPI00950358	0	0	4	0	0	0	↑	1	0.2-0.4	Adamts12 Uncharacterized protein
IPI00896235	0	0	2	0	0	0	↑	1	0.2-0.4	Snx9 Snx9 protein
IPI00209283	0	0	4	0	0	0	↑	1	0.2-0.4	Vapb Vesicle-associated membrane protein-associated protein B
IPI00870471	0	0	2	0	0	0	↑	1	0.2-0.4	F13b F13b protein
IPI00369474	0	0	5	0	0	0	↑	1	0.2-0.4	Atp8b3 ATPase
IPI00210113	0	0	2	0	0	0	↑	1	0.2-0.4	Rere Uncharacterized protein
IPI00213637	0	0	4	0	0	0	↑	1	0.2-0.4	Ogfr opioid growth factor receptor
IPI00358382	0	0	3	0	0	0	↑	1	0.2-0.4	C8a Uncharacterized protein
IPI00365245	0	0	1	0	0	0	↑	1	0.2-0.4	Pric285 Uncharacterized protein
IPI00567920	0	0	2	0	0	0	↑	1	0.2-0.4	Uncharacterized protein
IPI00870004	0	0	1	0	0	0	↑	1	0.2-0.4	Znf521 Uncharacterized protein
IPI00960070	0	0	1	0	0	0	↑	1	0.2-0.4	Vom2r21 vomeronasal 2 receptor
IPI00188755	0	0	1	0	0	0	↑	1	0.2-0.4	Fam188a Uncharacterized protein
IPI00188885	0	0	1	0	0	0	↑	1	0.2-0.4	Agrn Isoform 1 of Agrin
IPI00189401	0	0	1	0	0	0	↑	1	0.2-0.4	Ppargc1b Isoform 1 of Peroxisome proliferator-activated receptor gamma coactivator 1-beta
IPI00191362	0	0	1	0	0	0	↑	1	0.2-0.4	Wnt10a Protein Wnt
IPI00192334	0	0	1	0	0	0	↑	1	0.2-0.4	Pla2g1b Phospholipase A2
IPI00197986	0	0	3	0	0	0	↑	1	0.2-0.4	Ndufv3;Ndufv3-ps1 NADH dehydrogenase [ubiquinone] flavoprotein 3
IPI00200850	0	0	3	0	0	0	↑	1	0.2-0.4	Slc4a3 Uncharacterized protein
IPI00201608	0	0	1	0	0	0	↑	1	0.2-0.4	Col5a1 Collagen alpha-1(V) chain
IPI00201891	0	0	1	0	0	0	↑	1	0.2-0.4	Hk3 Hexokinase-3
IPI00202459	0	0	2	0	0	0	↑	1	0.2-0.4	Arid4b AT-rich interactive domain-containing protein 4B
IPI00203186	0	0	1	0	0	0	↑	1	0.2-0.4	Zfp238 Zinc finger protein 238
IPI00204642	0	0	2	0	0	0	↑	1	0.2-0.4	Olr6 olfactory receptor Olr6
IPI00204665	0	0	3	0	0	0	↑	1	0.2-0.4	Plin Isoform A of Perilipin-1
IPI00205103	0	0	2	0	0	0	↑	1	0.2-0.4	Cysltr2 Cysteinyl leukotriene receptor 2
IPI00205352	0	0	1	0	0	0	↑	1	0.2-0.4	Vldlr Very low-density lipoprotein receptor
IPI00207670	0	0	1	0	0	0	↑	1	0.2-0.4	Mapk8ip1 Isoform 2 of C-Jun-amino-terminal kinase-interacting protein 1
IPI00208344	0	0	4	0	0	0	↑	1	0.2-0.4	March4 Uncharacterized protein
IPI00210357	0	0	1	0	0	0	↑	1	0.2-0.4	Hnrnpf Heterogeneous nuclear ribonucleoprotein F
IPI00210437	0	0	2	0	0	0	↑	1	0.2-0.4	Eaf2 ELL-associated factor 2
IPI00212883	0	0	1	0	0	0	↑	1	0.2-0.4	Olr156 Uncharacterized protein
IPI00213517	0	0	1	0	0	0	↑	1	0.2-0.4	Cml5 Probable N-acetyltransferase CML5
IPI00230787	0	0	2	0	0	0	↑	1	0.2-0.4	Car2 Carbonic anhydrase 2
IPI00231450	0	0	1	0	0	0	↑	1	0.2-0.4	Slc29a1 Equilibrative nucleoside transporter 1
IPI00231723	0	0	1	0	0	0	↑	1	0.2-0.4	Sdc2 Syndecan
IPI00324102	0	0	3	0	0	0	↑	1	0.2-0.4	Fgl2 fibrinogen-like 2
IPI00326646	0	0	1	0	0	0	↑	1	0.2-0.4	Scn7a Sodium channel
IPI00327895	0	0	2	0	0	0	↑	1	0.2-0.4	Spp1 Osteopontin
IPI00339106	0	0	1	0	0	0	↑	1	0.2-0.4	Hif1a Hypoxia-inducible factor 1-alpha
IPI00359383	0	0	1	0	0	0	↑	1	0.2-0.4	Lpcat2;LOC100359680 Lysophosphatidylcholine acyltransferase 2
IPI00361537	0	0	1	0	0	0	↑	1	0.2-0.4	Evpl envoplakin
IPI00362945	0	0	2	0	0	0	↑	1	0.2-0.4	Riok1 serine\threonine-protein kinase RIO1
IPI00365491	0	0	1	0	0	0	↑	1	0.2-0.4	RGD1307254 Uncharacterized protein KIAA1704 homolog
IPI00367331	0	0	1	0	0	0	↑	1	0.2-0.4	Aadacl1 Neutral cholesterol ester hydrolase 1
IPI00371044	0	0	1	0	0	0	↑	1	0.2-0.4	Uncharacterized protein
IPI00371816	0	0	1	0	0	0	↑	1	0.2-0.4	Pald paladin
IPI00387952	0	0	1	0	0	0	↑	1	0.2-0.4	Uncharacterized protein
IPI00389302	0	0	3	0	0	0	↑	1	0.2-0.4	Fbxo5 F-box protein 5
IPI00389745	0	0	1	0	0	0	↑	1	0.2-0.4	Sbp Uncharacterized protein
IPI00390577	0	0	1	0	0	0	↑	1	0.2-0.4	Olr832 olfactory receptor Olr832
IPI00391724	0	0	2	0	0	0	↑	1	0.2-0.4	LOC685774 Uncharacterized protein
IPI00392930	0	0	1	0	0	0	↑	1	0.2-0.4	Mprip Uncharacterized protein
IPI00400666	0	0	2	0	0	0	↑	1	0.2-0.4	Zc3h18 Uncharacterized protein
IPI00417274	0	0	1	0	0	0	↑	1	0.2-0.4	Olr552 olfactory receptor Olr552
IPI00421771	0	0	1	0	0	0	↑	1	0.2-0.4	Oit3 Oncoprotein-induced transcript 3 protein
IPI00471554	0	0	1	0	0	0	↑	1	0.2-0.4	Arl6ip6 ADP-ribosylation factor-like protein 6-interacting protein 6
IPI00476322	0	0	2	0	0	0	↑	1	0.2-0.4	Olr352 olfactory receptor Olr352
IPI00553858	0	0	1	0	0	0	↑	1	0.2-0.4	Sorl1 sortilin-related receptor
IPI00567355	0	0	2	0	0	0	↑	1	0.2-0.4	LOC100364921 Uncharacterized protein
IPI00763205	0	0	1	0	0	0	↑	1	0.2-0.4	LOC100362538 rCG52781-like
IPI00764574	0	0	1	0	0	0	↑	1	0.2-0.4	Hook2 hook homolog 2
IPI00765329	0	0	1	0	0	0	↑	1	0.2-0.4	LOC686539 RCG57943
IPI00778340	0	0	1	0	0	0	↑	1	0.2-0.4	Uncharacterized protein
IPI00779105	0	0	1	0	0	0	↑	1	0.2-0.4	Uncharacterized protein
IPI00779118	0	0	1	0	0	0	↑	1	0.2-0.4	Atxn7l1 ataxin 7-like 1-like isoform 2
IPI00781114	0	0	1	0	0	0	↑	1	0.2-0.4	- 22 kDa protein
IPI00781313	0	0	1	0	0	0	↑	1	0.2-0.4	- 30 kDa protein
IPI00858387	0	0	1	0	0	0	↑	1	0.2-0.4	Vom2r5 Uncharacterized protein
IPI00869842	0	0	2	0	0	0	↑	1	0.2-0.4	Rfx5 Uncharacterized protein
IPI00870848	0	0	2	0	0	0	↑	1	0.2-0.4	Rnf19b Uncharacterized protein
IPI00911192	0	0	1	0	0	0	↑	1	0.2-0.4	- 53 kDa protein
IPI00948148	0	0	3	0	0	0	↑	1	0.2-0.4	LOC100361626 rCG61034-like
IPI00948706	0	0	2	0	0	0	↑	1	0.2-0.4	Anp32b 37 kDa protein
IPI00951921	0	0	1	0	0	0	↑	1	0.2-0.4	- 20 kDa protein
IPI00958354	0	0	2	0	0	0	↑	1	0.2-0.4	Slc24a1 Uncharacterized protein
IPI00959523	0	0	1	0	0	0	↑	1	0.2-0.4	LOC687465 rCG53924-like
IPI00959677	0	0	1	0	0	0	↑	1	0.2-0.4	Endou Uncharacterized protein
IPI00766721	0	0	1	0	0	0	↑	1	0.2-0.4	Notch1 Neurogenic locus notch homolog protein 1
IPI00959482	0	0	4	0	0	0	↑	1	0.2-0.4	LOC100361664 keratin associated protein 12-1-like
IPI00950736	0	0	2	0	0	0	↑	1	0.2-0.4	- 96 kDa protein
IPI00553942	0	0	3	0	0	0	↑	1	0.2-0.4	Ret Proto-oncogene tyrosine kinase receptor Ret
IPI00331922	0	0	2	0	0	0	↑	1	0.2-0.4	Corin Atrial natriuretic peptide-converting enzyme (Fragment)
IPI00372107	0	0	5	0	0	0	↑	1	0.2-0.4	Zbtb43 Zinc finger and BTB domain containing 43
IPI00197956	0	0	5	0	0	0	↑	1	0.2-0.4	Uba3 49 kDa protein
IPI00569598	0	0	1	0	0	0	↑	1	0.2-0.4	- 12 kDa protein
IPI00212421	0	0	3	0	0	0	↑	1	0.2-0.4	Pcdh10 Protein
IPI00368653	0	0	3	0	0	0	↑	1	0.2-0.4	Adamtsl4 ADAMTS-like protein 4
IPI00231423	0	0	1	0	0	0	↑	1	0.2-0.4	C9 C9 protein
IPI00198717	0	0	1	0	0	0	↑	1	0.2-0.4	Mdh1 Malate dehydrogenase
IPI00372372	0	0	2	0	0	0	↑	1	0.2-0.4	Serpinc1 Ac2-248
IPI00951672	0	0	2	0	0	0	↑	1	0.2-0.4	- 14 kDa protein
IPI00196620	0	0	2	0	0	0	↑	1	0.2-0.4	Cubn Cubilin
IPI00958286	0	0	2	0	0	0	↑	1	0.2-0.4	LOC100363836 rCG36783-like
IPI00202498	0	0	3	0	0	0	↑	1	0.2-0.4	Pdgfra Alpha-type platelet-derived growth factor receptor
IPI00948607	0	0	1	0	0	0	↑	1	0.2-0.4	LOC690480;LOC100364054 Uncharacterized protein
IPI00366716	0	0	1	0	0	0	↑	1	0.2-0.4	Rassf1 Ras association (RalGDS\AF-6) domain family member 1
IPI00367841	0	0	1	0	0	0	↑	1	0.2-0.4	Magel2 MAGE-like 2
IPI00991199	0	0	1	0	0	0	↑	1	0.2-0.4	LOC686032 hypothetical protein LOC686032
IPI00361486	0	0	3	0	0	0	↑	1	0.2-0.4	Celsr1 cadherin
IPI00553952	0	0	3	0	0	0	↑	1	0.2-0.4	Chd5 chromodomain helicase DNA binding protein 5
IPI00205260	0	0	2	0	0	0	↑	1	0.2-0.4	Tnfrsf11a Tnfrsf11a protein-like
IPI00189143	0	0	1	0	0	0	↑	1	0.2-0.4	Adam32 ADAM metallopeptidase domain 32
IPI00870619	0	0	2	0	0	0	↑	1	0.2-0.4	Zc3h6 zinc finger CCCH domain-containing protein 6
IPI00400646	0	0	1	0	0	0	↑	1	0.2-0.4	Ppp1r2 Protein phosphatase inhibitor 2
IPI00191715	0	0	2	0	0	0	↑	1	0.2-0.4	Orm1 Alpha-1-acid glycoprotein
IPI00565565	0	0	1	0	0	0	↑	1	0.2-0.4	Ntng1 46 kDa protein
IPI00370170	0	0	1	0	0	0	↑	1	0.2-0.4	Tcf20 Uncharacterized protein
IPI00371472	0	0	1	0	0	0	↑	1	0.2-0.4	Incenp Uncharacterized protein
IPI00765596	0	0	1	0	0	0	↑	1	0.2-0.4	LOC679800 nidogen 2
IPI00464751	0	0	2	0	0	0	↑	1	0.2-0.4	Gpaa1 Glycosylphosphatidylinositol anchor attachment protein 1 homolog
IPI00763134	0	0	1	0	0	0	↑	1	0.2-0.4	RGD1564327 RGD1564327 protein
IPI00869721	0	0	1	0	0	0	↑	1	0.2-0.4	Shprh Uncharacterized protein
IPI00765101	0	0	1	0	0	0	↑	1	0.2-0.4	LOC686590 IQ motif and Sec7 domain 1-like isoform 2
IPI00765830	0	0	3	0	0	0	↑	1	0.2-0.4	Epha10 ephrin type-A receptor 10
IPI00559277	0	0	1	0	0	0	↑	1	0.2-0.4	Smok2a sperm motility kinase 2A
IPI00361301	4	0	7	0	1	2	↑	1	0.2-0.4	Lama2 laminin
IPI00194583	0	3	13	3	0	0	↑	0.9	>0.4	Apoc2 apolipoprotein C-II
IPI00207575	3	0	4	0	2	0	↑	0.9	>0.4	Megf6 Multiple epidermal growth factor-like domains protein 6
IPI00325847	0	82	0	0	6	2	↑	0.9	>0.4	Cp Uncharacterized protein
IPI00363534	6	0	4	3	0	0	↑	0.8	>0.4	Lama1 Uncharacterized protein
IPI00958708	0	3	3	2	0	0	↑	0.8	>0.4	RGD1561678 odd Oz\ten-m homolog 1
IPI00200757	64	0	0	5	5	2	↑	0.7	>0.4	Fn1 Isoform 3 of Fibronectin
IPI00870198	6	0	0	0	0	1	↑	0.7	>0.4	Ssfa2 Uncharacterized protein
IPI00363974	24	22	36	11	19	20	↑	0.6	>0.4	Gsn Isoform 1 of Gelsolin
IPI00422076	6	8	35	10	5	8	↑	0.5	>0.4	Thbs1 Thrombospondin 1
IPI00371965	0	3	0	0	1	0	↑	0.5	>0.4	RGD1560386 adenylate kinase domain containing 1-like
IPI00948593	0	3	0	0	1	0	↑	0.5	>0.4	LOC100361853 cysteine-rich secretory protein 2-like
IPI00188223	3	0	0	1	0	0	↑	0.5	>0.4	Epha7 Isoform Short of Ephrin type-A receptor 7
IPI00776481	3	0	0	0	0	1	↑	0.5	>0.4	Adam19 ADAM metallopeptidase domain 19
IPI00554077	0	0	12	0	4	0	↑	0.5	>0.4	Ighg Ig gamma-1 chain C region
IPI00361422	0	5	0	0	2	0	↑	0.4	>0.4	RGD1563996 hypothetical protein
IPI00782624	0	0	3	1	0	0	↑	0.4	>0.4	LOC100359829 Uncharacterized protein
IPI00363849	13	11	2	4	3	8	↑	0.4	>0.4	Lamc1 laminin
IPI00365425	0	0	5	2	0	0	↑	0.3	>0.4	Zfp53 zinc finger protein 53
IPI00388457	1	0	1	1	0	0	↑	0.3	>0.4	RGD1559730 Uncharacterized protein
IPI00400462	0	2	0	0	1	0	↑	0.3	>0.4	Dsg4 Uncharacterized protein
IPI00870312	0	3	5	4	0	0	↑	0.3	>0.4	Lrp1b low density lipoprotein-related protein 1B
IPI00372792	6	0	16	5	5	2	↑	0.3	>0.4	Serping1 Plasma protease C1 inhibitor
IPI00568121	2	0	0	0	1	0	↑	0.3	>0.4	- 11 kDa protein
IPI00339192	2	0	0	1	0	0	↑	0.3	>0.4	Trim63 E3 ubiquitin-protein ligase TRIM63
IPI00421896	4	0	3	3	1	0	↑	0.2	>0.4	Sspo SCO-spondin
IPI00189813	2	3	2	4	0	0	↑	0.2	>0.4	Actb Beta-actin FE-3 (Fragment)
IPI00393340	8	11	0	11	0	0	↑	0.2	>0.4	LOC100365213 keratin 6A-like
IPI00560068	0	2	0	0	0	1	↑	0.2	>0.4	9 kDa protein
IPI00949781	0	0	2	0	1	0	↑	0.2	>0.4	LOC100364734 Uncharacterized protein
IPI00201262	13	12	21	0	19	10	↑	0.2	>0.4	Mug1;LOC297568 Alpha-1-inhibitor 3
IPI00365430	0	3	0	2	0	0	↑	0.1	>0.4	Irx2 Uncharacterized protein
IPI00367540	3	0	0	2	0	0	↑	0.1	>0.4	Arsi Arylsulfatase I
IPI00373645	0	0	3	1	1	0		0	>0.4	Lrp4 Low-density lipoprotein receptor-related protein 4
IPI00209744	7	5	25	14	5	6		0	>0.4	Agt Angiotensinogen
IPI00870235	3	1	2	5	0	0	↓	-0.1	>0.4	Tgs1 Trimethylguanosine synthase
IPI00361346	42	37	73	34	40	34	↓	-0.1	>0.4	IgG-2a Ig gamma-2A chain C region
IPI00388794	0	3	0	0	3	0	↓	-0.2	>0.4	LOC688211;LOC685233 G patch domain containing 8
IPI00194549	1	0	0	0	1	0	↓	-0.2	>0.4	Crisp1 Cysteine-rich secretory protein 4
IPI00948445	1	0	0	0	1	0	↓	-0.2	>0.4	Uncharacterized protein
IPI00358413	0	1	0	1	0	0	↓	-0.2	>0.4	Tmem40 transmembrane protein 40 isoform 1
IPI00365700	2	0	0	2	0	0	↓	-0.2	>0.4	Mll4 Uncharacterized protein
IPI00776735	1	0	0	1	0	0	↓	-0.2	>0.4	RGD1566320 Uncharacterized protein
IPI00829432	1	0	0	1	0	0	↓	-0.2	>0.4	Nacc1 Isoform 2 of Nucleus accumbens-associated protein 1
IPI00561254	0	1	0	0	0	1	↓	-0.2	>0.4	Sfrs11 splicing factor
IPI00464815	0	0	3	0	3	0	↓	-0.3	>0.4	Eno1-ps1 Eno1 protein-like
IPI00212546	0	0	1	0	1	0	↓	-0.3	>0.4	Emb Embigin
IPI00559019	0	0	2	0	2	0	↓	-0.3	>0.4	LOC500174 pre-B lymphocyte gene 2-like
IPI00203795	0	0	1	1	0	0	↓	-0.3	>0.4	Ltbp3 Latent TGF-beta binding protein-3
IPI00359999	0	0	2	0	0	2	↓	-0.3	>0.4	Ntng2 Uncharacterized protein
IPI00555203	6	0	0	3	0	3	↓	-0.3	>0.4	Fhl5 Four and a half LIM domains protein 5
IPI00200674	0	2	0	0	3	0	↓	-0.4	>0.4	Ilf3 98 kDa protein
IPI00566460	2	0	0	3	0	0	↓	-0.5	>0.4	Notch2 Uncharacterized protein
IPI00764496	0	2	0	0	0	3	↓	-0.5	>0.4	LOC683206 tumor necrosis factor
IPI00373580	0	2	0	0	0	3	↓	-0.5	>0.4	Tyr Uncharacterized protein
IPI00211689	2	0	0	0	0	3	↓	-0.5	>0.4	Notch2 Neurogenic locus notch homolog protein 2
IPI00559016	0	0	3	0	0	4	↓	-0.5	>0.4	Uncharacterized protein
IPI00192006	0	2	0	0	4	0	↓	-0.6	>0.4	Krtap4-3 Uncharacterized protein
IPI00331776	0	1	0	0	2	0	↓	-0.6	>0.4	C6 Complement component C6
IPI00365542	7	7	0	3	7	4	↓	-0.6	>0.4	Uncharacterized protein
IPI00949286	1	0	0	2	0	0	↓	-0.6	>0.4	Krtap4-5 Uncharacterized protein
IPI00373429	1	0	0	2	0	0	↓	-0.6	>0.4	Pla2g12a Pla2g12a protein
IPI00364862	0	1	0	0	0	2	↓	-0.6	>0.4	RGD1308958 Uncharacterized protein
IPI00767459	0	1	2	6	0	0	↓	-0.6	>0.4	Itgb5 Integrin beta
IPI00870751	8	9	0	11	0	9	↓	-0.7	>0.4	- 279 kDa protein
IPI00779496	2	0	0	0	5	0	↓	-0.7	>0.4	Whsc1 probable histone-lysine N-methyltransferase NSD2
IPI00778216	3	0	0	0	0	7	↓	-0.7	>0.4	Lrp1b low density lipoprotein-related protein 1B
IPI00187975	2	0	0	2	0	1	↓	-0.7	>0.4	15 kDa protein
IPI00389760	0	0	1	0	3	0	↓	-0.8	>0.4	Slit1 Isoform 4 of Slit homolog 1 protein
IPI00200699	6	5	0	5	0	11	↓	-0.8	>0.4	Kctd1 97 kDa protein
IPI00454475	0	5	0	6	3	0	↓	-0.8	>0.4	Krt77 Keratin
IPI00207123	0	3	0	0	2	3	↓	-0.8	>0.4	Tnc Tenascin C
IPI00368441	1	0	0	4	0	0	↓	-0.8	>0.4	Rsf1 Uncharacterized protein
IPI00187926	1	0	0	4	0	0	↓	-0.8	>0.4	Prb1 Proline-rich proteoglycan 2
IPI00400748	0	0	1	0	0	4	↓	-0.8	>0.4	Lcmt1 Leucine carboxyl methyltransferase 1
IPI00563968	1	0	1	2	1	0	↓	-0.8	>0.4	Krtap4-5 Uncharacterized protein
IPI00382246	0	0	1	0	0	5	↓	-0.9	>0.4	Ahsg Aa2-066
IPI00194292	0	0	0	3	0	0	↓	-1	0.2-0.4	Masp1 Isoform 3 of Mannan-binding lectin serine protease 1
IPI00200014	0	0	0	2	0	0	↓	-1	0.2-0.4	LOC685544 Uncharacterized protein
IPI00214258	0	0	0	4	0	0	↓	-1	0.2-0.4	Zranb2 zinc finger Ran-binding domain-containing protein 2
IPI00958114	0	0	0	2	0	0	↓	-1	0.2-0.4	LOC100362153;LOC100365343 olfactory receptor 806-like
IPI00949096	0	0	0	3	0	0	↓	-1	0.2-0.4	Itgb6 Integrin beta
IPI00364980	0	0	0	3	0	0	↓	-1	0.2-0.4	Adcy1 Uncharacterized protein
IPI00371706	0	0	0	2	0	0	↓	-1	0.2-0.4	Cd248 Uncharacterized protein
IPI00199764	0	0	0	2	0	0	↓	-1	0.2-0.4	Cacna1d Uncharacterized protein
IPI00782168	0	0	0	3	0	0	↓	-1	0.2-0.4	Nfx1 transcriptional repressor NF-X1
IPI00368355	0	0	0	4	0	0	↓	-1	0.2-0.4	Dchs2 dachsous 2 (Drosophila)-like
IPI00200200	0	0	0	2	0	0	↓	-1	0.2-0.4	LOC313672 Isoform 1 of Kazrin
IPI00958017	0	0	0	3	0	0	↓	-1	0.2-0.4	LOC687183 Protein KRI1 homolog
IPI00371403	0	0	0	2	0	0	↓	-1	0.2-0.4	Muc6 Uncharacterized protein
IPI00361798	0	0	0	4	0	0	↓	-1	0.2-0.4	Igfbp7 Insulin-like growth factor binding protein 7
IPI00464695	0	0	0	2	0	0	↓	-1	0.2-0.4	Lmcd1 LIM and cysteine-rich domains 1
IPI00765990	0	0	0	2	0	0	↓	-1	0.2-0.4	Htatsf1 Uncharacterized protein
IPI00911319	0	0	0	3	0	0	↓	-1	0.2-0.4	Tmem149 transmembrane protein 149
IPI00201110	0	0	0	1	0	0	↓	-1	0.2-0.4	Chd8 Isoform 1 of Chromodomain-helicase-DNA-binding protein 8
IPI00765783	0	0	0	1	0	0	↓	-1	0.2-0.4	Sbno1 Uncharacterized protein
IPI00361540	0	0	0	2	0	0	↓	-1	0.2-0.4	Peo1 Uncharacterized protein
IPI00189058	0	0	0	3	0	0	↓	-1	0.2-0.4	A1bg Isoform 2 of Alpha-1B-glycoprotein
IPI00190176	0	0	0	1	0	0	↓	-1	0.2-0.4	Golga3 Uncharacterized protein
IPI00190514	0	0	0	1	0	0	↓	-1	0.2-0.4	Bzrap1 Uncharacterized protein
IPI00190669	0	0	0	1	0	0	↓	-1	0.2-0.4	Tnr Uncharacterized protein
IPI00194818	0	0	0	1	0	0	↓	-1	0.2-0.4	Uncharacterized protein
IPI00197189	0	0	0	2	0	0	↓	-1	0.2-0.4	Notch1 Neurogenic locus notch homolog protein 1
IPI00199318	0	0	0	4	0	0	↓	-1	0.2-0.4	Nr4a3 72 kDa protein
IPI00199571	0	0	0	1	0	0	↓	-1	0.2-0.4	Rims2 Uncharacterized protein
IPI00205629	0	0	0	1	0	0	↓	-1	0.2-0.4	Wdr45 Uncharacterized protein
IPI00206729	0	0	0	2	0	0	↓	-1	0.2-0.4	Itgbl1 Uncharacterized protein
IPI00324585	0	0	0	1	0	0	↓	-1	0.2-0.4	Itga1 Integrin alpha-1
IPI00361734	0	0	0	1	0	0	↓	-1	0.2-0.4	Csrnp2 Uncharacterized protein
IPI00361975	0	0	0	1	0	0	↓	-1	0.2-0.4	Brwd3 bromodomain and WD repeat domain containing 3
IPI00362771	0	0	0	1	0	0	↓	-1	0.2-0.4	LOC301521 Coiled-coil domain containing 108-like
IPI00363444	0	0	0	1	0	0	↓	-1	0.2-0.4	Gli1 GLI-Kruppel family member GLI1 isoform 2
IPI00363931	0	0	0	3	0	0	↓	-1	0.2-0.4	LOC100366023;Znf770 zinc finger protein 770
IPI00365221	0	0	0	2	0	0	↓	-1	0.2-0.4	Efemp1 Uncharacterized protein
IPI00365784	0	0	0	2	0	0	↓	-1	0.2-0.4	Aspn Similar to asporin
IPI00366730	0	0	0	1	0	0	↓	-1	0.2-0.4	Arpp21 Uncharacterized protein
IPI00368420	0	0	0	5	0	0	↓	-1	0.2-0.4	Smg5 Smg-5 homolog
IPI00370368	0	0	0	1	0	0	↓	-1	0.2-0.4	Ccdc55 Uncharacterized protein
IPI00371274	0	0	0	2	0	0	↓	-1	0.2-0.4	Dhps Deoxyhypusine synthase
IPI00371372	0	0	0	1	0	0	↓	-1	0.2-0.4	Baz2a Uncharacterized protein
IPI00371536	0	0	0	2	0	0	↓	-1	0.2-0.4	Vom2r76 vomeronasal 2 receptor
IPI00372850	0	0	0	1	0	0	↓	-1	0.2-0.4	Bicc1 Uncharacterized protein
IPI00388929	0	0	0	1	0	0	↓	-1	0.2-0.4	RGD1560452 Uncharacterized protein
IPI00417234	0	0	0	2	0	0	↓	-1	0.2-0.4	Olr652 olfactory receptor Olr652
IPI00421372	0	0	0	1	0	0	↓	-1	0.2-0.4	Sec61g-ps1 LRRGT00019
IPI00422029	0	0	0	1	0	0	↓	-1	0.2-0.4	Ppp1r11 Isoform 1 of Protein phosphatase 1 regulatory subunit 11
IPI00454272	0	0	0	1	0	0	↓	-1	0.2-0.4	LRRGT00029
IPI00562292	0	0	0	1	0	0	↓	-1	0.2-0.4	Tapbp TAP-binding protein
IPI00564910	0	0	0	1	0	0	↓	-1	0.2-0.4	- 30 kDa protein
IPI00565891	0	0	0	1	0	0	↓	-1	0.2-0.4	Uncharacterized protein
IPI00654458	0	0	0	1	0	0	↓	-1	0.2-0.4	Rnf14 Rnf14 protein
IPI00778585	0	0	0	5	0	0	↓	-1	0.2-0.4	Tect2 Tectonic-2
IPI00911350	0	0	0	1	0	0	↓	-1	0.2-0.4	RGD1306371 Uncharacterized protein
IPI00948122	0	0	0	1	0	0	↓	-1	0.2-0.4	Krtap4-5 Uncharacterized protein
IPI00948454	0	0	0	1	0	0	↓	-1	0.2-0.4	Acacb Uncharacterized protein
IPI00949105	0	0	0	1	0	0	↓	-1	0.2-0.4	LOC100364734 Uncharacterized protein
IPI00957180	0	0	0	1	0	0	↓	-1	0.2-0.4	LOC300303 Uncharacterized protein
IPI00959005	0	0	0	1	0	0	↓	-1	0.2-0.4	Cd209g rCG58969-like
IPI00768265	0	0	0	2	0	0	↓	-1	0.2-0.4	Lama3 346 kDa protein
IPI00360964	0	0	0	4	0	0	↓	-1	0.2-0.4	Zfhx4 zinc finger homeobox 4
IPI00767289	0	0	0	3	0	0	↓	-1	0.2-0.4	Znf697 Uncharacterized protein
IPI00391111	0	0	0	2	0	0	↓	-1	0.2-0.4	Ltbp2 Uncharacterized protein
IPI00365382	0	0	0	1	0	0	↓	-1	0.2-0.4	Abhd13 Uncharacterized protein
IPI00358188	0	0	0	1	0	0	↓	-1	0.2-0.4	Uncharacterized protein
IPI00211005	0	0	0	2	0	0	↓	-1	0.2-0.4	Igf1r Insulin-like growth factor 1 receptor
IPI00360958	0	0	0	2	0	0	↓	-1	0.2-0.4	Znf704 zinc finger protein 704
IPI00189424	0	0	0	2	0	0	↓	-1	0.2-0.4	Sparc Uncharacterized protein
IPI00188622	0	0	0	1	0	0	↓	-1	0.2-0.4	Tgfbi transforming growth factor
IPI00365507	0	0	0	1	0	0	↓	-1	0.2-0.4	Memo1 32 kDa protein
IPI00358286	0	0	0	1	0	0	↓	-1	0.2-0.4	RGD1565617;LOC100361705 similar to Ig variable region
IPI00363158	0	0	0	1	0	0	↓	-1	0.2-0.4	Usp6nl Uncharacterized protein
IPI00767719	0	0	0	7	0	0	↓	-1	0.2-0.4	Chd1 chromodomain helicase DNA binding protein 1
IPI00192743	0	0	0	2	0	0	↓	-1	0.2-0.4	Plekhb1 Uncharacterized protein
IPI00779639	0	0	0	1	0	0	↓	-1	0.2-0.4	Mrpl2 Uncharacterized protein
IPI00195606	0	0	0	2	0	0	↓	-1	0.2-0.4	LOC100360593 Uncharacterized protein
IPI00359968	0	0	0	5	0	0	↓	-1	0.2-0.4	Actr6 ARP6 actin-related protein 6 homolog
IPI00368724	0	0	0	1	0	0	↓	-1	0.2-0.4	Prss34 Uncharacterized protein
IPI00768068	0	0	0	1	0	0	↓	-1	0.2-0.4	Fert2 tyrosine-protein kinase Fer
IPI00565995	0	0	0	1	0	0	↓	-1	0.2-0.4	Uncharacterized protein
IPI00212319	0	0	0	2	0	0	↓	-1	0.2-0.4	App Uncharacterized protein
IPI00393513	0	0	0	1	0	0	↓	-1	0.2-0.4	- 6 kDa protein
IPI00968861	0	0	0	2	0	0	↓	-1	0.2-0.4	Psap sulfated glycoprotein 1 isoform D preproprotein
IPI00360696	0	0	0	1	0	0	↓	-1	0.2-0.4	Fam135a Uncharacterized protein
IPI00391152	0	0	0	1	0	0	↓	-1	0.2-0.4	Tmed2 Uncharacterized protein
IPI00562029	0	0	0	1	0	0	↓	-1	0.2-0.4	LOC685392 17 kDa protein
IPI00200928	0	0	0	1	0	0	↓	-1	0.2-0.4	Erap1 Type 1 tumor necrosis factor receptor shedding aminopeptidase regulator
IPI00337155	0	0	0	1	0	0	↓	-1	0.2-0.4	LOC641544 Ribonuclease\angiogenin inhibitor
IPI00362272	0	0	0	4	0	0	↓	-1	0.2-0.4	Cep57 Uncharacterized protein
IPI00192215	0	0	0	2	0	0	↓	-1	0.2-0.4	Muc5ac Mucin (Fragment)
IPI00205809	0	0	0	2	0	0	↓	-1	0.2-0.4	Col2a1 138 kDa protein
IPI00188967	0	0	0	6	0	0	↓	-1	0.2-0.4	LOC683399 Igk protein-like isoform 2
IPI00210340	0	0	0	1	0	0	↓	-1	0.2-0.4	Serpina10 Protein Z-dependent protease inhibitor
IPI00471906	0	0	0	2	0	0	↓	-1	0.2-0.4	Enpp2 Isoform 1 of Ectonucleotide pyrophosphatase\phosphodiesterase family member 2
IPI00959653	0	0	0	1	0	0	↓	-1	0.2-0.4	LOC680653 CG13585-like
IPI00231250	0	0	0	0	6	0	↓	-1	0.2-0.4	Agrn Uncharacterized protein
IPI00382153	0	0	0	0	15	0	↓	-1	0.2-0.4	LOC683720 rCG50520-like
IPI00471640	0	0	0	0	4	0	↓	-1	0.2-0.4	Leo1 Uncharacterized protein
IPI00373278	0	0	0	0	2	0	↓	-1	0.2-0.4	Kcp Kielin\chordin-like protein-like
IPI00364256	0	0	0	0	3	0	↓	-1	0.2-0.4	Nfxl1 nuclear transcription factor
IPI00767817	0	0	0	0	3	0	↓	-1	0.2-0.4	Trim36 tripartite motif-containing 36
IPI00212926	0	0	0	0	2	0	↓	-1	0.2-0.4	LOC682903 mKIAA4236 protein-like
IPI00205150	0	0	0	0	1	0	↓	-1	0.2-0.4	Itgb1bp2 Uncharacterized protein
IPI00207350	0	0	0	0	2	0	↓	-1	0.2-0.4	Odz2 Isoform 2 of Teneurin-2
IPI00209433	0	0	0	0	1	0	↓	-1	0.2-0.4	Tm4sf1 Uncharacterized protein
IPI00230924	0	0	0	0	1	0	↓	-1	0.2-0.4	Cmklr1 chemokine-like receptor 1
IPI00192524	0	0	0	0	1	0	↓	-1	0.2-0.4	Mt1a Metallothionein-1
IPI00196198	0	0	0	0	2	0	↓	-1	0.2-0.4	Rcan1 Uncharacterized protein
IPI00198884	0	0	0	0	1	0	↓	-1	0.2-0.4	Ncl Nucleolin-like protein
IPI00199466	0	0	0	0	1	0	↓	-1	0.2-0.4	Gpc3 Glypican-3
IPI00200114	0	0	0	0	3	0	↓	-1	0.2-0.4	Eraf Erythroid associated factor
IPI00205317	0	0	0	0	1	0	↓	-1	0.2-0.4	Fst Follistatin
IPI00205542	0	0	0	0	1	0	↓	-1	0.2-0.4	Rnf19a Uncharacterized protein
IPI00210238	0	0	0	0	1	0	↓	-1	0.2-0.4	RGD1563705 ribosomal protein S23-like
IPI00210274	0	0	0	0	1	0	↓	-1	0.2-0.4	Pard3 74 kDa protein
IPI00210320	0	0	0	0	1	0	↓	-1	0.2-0.4	Dcbld2 Discoidin
IPI00231970	0	0	0	0	1	0	↓	-1	0.2-0.4	Cyba Cytochrome b-245 light chain
IPI00360550	0	0	0	0	1	0	↓	-1	0.2-0.4	Asap1 Uncharacterized protein
IPI00360791	0	0	0	0	1	0	↓	-1	0.2-0.4	Rnf139 Rnf139 protein
IPI00361447	0	0	0	0	1	0	↓	-1	0.2-0.4	Wnt7b Uncharacterized protein
IPI00362692	0	0	0	0	1	0	↓	-1	0.2-0.4	RGD1310414 Uncharacterized protein C8orf41 homolog
IPI00363260	0	0	0	0	1	0	↓	-1	0.2-0.4	RGD1307391 serine\arginine repetitive matrix 3-like
IPI00365611	0	0	0	0	1	0	↓	-1	0.2-0.4	Hectd1 mKIAA1131 protein-like
IPI00368861	0	0	0	0	1	0	↓	-1	0.2-0.4	Adam30 Uncharacterized protein
IPI00373356	0	0	0	0	3	0	↓	-1	0.2-0.4	Matn4 Uncharacterized protein
IPI00389178	0	0	0	0	1	0	↓	-1	0.2-0.4	Zfat Uncharacterized protein
IPI00392676	0	0	0	0	2	0	↓	-1	0.2-0.4	Blvrb Biliverdin reductase B (Flavin reductase (NADPH)) (Predicted)
IPI00392869	0	0	0	0	2	0	↓	-1	0.2-0.4	LOC100360049 rCG64165-like
IPI00421300	0	0	0	0	1	0	↓	-1	0.2-0.4	Trim44 Tripartite motif-containing protein 44
IPI00768737	0	0	0	0	1	0	↓	-1	0.2-0.4	Vom2r3 Uncharacterized protein
IPI00778250	0	0	0	0	1	0	↓	-1	0.2-0.4	- 41 kDa protein
IPI00781038	0	0	0	0	1	0	↓	-1	0.2-0.4	LOC100364600;LOC100363053 Taste receptor
IPI00869619	0	0	0	0	1	0	↓	-1	0.2-0.4	Gpc5 glypican 5 precursor
IPI00869946	0	0	0	0	1	0	↓	-1	0.2-0.4	LOC680370 Uncharacterized protein
IPI00896204	0	0	0	0	1	0	↓	-1	0.2-0.4	Txndc11 Uncharacterized protein
IPI00914735	0	0	0	0	1	0	↓	-1	0.2-0.4	Bmper 55 kDa protein
IPI00949593	0	0	0	0	4	0	↓	-1	0.2-0.4	Uncharacterized protein
IPI00952186	0	0	0	0	1	0	↓	-1	0.2-0.4	Uncharacterized protein
IPI00959088	0	0	0	0	1	0	↓	-1	0.2-0.4	Mlkl;LOC100364337 Uncharacterized protein
IPI00959748	0	0	0	0	1	0	↓	-1	0.2-0.4	LOC686461 transmembrane protein 64-like
IPI00212082	0	0	0	0	1	0	↓	-1	0.2-0.4	Odz4 Uncharacterized protein
IPI00948420	0	0	0	0	3	0	↓	-1	0.2-0.4	RGD1565058 Uncharacterized protein
IPI00188882	0	0	0	0	5	0	↓	-1	0.2-0.4	Atrx Transcriptional regulator ATRX (Fragment)
IPI00366972	0	0	0	0	1	0	↓	-1	0.2-0.4	Zfand2b AN1-type zinc finger protein 2B
IPI01007588	0	0	0	0	1	0	↓	-1	0.2-0.4	Ptma Prothymosin-alpha (Fragment)
IPI00882431	0	0	0	0	82	0	↓	-1	0.2-0.4	Lif Leukemia inhibitory factor
IPI00959330	0	0	0	0	1	0	↓	-1	0.2-0.4	LOC100364190 mKIAA0868 protein-like
IPI00360102	0	0	0	0	8	0	↓	-1	0.2-0.4	RGD1304963 Uncharacterized protein
IPI00285606	0	0	0	0	2	0	↓	-1	0.2-0.4	Cdc42 Isoform 1 of Cell division control protein 42 homolog
IPI00203494	0	0	0	0	3	0	↓	-1	0.2-0.4	Sparcl1 SPARC-like protein 1
IPI00189795	0	0	0	0	0	2	↓	-1	0.2-0.4	Tuba1a Tubulin alpha-1A chain
IPI00776839	0	0	0	0	0	1	↓	-1	0.2-0.4	LOC100364734 Uncharacterized protein
IPI00359144	0	0	0	0	0	3	↓	-1	0.2-0.4	Dnajc16 DnaJ homolog subfamily C member 16
IPI00950871	0	0	0	0	0	1	↓	-1	0.2-0.4	Ehmt1 Uncharacterized protein
IPI00777735	0	0	0	0	0	3	↓	-1	0.2-0.4	Adamts9 Uncharacterized protein
IPI00765614	0	0	0	0	0	5	↓	-1	0.2-0.4	LOC680231 Chd9 protein-like isoform 2
IPI00869735	0	0	0	0	0	4	↓	-1	0.2-0.4	Arid4a Uncharacterized protein
IPI00208746	0	0	0	0	0	2	↓	-1	0.2-0.4	Dnmt3b Uncharacterized protein
IPI00395278	0	0	0	0	0	3	↓	-1	0.2-0.4	Tmem132d 120 kDa protein
IPI00201526	0	0	0	0	0	2	↓	-1	0.2-0.4	Hmx1 Uncharacterized protein
IPI00190264	0	0	0	0	0	1	↓	-1	0.2-0.4	- 31 kDa protein
IPI00195348	0	0	0	0	0	1	↓	-1	0.2-0.4	Tprg1 Uncharacterized protein
IPI00205216	0	0	0	0	0	1	↓	-1	0.2-0.4	Selp P-selectin
IPI00206620	0	0	0	0	0	1	↓	-1	0.2-0.4	Dll1 Delta-like protein 1
IPI00215161	0	0	0	0	0	1	↓	-1	0.2-0.4	Slc24a1 Uncharacterized protein
IPI00361747	0	0	0	0	0	1	↓	-1	0.2-0.4	Krt80 Keratin
IPI00363467	0	0	0	0	0	1	↓	-1	0.2-0.4	Dsg1b desmoglein 1 beta
IPI00366800	0	0	0	0	0	1	↓	-1	0.2-0.4	Cic Uncharacterized protein
IPI00368570	0	0	0	0	0	3	↓	-1	0.2-0.4	Hrc Uncharacterized protein
IPI00371031	0	0	0	0	0	1	↓	-1	0.2-0.4	LOC100366183 claudin 18-like isoform 1
IPI00371279	0	0	0	0	0	1	↓	-1	0.2-0.4	Ccr8 Uncharacterized protein
IPI00387945	0	0	0	0	0	1	↓	-1	0.2-0.4	Trim67 Uncharacterized protein
IPI00388500	0	0	0	0	0	2	↓	-1	0.2-0.4	Slc24a6 Uncharacterized protein
IPI00390285	0	0	0	0	0	1	↓	-1	0.2-0.4	Lrp8 Uncharacterized protein
IPI00392984	0	0	0	0	0	1	↓	-1	0.2-0.4	Mmp11 Stromelysin-3
IPI00393595	0	0	0	0	0	2	↓	-1	0.2-0.4	Ptma;LOC100359583;LOC100363620 Prothymosin alpha
IPI00417519	0	0	0	0	0	1	↓	-1	0.2-0.4	Olr183 olfactory receptor Olr183
IPI00560773	0	0	0	0	0	1	↓	-1	0.2-0.4	Ly49i9 Ly49 inhibitory receptor 9
IPI00563058	0	0	0	0	0	1	↓	-1	0.2-0.4	LOC302473 hypothetical protein LOC302473
IPI00563347	0	0	0	0	0	2	↓	-1	0.2-0.4	- 67 kDa protein
IPI00566709	0	0	0	0	0	3	↓	-1	0.2-0.4	RGD1566355 cyclin-dependent kinase 11B-like
IPI00567497	0	0	0	0	0	1	↓	-1	0.2-0.4	RGD1564406 Uncharacterized protein
IPI00763585	0	0	0	0	0	1	↓	-1	0.2-0.4	LOC678766 ras homolog gene family
IPI00764963	0	0	0	0	0	1	↓	-1	0.2-0.4	Sfrs18 Sfrs18 protein
IPI00767017	0	0	0	0	0	1	↓	-1	0.2-0.4	Thsd7a thrombospondin type-1 domain-containing protein 7A
IPI00767479	0	0	0	0	0	1	↓	-1	0.2-0.4	RGD1310773 hypothetical protein LOC313156
IPI00777575	0	0	0	0	0	3	↓	-1	0.2-0.4	Uncharacterized protein
IPI00779370	0	0	0	0	0	1	↓	-1	0.2-0.4	Tmem88b Uncharacterized protein
IPI00781891	0	0	0	0	0	1	↓	-1	0.2-0.4	Smarca4 182 kDa protein
IPI00869708	0	0	0	0	0	1	↓	-1	0.2-0.4	Mrc1 Uncharacterized protein
IPI00870826	0	0	0	0	0	2	↓	-1	0.2-0.4	Atp8b1 Uncharacterized protein
IPI00948156	0	0	0	0	0	3	↓	-1	0.2-0.4	Srd5a3 Isoform 1 of Probable polyprenol reductase
IPI00205229	0	0	0	0	0	2	↓	-1	0.2-0.4	Ntn1 Netrin-1
IPI00370411	0	0	0	0	0	4	↓	-1	0.2-0.4	Fbln1 Uncharacterized protein
IPI00557886	0	0	0	0	0	2	↓	-1	0.2-0.4	Uncharacterized protein
IPI00209885	0	0	0	0	0	4	↓	-1	0.2-0.4	Csf2rb Interleukin-3 receptor beta-subunit
IPI00957173	0	0	0	0	0	1	↓	-1	0.2-0.4	LOC691408 Uncharacterized protein
IPI00768509	0	0	0	0	0	4	↓	-1	0.2-0.4	LOC686980 arsenate resistance protein 2-like
IPI00768804	0	0	0	0	0	3	↓	-1	0.2-0.4	Fam98b Uncharacterized protein
IPI00207574	0	0	0	0	0	2	↓	-1	0.2-0.4	Slit3 Slit homolog 3 protein
IPI00372890	0	0	0	0	0	1	↓	-1	0.2-0.4	Ssbp2 single-stranded DNA binding protein 2-like
IPI00368950	0	0	0	0	0	4	↓	-1	0.2-0.4	LOC100364509 ribosomal protein S9-like
IPI00197074	0	0	0	0	0	3	↓	-1	0.2-0.4	Dag1 dystroglycan 1
IPI00204703	0	0	0	0	0	2	↓	-1	0.2-0.4	Serpinh1 Serpin H1
IPI00781735	0	0	0	0	0	1	↓	-1	0.2-0.4	Adam9 Uncharacterized protein
IPI00370896	0	0	0	0	0	2	↓	-1	0.2-0.4	Zcchc8 Zinc finger
IPI00421376	0	0	0	0	0	2	↓	-1	0.2-0.4	Tomm40 Mitochondrial import receptor subunit TOM40 homolog
IPI00780389	0	0	0	0	0	5	↓	-1	0.2-0.4	Uncharacterized protein
IPI00844835	0	0	0	0	0	1	↓	-1	0.2-0.4	Gba2 Uncharacterized protein
IPI00556952	4	5	2	3	5	3	↓	-1.1	0.2-0.4	LOC100360169 13 kDa protein
IPI00366842	0	1	0	1	0	4	↓	-1.1	0.2-0.4	RGD1563652 Alk-like
IPI00231358	0	0	1	1	0	4	↓	-1.2	0.2-0.4	Pfn1 Profilin-1
IPI00364655	2	0	0	3	0	2	↓	-1.2	0.2-0.4	- 76 kDa protein
IPI00368555	1	0	0	1	0	2	↓	-1.2	0.2-0.4	Crb2 Uncharacterized protein
IPI00372979	0	0	0	6	1	0	↓	-1.2	0.2-0.4	Sap30bp SAP30 binding protein (Predicted)
IPI00476173	0	0	2	0	4	2	↓	-1.3	0.2-0.4	Olr380 olfactory receptor Olr380
IPI00365178	7	11	7	7	8	13	↓	-1.4	0.2-0.4	Fbln2 fibulin 2 isoform 1
IPI00205325	5	2	5	3	5	4	↓	-1.4	0.2-0.4	Lrp2 Low-density lipoprotein receptor-related protein 2
IPI00190035	0	0	0	0	1	3	↓	-1.5	0.2-0.4	Tfip11 Tuftelin-interacting protein 11
IPI00565677	0	0	2	3	5	0	↓	-1.5	0.2-0.4	Col6a3 Uncharacterized protein
IPI00948756	0	0	0	1	0	3	↓	-1.5	0.2-0.4	LOC100364128;Calr4 calreticulin 4
IPI00196661	0	0	0	3	0	8	↓	-1.5	0.2-0.4	Ywhaq Uncharacterized protein
IPI00958755	0	0	0	3	0	1	↓	-1.5	0.2-0.4	LOC100365660 hypothetical protein
IPI00567412	0	0	0	2	0	5	↓	-1.6	0.1-0.2	Sfrs8 54 kDa protein
IPI00362131	0	0	0	5	2	0	↓	-1.6	0.1-0.2	Cdh2 Cadherin-2
IPI00914194	0	0	1	2	0	2	↓	-1.6	0.1-0.2	Angel2 protein angel homolog 2
IPI00211014	0	0	0	0	1	2	↓	-1.7	0.1-0.2	Neurod1 Uncharacterized protein
IPI00870783	0	0	0	1	0	2	↓	-1.7	0.1-0.2	LOC680428 Uncharacterized protein
IPI00194167	0	0	0	1	2	0	↓	-1.8	0.1-0.2	Ncor2 Uncharacterized protein
IPI00209299	0	0	0	2	4	0	↓	-1.8	0.1-0.2	Nasp Nuclear autoantigenic sperm protein
IPI00417731	0	0	0	1	2	0	↓	-1.8	0.1-0.2	Ehmt2 113 kDa protein
IPI00734627	0	0	0	2	0	1	↓	-1.8	0.1-0.2	Serinc5 Isoform 1 of Serine incorporator 5
IPI00869603	0	0	0	4	0	2	↓	-1.8	0.1-0.2	Ddx10 Uncharacterized protein
IPI00768587	0	0	0	6	0	3	↓	-1.8	0.1-0.2	Pxdn peroxidasin homolog
IPI00476192	0	0	0	0	3	5	↓	-1.8	0.1-0.2	RGD1565247 Uncharacterized protein
IPI00370880	0	0	0	0	2	1	↓	-1.8	0.1-0.2	Sfrs8 Uncharacterized protein
IPI00568786	0	0	0	0	2	1	↓	-1.8	0.1-0.2	Map4k4 142 kDa protein
IPI00209113	0	0	0	7	2	1	↓	-1.8	0.1-0.2	Myh11 Uncharacterized protein
IPI00325135	0	0	1	6	0	8	↓	-1.8	0.1-0.2	Ywhae 14-3-3 protein epsilon
IPI00200507	0	0	0	0	2	3	↓	-1.8	0.1-0.2	Sod3 Extracellular superoxide dismutase [Cu-Zn]
IPI00767923	0	1	0	5	0	5	↓	-1.8	0.1-0.2	Lamc3 Uncharacterized protein
IPI00464435	0	0	0	2	0	3	↓	-1.9	0.1-0.2	Smarca2 Uncharacterized protein
IPI00231631	0	0	0	2	0	3	↓	-1.9	0.1-0.2	Eno1-ps1 Eno1 protein-like
IPI00476375	0	0	0	9	2	2	↓	-1.9	0.1-0.2	Rnf217 Uncharacterized protein
IPI00205036	106	144	78	92	151	120	↓	-1.9	0.1-0.2	Hba-a2 Hemoglobin subunit alpha-1\2
IPI00776713	0	0	0	2	3	0	↓	-1.9	0.1-0.2	Zfyve26 Uncharacterized protein
IPI00475552	0	0	0	6	0	8	↓	-1.9	0.1-0.2	Scube3 signal peptide
IPI00655262	0	0	0	3	4	0	↓	-2	0.1-0.2	Senp3 SUMO\sentrin specific peptidase 3
IPI00201573	0	0	0	0	4	4	↓	-2	0.1-0.2	Igfbp2 Insulin-like growth factor-binding protein 2
IPI00231767	0	0	0	0	2	2	↓	-2	0.1-0.2	RGD1563601 rCG29914-like
IPI00558190	0	0	0	2	0	2	↓	-2	0.1-0.2	- 4 kDa protein
IPI00207063	0	0	0	8	8	0	↓	-2	0.1-0.2	Fstl1 33 kDa protein
IPI00207818	0	0	0	1	1	0	↓	-2	0.1-0.2	Ryr3 549 kDa protein
IPI00364864	0	0	0	2	2	0	↓	-2	0.1-0.2	Supt6h transcription elongation factor SPT6
IPI00568568	0	0	0	1	1	0	↓	-2	0.1-0.2	Vgll3 Transcription cofactor vestigial-like protein 3-like
IPI00777428	0	0	0	2	2	0	↓	-2	0.1-0.2	- 42 kDa protein
IPI00368407	0	0	0	4	4	0	↓	-2	0.1-0.2	Rptn Uncharacterized protein
IPI00198781	0	0	0	1	1	0	↓	-2	0.1-0.2	Chrna3 Neuronal acetylcholine receptor subunit alpha-3
IPI00209156	0	0	0	3	3	0	↓	-2	0.1-0.2	Akt3 RAC-gamma serine\threonine-protein kinase
IPI00366452	0	0	0	3	3	0	↓	-2	0.1-0.2	Creld2 Cysteine-rich with EGF-like domain protein 2
IPI00607128	0	0	0	3	3	0	↓	-2	0.1-0.2	Tnnt1 Isoform 4 of Troponin T
IPI00368618	0	0	4	8	3	3	↓	-2.1	0.1-0.2	Ash1l Uncharacterized protein
IPI00231192	41	28	10	33	32	38	↓	-2.1	0.1-0.2	LOC100134871;LOC689064;Hbb Hemoglobin subunit beta-2
IPI00195516	0	0	5	3	4	7	↓	-2.1	0.1-0.2	Hpx Hemopexin
IPI00769116	0	0	0	2	3	8	↓	-2.2	0.05-0.1	Brd4 Brd4 protein
IPI00195372	0	0	0	3	4	11	↓	-2.2	0.05-0.1	LOC100360413 eukaryotic translation elongation factor 1 alpha 1-like isoform 2
IPI00417792	1	0	0	4	5	1	↓	-2.6	0.05-0.1	Olr63 olfactory receptor Olr63
IPI00950846	0	0	0	5	4	1	↓	-2.8	<0.05	LOC100360986 Uncharacterized protein
IPI00197711	0	0	0	4	8	12	↓	-3.2	<0.05	Ldha L-lactate dehydrogenase A chain
IPI00199670	2	2	0	5	3	6	↓	-3.3	<0.05	Serpinf1 Serine (Or cysteine) peptidase inhibitor
IPI00471584	0	0	0	3	2	5	↓	-3.4	<0.05	Hsp90ab1 Heat shock protein HSP 90-beta
IPI00202651	7	6	2	7	10	8	↓	-3.4	<0.05	Fga Fga protein
IPI00372520	0	0	0	1	3	3	↓	-3.4	<0.05	Eef1b2 RCG22471
IPI00197703	141	110	87	157	126	134	↓	-3.5	<0.05	Apoa1 Apolipoprotein A-I
IPI00421293	0	0	0	30	54	79	↓	-3.5	<0.05	Hbz hemoglobin
IPI00190701	37	31	20	36	50	53	↓	-3.5	<0.05	Apoe Apolipoprotein E
IPI00207275	3	4	8	9	8	6	↓	-3.6	<0.05	Apom Apolipoprotein M
IPI00212811	0	0	4	4	8	7	↓	-3.7	<0.05	Ctsb cathepsin B preproprotein
IPI00206403	0	0	7	7	11	12	↓	-3.8	<0.05	Lum Lumican
IPI00199695	25	19	8	27	29	26	↓	-3.8	<0.05	Serpinf2 Serine (Or cysteine) peptidase inhibitor
IPI00948226	0	0	0	5	6	2	↓	-3.9	<0.05	Uncharacterized protein
IPI00324893	0	0	8	11	8	10	↓	-4	<0.05	Ywhaz 14-3-3 protein zeta\delta
IPI00201907	0	0	0	2	1	1	↓	-4.1	<0.05	RGD1563441 A030009H04Rik
IPI00210824	0	0	11	26	14	23	↓	-4.1	<0.05	Serpina6 Corticosteroid-binding globulin
IPI00189819	0	0	6	15	17	26	↓	-4.3	<0.05	LOC684969 actin
IPI00201561	3	2	0	7	15	11	↓	-4.4	<0.05	Prdx2 Peroxiredoxin-2
IPI00230897	0	31	10	41	40	42	↓	-4.4	<0.05	Hbb Hemoglobin subunit beta-1
IPI00206786	2	0	0	4	4	6	↓	-4.4	<0.05	F10 Coagulation factor X
IPI00886474	0	0	0	3	7	6	↓	-4.5	<0.05	Rps5 Rps5 protein
IPI00189470	0	0	0	3	6	3	↓	-4.5	<0.05	Col11a1 collagen
IPI00339167	0	0	0	15	9	17	↓	-4.9	<0.05	Tuba1b Uncharacterized protein
IPI00188688	0	0	0	8	17	11	↓	-5	<0.05	LOC680097 histone cluster 1
IPI00366944	0	0	0	9	7	12	↓	-5.3	<0.05	Col3a1 Collagen alpha-1(III) chain
IPI00952007	0	0	0	2	2	1	↓	-5.6	<0.05	LOC100364734 Uncharacterized protein
IPI00204009	2	0	0	6	4	5	↓	-5.7	<0.05	Fbn2 Fibrillin-2
IPI00324272	50	56	60	82	118	109	↓	-5.8	<0.05	Apoa4 Apolipoprotein A-IV
IPI00188921	0	0	2	20	15	24	↓	-5.9	<0.05	Col1a2 Collagen alpha-2(I) chain
IPI00188909	2	3	5	13	22	15	↓	-6	<0.05	Col1a1 Rat alpha-1 type I collagen
IPI00396889	0	0	0	10	18	16	↓	-6.2	<0.05	Pcsk9 Proprotein convertase subtilisin\kexin type 9
IPI00557007	0	0	0	16	12	9	↓	-6.6	<0.05	Fbln1 Fbln1 protein
IPI00231801	0	1	0	7	6	4	↓	-6.6	<0.05	Cst3 Cystatin-C
IPI00198667	0	0	0	6	7	9	↓	-6.7	<0.05	Clu Clusterin
IPI00231550	2	0	0	4	5	5	↓	-6.7	<0.05	Scn5a 228 kDa protein
IPI00190088	3	4	6	7	9	7	↓	-6.8	<0.05	Postn Uncharacterized protein
IPI00195241	0	0	0	15	16	9	↓	-7.2	<0.05	Apoh Apolipoprotein H
IPI00206634	5	6	7	12	12	14	↓	-7.6	<0.05	Pf4 Platelet factor 4
IPI00207355	0	0	0	5	4	3	↓	-7.7	<0.05	LOC100363133 heat shock cognate 71 kDa protein-like
IPI00195851	0	0	1	2	2	2	↓	-8	<0.05	Aldoa Fructose-bisphosphate aldolase A
IPI00339197	0	0	0	5	6	7	↓	-8.2	<0.05	LOC100364062 M2 pyruvate kinase-like isoform 2
IPI00197700	8	6	7	25	33	32	↓	-9	<0.05	Apoa2 Apolipoprotein A-II
IPI00212478	0	0	0	68	80	90	↓	-9.5	<0.05	Hbe1 RCG39817
IPI00211883	0	0	0	7	8	5	↓	-9.7	<0.05	Cdh11 cadherin 11
IPI00768626	0	0	3	9	9	7	↓	-9.8	<0.05	Cdh5 cadherin-5
IPI00190759	0	0	0	6	6	4	↓	-10	<0.05	Fgg Isoform Gamma-A of Fibrinogen gamma chain
IPI00195673	0	0	0	6	6	7	↓	-11.7	<0.05	Tubb2b Tubulin beta-2B chain
IPI00206239	0	0	0	13	15	10	↓	-11.9	<0.05	Igfbp4 Insulin-like growth factor-binding protein 4
IPI00554264	78	60	70	304	273	309	↓	-12.1	<0.05	Apob Apolipoprotein B-100
IPI00194404	0	0	0	5	4	4	↓	-12.9	<0.05	Nme2 Nucleoside diphosphate kinase B
IPI00191740	624	640	656	1685	1734	1343	↓	-14.3	<0.05	Afp Isoform 1 of Alpha-fetoprotein
IPI00212481	0	0	0	23	29	21	↓	-14.5	<0.05	Hbg1 RCG39434
IPI00476458	0	0	0	6	7	7	↓	-15.5	<0.05	Gpx3 Glutathione peroxidase 3
IPI00778692	0	0	0	20	18	20	↓	-15.9	<0.05	Uncharacterized protein
IPI00196656	0	0	0	130	119	114	↓	-26.6	<0.05	Tf 107 kDa protein
IPI00362014	0	0	0	6	6	5	↓	-30.6	<0.05	Tln1 talin-1
Three individual specimens from each time point were identified using workflows based on 1D LC MS/MS. Differential proteins were idnentified using a two-tailed t-test analysis for the quantitative comparison of the serume proteome based on normalized spectral counts between E15.5F and NBR.
