# Supplementary material for: A comparison of E15.5 fetus and newborn rat serum proteomes
Source: Proteome Sci. 2012 Nov 7;10:64. doi: 10.1186/1477-5956-10-64 (PMC3583134; doi:10.1186/1477-5956-10-64)
Supplement: Additional file 2 — Table S2. Densitometries of the bands in Figure 2. [file 1477-5956-10-64-S2.xlsx]

## Sheet: Sheet1
Protein name	Densities of blots										T-test for Equality of variances
	Embryonic 15.5 fetus(E15.5F)					Newborn rat(NBR)
	Fetus 1	Fetus 2	Fetus 3	Fetus 4	Fetus 5	rat 1	rat 2	rat 3	rat 4	rat 5	F value	Significance
Apolipoprotein B	256343	177733	286740	229247	413438	65975	48702	85949	76742	39234	3.503	0.098
Complement 3, alpha chain	54715	77263	121654	120744	119506	257099	277375	250533	252838	283602	7.393	0.026
Complement 3, beta chain	34226	50425	88255	75039	45109	319334	303743	225855	240405	315315	9.39	0.015
Hemoglobin E1	119207	142526	207110	185422	187869	15266	9917	9590	10413	10915	21.538	0.002
