# Supplementary material for: A comparison of E15.5 fetus and newborn rat serum proteomes
Source: Proteome Sci. 2012 Nov 7;10:64. doi: 10.1186/1477-5956-10-64 (PMC3583134; doi:10.1186/1477-5956-10-64)
Supplement: Additional file 5 — Protein identifications in MS. [file 1477-5956-10-64-S5.xls]

## Sheet: newborn rat 1
protein ID	protein probability	num unique peps	tot indep spectra	percent share of spectrum id's	protein name	ensembl	trembl	swissprot	refseq	precursor ion charge	peptide sequence	n instances
IPI00189981	1	15	35	0.53	F2 Prothrombin (Fragment)	ENSRNOP00000022233		P18292	NP_075213	2	LYQGNLAVTTLGSPCLAWDSLPTK	2
IPI00189981	1	15	35	0.53	F2 Prothrombin (Fragment)	ENSRNOP00000022233		P18292	NP_075213	3	SLTDKTEKELLDSYIDGR	2
IPI00189981	1	15	35	0.53	F2 Prothrombin (Fragment)	ENSRNOP00000022233		P18292	NP_075213	4	TFGLGEADCGLRPLFEKK	3
IPI00189981	1	15	35	0.53	F2 Prothrombin (Fragment)	ENSRNOP00000022233		P18292	NP_075213	2	ENLSPPLGECLLER	2
IPI00189981	1	15	35	0.53	F2 Prothrombin (Fragment)	ENSRNOP00000022233		P18292	NP_075213	3	REECSIPVCGQEGR	5
IPI00189981	1	15	35	0.53	F2 Prothrombin (Fragment)	ENSRNOP00000022233		P18292	NP_075213	2	REECSIPVCGQEGR	3
IPI00189981	1	15	35	0.53	F2 Prothrombin (Fragment)	ENSRNOP00000022233		P18292	NP_075213	4	KPVPFSDYIHPVCLPDKQTVTSLLQAGYK	4
IPI00189981	1	15	35	0.53	F2 Prothrombin (Fragment)	ENSRNOP00000022233		P18292	NP_075213	3	ETWTTNINEIQPSVLQVVNLPIVERPVCK	3
IPI00189981	1	15	35	0.53	F2 Prothrombin (Fragment)	ENSRNOP00000022233		P18292	NP_075213	2	TFGLGEADCGLRPLFEK	2
IPI00189981	1	15	35	0.53	F2 Prothrombin (Fragment)	ENSRNOP00000022233		P18292	NP_075213	3	TTDAEFHTFFDER	2
IPI00189981	1	15	35	0.53	F2 Prothrombin (Fragment)	ENSRNOP00000022233		P18292	NP_075213	2	YTVCDSVR	3
IPI00189981	1	15	35	0.53	F2 Prothrombin (Fragment)	ENSRNOP00000022233		P18292	NP_075213	3	LYQGNLAVTTLGSPCLAWDSLPTK	1
IPI00189981	1	15	35	0.53	F2 Prothrombin (Fragment)	ENSRNOP00000022233		P18292	NP_075213	3	TFGLGEADCGLRPLFEK	1
IPI00189981	1	15	35	0.53	F2 Prothrombin (Fragment)	ENSRNOP00000022233		P18292	NP_075213	4	ETWTTNINEIQPSVLQVVNLPIVERPVCK	1
IPI00189981	1	15	35	0.53	F2 Prothrombin (Fragment)	ENSRNOP00000022233		P18292	NP_075213	3	TFGLGEADCGLRPLFEKK	1
IPI00189981	1	15	35	0.53	F2 Prothrombin (Fragment)	ENSRNOP00000022233		P18292	NP_075213	3	ENLDRDIALLK	1
IPI00190577	1	3	4	0.05	Lama5 laminin subunit alpha-5	ENSRNOP00000008981	P70636		NP_001178538	4	DGFFGLDHADYYGCRSCRCDVGGALGQGCEPK	1
IPI00190577	1	3	4	0.05	Lama5 laminin subunit alpha-5	ENSRNOP00000008981	P70636		NP_001178538	4	CESCAPGFYGNALLPGNCTRCDCSPCGTETCDPQTGR	2
IPI00190577	1	3	4	0.05	Lama5 laminin subunit alpha-5	ENSRNOP00000008981	P70636		NP_001178538	3	DISIGGRCVCHGHADVCDAK	1
IPI00190701	1	14	37	0.47	Apoe Apolipoprotein E	ENSRNOP00000050968	Q6PAH0	P02650	NP_620183	2	ELEEQLGPVAEETR	4
IPI00190701	1	14	37	0.47	Apoe Apolipoprotein E	ENSRNOP00000050968	Q6PAH0	P02650	NP_620183	2	NEVNTMLGQSTEELR	1
IPI00190701	1	14	37	0.47	Apoe Apolipoprotein E	ENSRNOP00000050968	Q6PAH0	P02650	NP_620183	2	TANLGAGAAQPLR	2
IPI00190701	1	14	37	0.47	Apoe Apolipoprotein E	ENSRNOP00000050968	Q6PAH0	P02650	NP_620183	2	LGADMEDLR	3
IPI00190701	1	14	37	0.47	Apoe Apolipoprotein E	ENSRNOP00000050968	Q6PAH0	P02650	NP_620183	3	IKGWFEPLVEDMQR	3
IPI00190701	1	14	37	0.47	Apoe Apolipoprotein E	ENSRNOP00000050968	Q6PAH0	P02650	NP_620183	2	LGPLVEQGR	2
IPI00190701	1	14	37	0.47	Apoe Apolipoprotein E	ENSRNOP00000050968	Q6PAH0	P02650	NP_620183	3	GRLEEVGNQAR	6
IPI00190701	1	14	37	0.47	Apoe Apolipoprotein E	ENSRNOP00000050968	Q6PAH0	P02650	NP_620183	2	GRLEEVGNQAR	4
IPI00190701	1	14	37	0.47	Apoe Apolipoprotein E	ENSRNOP00000050968	Q6PAH0	P02650	NP_620183	3	TANLGAGAAQPLRDR	4
IPI00190701	1	14	37	0.47	Apoe Apolipoprotein E	ENSRNOP00000050968	Q6PAH0	P02650	NP_620183	2	IKGWFEPLVEDMQR	1
IPI00190701	1	14	37	0.47	Apoe Apolipoprotein E	ENSRNOP00000050968	Q6PAH0	P02650	NP_620183	2	SKMEEQTQQIR	2
IPI00190701	1	14	37	0.47	Apoe Apolipoprotein E	ENSRNOP00000050968	Q6PAH0	P02650	NP_620183	2	GWFEPLVEDMQR	1
IPI00190701	1	14	37	0.47	Apoe Apolipoprotein E	ENSRNOP00000050968	Q6PAH0	P02650	NP_620183	2	LQAEIFQAR	2
IPI00190701	1	14	37	0.47	Apoe Apolipoprotein E	ENSRNOP00000050968	Q6PAH0	P02650	NP_620183	2	QWANLMEK	2
IPI00191737	1	117	1666	22.84	Alb Serum albumin	ENSRNOP00000003921		P02770	NP_599153	2	AADKDNCFATEGPNLVAR	9
IPI00191737	1	117	1666	22.84	Alb Serum albumin	ENSRNOP00000003921		P02770	NP_599153	2	AETFTFHSDICTLPDKEK	8
IPI00191737	1	117	1666	22.84	Alb Serum albumin	ENSRNOP00000003921		P02770	NP_599153	2	CCAEGDPPACYGTVLAEFQPLVEEPK	15
IPI00191737	1	117	1666	22.84	Alb Serum albumin	ENSRNOP00000003921		P02770	NP_599153	2	DNYGELADCCAK	11
IPI00191737	1	117	1666	22.84	Alb Serum albumin	ENSRNOP00000003921		P02770	NP_599153	2	ECCHGDLLECADDR	2
IPI00191737	1	117	1666	22.84	Alb Serum albumin	ENSRNOP00000003921		P02770	NP_599153	2	ECCHGDLLECADDRAELAK	5
IPI00191737	1	117	1666	22.84	Alb Serum albumin	ENSRNOP00000003921		P02770	NP_599153	2	GLVLIAFSQYLQK	23
IPI00191737	1	117	1666	22.84	Alb Serum albumin	ENSRNOP00000003921		P02770	NP_599153	2	INKECCHGDLLECADDR	4
IPI00191737	1	117	1666	22.84	Alb Serum albumin	ENSRNOP00000003921		P02770	NP_599153	2	INKECCHGDLLECADDRAELAK	5
IPI00191737	1	117	1666	22.84	Alb Serum albumin	ENSRNOP00000003921		P02770	NP_599153	2	LPCVEDYLSAILNR	102
IPI00191737	1	117	1666	22.84	Alb Serum albumin	ENSRNOP00000003921		P02770	NP_599153	2	LRDNYGELADCCAK	17
IPI00191737	1	117	1666	22.84	Alb Serum albumin	ENSRNOP00000003921		P02770	NP_599153	2	RHPYFYAPELLYYAEK	4
IPI00191737	1	117	1666	22.84	Alb Serum albumin	ENSRNOP00000003921		P02770	NP_599153	2	TVMGDFAQFVDK	116
IPI00191737	1	117	1666	22.84	Alb Serum albumin	ENSRNOP00000003921		P02770	NP_599153	2	YMCENQATISSK	19
IPI00191737	1	117	1666	22.84	Alb Serum albumin	ENSRNOP00000003921		P02770	NP_599153	2	YNEVLTQCCTESDK	10
IPI00191737	1	117	1666	22.84	Alb Serum albumin	ENSRNOP00000003921		P02770	NP_599153	2	YNEVLTQCCTESDKAACLTPK	5
IPI00191737	1	117	1666	22.84	Alb Serum albumin	ENSRNOP00000003921		P02770	NP_599153	3	AADKDNCFATEGPNLVAR	49
IPI00191737	1	117	1666	22.84	Alb Serum albumin	ENSRNOP00000003921		P02770	NP_599153	3	AETFTFHSDICTLPDKEK	30
IPI00191737	1	117	1666	22.84	Alb Serum albumin	ENSRNOP00000003921		P02770	NP_599153	3	APQVSTPTLVEAAR	17
IPI00191737	1	117	1666	22.84	Alb Serum albumin	ENSRNOP00000003921		P02770	NP_599153	3	CCAEGDPPACYGTVLAEFQPLVEEPK	46
IPI00191737	1	117	1666	22.84	Alb Serum albumin	ENSRNOP00000003921		P02770	NP_599153	3	CCTLPEAQRLPCVEDYLSAILNR	75
IPI00191737	1	117	1666	22.84	Alb Serum albumin	ENSRNOP00000003921		P02770	NP_599153	3	CPYEEHIKLVQEVTDFAK	3
IPI00191737	1	117	1666	22.84	Alb Serum albumin	ENSRNOP00000003921		P02770	NP_599153	3	DNYGELADCCAK	3
IPI00191737	1	117	1666	22.84	Alb Serum albumin	ENSRNOP00000003921		P02770	NP_599153	3	DVFLGTFLYEYSR	5
IPI00191737	1	117	1666	22.84	Alb Serum albumin	ENSRNOP00000003921		P02770	NP_599153	3	ECCHGDLLECADDR	7
IPI00191737	1	117	1666	22.84	Alb Serum albumin	ENSRNOP00000003921		P02770	NP_599153	3	ECCHGDLLECADDRAELAK	22
IPI00191737	1	117	1666	22.84	Alb Serum albumin	ENSRNOP00000003921		P02770	NP_599153	3	GLVLIAFSQYLQK	11
IPI00191737	1	117	1666	22.84	Alb Serum albumin	ENSRNOP00000003921		P02770	NP_599153	3	HPYFYAPELLYYAEK	4
IPI00191737	1	117	1666	22.84	Alb Serum albumin	ENSRNOP00000003921		P02770	NP_599153	3	INKECCHGDLLECADDR	8
IPI00191737	1	117	1666	22.84	Alb Serum albumin	ENSRNOP00000003921		P02770	NP_599153	3	INKECCHGDLLECADDRAELAK	10
IPI00191737	1	117	1666	22.84	Alb Serum albumin	ENSRNOP00000003921		P02770	NP_599153	3	MSQRFPNAEFAEITK	7
IPI00191737	1	117	1666	22.84	Alb Serum albumin	ENSRNOP00000003921		P02770	NP_599153	3	RHPDYSVSLLLR	96
IPI00191737	1	117	1666	22.84	Alb Serum albumin	ENSRNOP00000003921		P02770	NP_599153	3	RHPYFYAPELLYYAEK	5
IPI00191737	1	117	1666	22.84	Alb Serum albumin	ENSRNOP00000003921		P02770	NP_599153	3	RPCFSALTVDETYVPK	65
IPI00191737	1	117	1666	22.84	Alb Serum albumin	ENSRNOP00000003921		P02770	NP_599153	3	TVMGDFAQFVDK	4
IPI00191737	1	117	1666	22.84	Alb Serum albumin	ENSRNOP00000003921		P02770	NP_599153	3	YNEVLTQCCTESDK	4
IPI00191737	1	117	1666	22.84	Alb Serum albumin	ENSRNOP00000003921		P02770	NP_599153	3	YNEVLTQCCTESDKAACLTPK	15
IPI00191737	1	117	1666	22.84	Alb Serum albumin	ENSRNOP00000003921		P02770	NP_599153	3	YTQKAPQVSTPTLVEAAR	4
IPI00191737	1	117	1666	22.84	Alb Serum albumin	ENSRNOP00000003921		P02770	NP_599153	4	AADKDNCFATEGPNLVAR	6
IPI00191737	1	117	1666	22.84	Alb Serum albumin	ENSRNOP00000003921		P02770	NP_599153	4	INKECCHGDLLECADDRAELAK	16
IPI00191737	1	117	1666	22.84	Alb Serum albumin	ENSRNOP00000003921		P02770	NP_599153	4	RPCFSALTVDETYVPK	3
IPI00191737	1	117	1666	22.84	Alb Serum albumin	ENSRNOP00000003921		P02770	NP_599153	5	INKECCHGDLLECADDRAELAK	17
IPI00191737	1	117	1666	22.84	Alb Serum albumin	ENSRNOP00000003921		P02770	NP_599153	4	CCTLPEAQRLPCVEDYLSAILNR	11
IPI00191737	1	117	1666	22.84	Alb Serum albumin	ENSRNOP00000003921		P02770	NP_599153	4	RHPYFYAPELLYYAEKYNEVLTQCCTESDK	2
IPI00191737	1	117	1666	22.84	Alb Serum albumin	ENSRNOP00000003921		P02770	NP_599153	4	TCVADENAENCDKSIHTLFGDKLCAIPK	5
IPI00191737	1	117	1666	22.84	Alb Serum albumin	ENSRNOP00000003921		P02770	NP_599153	4	YNEVLTQCCTESDKAACLTPK	4
IPI00191737	1	117	1666	22.84	Alb Serum albumin	ENSRNOP00000003921		P02770	NP_599153	4	ECCHGDLLECADDRAELAK	20
IPI00191737	1	117	1666	22.84	Alb Serum albumin	ENSRNOP00000003921		P02770	NP_599153	3	DDNPNLPPFQRPEAEAMCTSFQENPTSFLGHYLHEVAR	1
IPI00191737	1	117	1666	22.84	Alb Serum albumin	ENSRNOP00000003921		P02770	NP_599153	3	SIHTLFGDK	12
IPI00191737	1	117	1666	22.84	Alb Serum albumin	ENSRNOP00000003921		P02770	NP_599153	4	CPYEEHIKLVQEVTDFAK	3
IPI00191737	1	117	1666	22.84	Alb Serum albumin	ENSRNOP00000003921		P02770	NP_599153	4	INKECCHGDLLECADDR	3
IPI00191737	1	117	1666	22.84	Alb Serum albumin	ENSRNOP00000003921		P02770	NP_599153	2	RPCFSALTVDETYVPK	21
IPI00191737	1	117	1666	22.84	Alb Serum albumin	ENSRNOP00000003921		P02770	NP_599153	3	CPYEEHIK	10
IPI00191737	1	117	1666	22.84	Alb Serum albumin	ENSRNOP00000003921		P02770	NP_599153	2	DNCFATEGPNLVAR	1
IPI00191737	1	117	1666	22.84	Alb Serum albumin	ENSRNOP00000003921		P02770	NP_599153	2	TCVADENAENCDK	6
IPI00191737	1	117	1666	22.84	Alb Serum albumin	ENSRNOP00000003921		P02770	NP_599153	2	APQVSTPTLVEAAR	26
IPI00191737	1	117	1666	22.84	Alb Serum albumin	ENSRNOP00000003921		P02770	NP_599153	2	CCTLPEAQR	20
IPI00191737	1	117	1666	22.84	Alb Serum albumin	ENSRNOP00000003921		P02770	NP_599153	3	YMCENQATISSK	5
IPI00191737	1	117	1666	22.84	Alb Serum albumin	ENSRNOP00000003921		P02770	NP_599153	2	DVFLGTFLYEYSR	40
IPI00191737	1	117	1666	22.84	Alb Serum albumin	ENSRNOP00000003921		P02770	NP_599153	2	HPYFYAPELLYYAEK	4
IPI00191737	1	117	1666	22.84	Alb Serum albumin	ENSRNOP00000003921		P02770	NP_599153	4	KYEATLEKCCAEGDPPACYGTVLAEFQPLVEEPK	2
IPI00191737	1	117	1666	22.84	Alb Serum albumin	ENSRNOP00000003921		P02770	NP_599153	3	LPCVEDYLSAILNR	100
IPI00191737	1	117	1666	22.84	Alb Serum albumin	ENSRNOP00000003921		P02770	NP_599153	3	FPNAEFAEITKLATDVTK	4
IPI00191737	1	117	1666	22.84	Alb Serum albumin	ENSRNOP00000003921		P02770	NP_599153	3	LQACCDKPVLQK	29
IPI00191737	1	117	1666	22.84	Alb Serum albumin	ENSRNOP00000003921		P02770	NP_599153	4	LCVLHEKTPVSEKVTK	4
IPI00191737	1	117	1666	22.84	Alb Serum albumin	ENSRNOP00000003921		P02770	NP_599153	3	LRDNYGELADCCAK	14
IPI00191737	1	117	1666	22.84	Alb Serum albumin	ENSRNOP00000003921		P02770	NP_599153	4	SIHTLFGDKLCAIPK	15
IPI00191737	1	117	1666	22.84	Alb Serum albumin	ENSRNOP00000003921		P02770	NP_599153	2	FPNAEFAEITK	71
IPI00191737	1	117	1666	22.84	Alb Serum albumin	ENSRNOP00000003921		P02770	NP_599153	2	LQACCDKPVLQK	22
IPI00191737	1	117	1666	22.84	Alb Serum albumin	ENSRNOP00000003921		P02770	NP_599153	3	HPDYSVSLLLR	2
IPI00191737	1	117	1666	22.84	Alb Serum albumin	ENSRNOP00000003921		P02770	NP_599153	4	RHPYFYAPELLYYAEK	4
IPI00191737	1	117	1666	22.84	Alb Serum albumin	ENSRNOP00000003921		P02770	NP_599153	2	TNCELYEK	22
IPI00191737	1	117	1666	22.84	Alb Serum albumin	ENSRNOP00000003921		P02770	NP_599153	3	LCVLHEKTPVSEKVTK	3
IPI00191737	1	117	1666	22.84	Alb Serum albumin	ENSRNOP00000003921		P02770	NP_599153	2	LVQEVTDFAK	43
IPI00191737	1	117	1666	22.84	Alb Serum albumin	ENSRNOP00000003921		P02770	NP_599153	2	RHPDYSVSLLLR	12
IPI00191737	1	117	1666	22.84	Alb Serum albumin	ENSRNOP00000003921		P02770	NP_599153	4	CCAEGDPPACYGTVLAEFQPLVEEPK	1
IPI00191737	1	117	1666	22.84	Alb Serum albumin	ENSRNOP00000003921		P02770	NP_599153	3	TCVADENAENCDK	1
IPI00191737	1	117	1666	22.84	Alb Serum albumin	ENSRNOP00000003921		P02770	NP_599153	3	FPNAEFAEITK	3
IPI00191737	1	117	1666	22.84	Alb Serum albumin	ENSRNOP00000003921		P02770	NP_599153	2	SIHTLFGDK	8
IPI00191737	1	117	1666	22.84	Alb Serum albumin	ENSRNOP00000003921		P02770	NP_599153	3	SIHTLFGDKLCAIPK	26
IPI00191737	1	117	1666	22.84	Alb Serum albumin	ENSRNOP00000003921		P02770	NP_599153	3	EFKAETFTFHSDICTLPDKEK	4
IPI00191737	1	117	1666	22.84	Alb Serum albumin	ENSRNOP00000003921		P02770	NP_599153	3	FKDLGEQHFK	16
IPI00191737	1	117	1666	22.84	Alb Serum albumin	ENSRNOP00000003921		P02770	NP_599153	2	YTQKAPQVSTPTLVEAAR	4
IPI00191737	1	117	1666	22.84	Alb Serum albumin	ENSRNOP00000003921		P02770	NP_599153	3	KYEATLEK	8
IPI00191737	1	117	1666	22.84	Alb Serum albumin	ENSRNOP00000003921		P02770	NP_599153	2	TVMGDFAQFVDKCCK	1
IPI00191737	1	117	1666	22.84	Alb Serum albumin	ENSRNOP00000003921		P02770	NP_599153	2	SIHTLFGDKLCAIPK	7
IPI00191737	1	117	1666	22.84	Alb Serum albumin	ENSRNOP00000003921		P02770	NP_599153	2	LCVLHEKTPVSEK	5
IPI00191737	1	117	1666	22.84	Alb Serum albumin	ENSRNOP00000003921		P02770	NP_599153	3	DLGEQHFK	5
IPI00191737	1	117	1666	22.84	Alb Serum albumin	ENSRNOP00000003921		P02770	NP_599153	4	FKDLGEQHFK	14
IPI00191737	1	117	1666	22.84	Alb Serum albumin	ENSRNOP00000003921		P02770	NP_599153	5	NECFLQHKDDNPNLPPFQRPEAEAMCTSFQENPTSFLGHYLHEVAR	1
IPI00191737	1	117	1666	22.84	Alb Serum albumin	ENSRNOP00000003921		P02770	NP_599153	4	TCVADENAENCDKSIHTLFGDK	2
IPI00191737	1	117	1666	22.84	Alb Serum albumin	ENSRNOP00000003921		P02770	NP_599153	2	CCSGSLVER	6
IPI00191737	1	117	1666	22.84	Alb Serum albumin	ENSRNOP00000003921		P02770	NP_599153	2	CCTLPEAQRLPCVEDYLSAILNR	13
IPI00191737	1	117	1666	22.84	Alb Serum albumin	ENSRNOP00000003921		P02770	NP_599153	4	EFKAETFTFHSDICTLPDKEK	5
IPI00191737	1	117	1666	22.84	Alb Serum albumin	ENSRNOP00000003921		P02770	NP_599153	3	KQTALAELVK	9
IPI00191737	1	117	1666	22.84	Alb Serum albumin	ENSRNOP00000003921		P02770	NP_599153	2	MSQRFPNAEFAEITK	2
IPI00191737	1	117	1666	22.84	Alb Serum albumin	ENSRNOP00000003921		P02770	NP_599153	2	CPYEEHIK	5
IPI00191737	1	117	1666	22.84	Alb Serum albumin	ENSRNOP00000003921		P02770	NP_599153	4	RHPDYSVSLLLR	7
IPI00191737	1	117	1666	22.84	Alb Serum albumin	ENSRNOP00000003921		P02770	NP_599153	5	DDNPNLPPFQRPEAEAMCTSFQENPTSFLGHYLHEVAR	2
IPI00191737	1	117	1666	22.84	Alb Serum albumin	ENSRNOP00000003921		P02770	NP_599153	2	AACLTPK	6
IPI00191737	1	117	1666	22.84	Alb Serum albumin	ENSRNOP00000003921		P02770	NP_599153	2	QTALAELVK	4
IPI00191737	1	117	1666	22.84	Alb Serum albumin	ENSRNOP00000003921		P02770	NP_599153	2	KQTALAELVK	10
IPI00191737	1	117	1666	22.84	Alb Serum albumin	ENSRNOP00000003921		P02770	NP_599153	3	LCVLHEKTPVSEK	6
IPI00191737	1	117	1666	22.84	Alb Serum albumin	ENSRNOP00000003921		P02770	NP_599153	4	HPYFYAPELLYYAEKYNEVLTQCCTESDKAACLTPK	2
IPI00191737	1	117	1666	22.84	Alb Serum albumin	ENSRNOP00000003921		P02770	NP_599153	2	DLGEQHFK	8
IPI00191737	1	117	1666	22.84	Alb Serum albumin	ENSRNOP00000003921		P02770	NP_599153	5	RHPYFYAPELLYYAEKYNEVLTQCCTESDK	2
IPI00191737	1	117	1666	22.84	Alb Serum albumin	ENSRNOP00000003921		P02770	NP_599153	2	QEPERNECFLQHK	4
IPI00191737	1	117	1666	22.84	Alb Serum albumin	ENSRNOP00000003921		P02770	NP_599153	3	QEPERNECFLQHK	7
IPI00191737	1	117	1666	22.84	Alb Serum albumin	ENSRNOP00000003921		P02770	NP_599153	3	TCVADENAENCDKSIHTLFGDK	3
IPI00191737	1	117	1666	22.84	Alb Serum albumin	ENSRNOP00000003921		P02770	NP_599153	2	FKDLGEQHFK	7
IPI00191737	1	117	1666	22.84	Alb Serum albumin	ENSRNOP00000003921		P02770	NP_599153	4	AETFTFHSDICTLPDKEK	4
IPI00191737	1	117	1666	22.84	Alb Serum albumin	ENSRNOP00000003921		P02770	NP_599153	2	LATDVTK	3
IPI00191737	1	117	1666	22.84	Alb Serum albumin	ENSRNOP00000003921		P02770	NP_599153	2	KYEATLEK	5
IPI00191737	1	117	1666	22.84	Alb Serum albumin	ENSRNOP00000003921		P02770	NP_599153	4	LCVLHEKTPVSEK	3
IPI00191737	1	117	1666	22.84	Alb Serum albumin	ENSRNOP00000003921		P02770	NP_599153	2	LCVLHEK	5
IPI00191737	1	117	1666	22.84	Alb Serum albumin	ENSRNOP00000003921		P02770	NP_599153	4	QEPERNECFLQHK	3
IPI00191737	1	117	1666	22.84	Alb Serum albumin	ENSRNOP00000003921		P02770	NP_599153	2	HPDYSVSLLLR	1
IPI00191737	1	117	1666	22.84	Alb Serum albumin	ENSRNOP00000003921		P02770	NP_599153	2	ALVAAVR	2
IPI00191737	1	117	1666	22.84	Alb Serum albumin	ENSRNOP00000003921		P02770	NP_599153	3	LCVLHEK	3
IPI00192480	1	2	4	0.06	Dcaf8 DDB1- and CUL4-associated factor 8	ENSRNOP00000008944		Q5U2M6	NP_001014253	4	DSDSMEDTGHYSINDENRVHGHSDEEEEEEQPR	2
IPI00192480	1	2	4	0.06	Dcaf8 DDB1- and CUL4-associated factor 8	ENSRNOP00000008944		Q5U2M6	NP_001014253	4	EPGVGATDADSDESPSSSDTSDEEEGPDRVQCMPS	2
IPI00193933	1	2	2	0.03	Zdhhc5 Uncharacterized protein	ENSRNOP00000009708,ENSRNOP00000043938	Q2THW7,D3ZBY8	,	NP_001034427,	4	CSHCSVCDNCVEEFDHHCPWVNNCIGRR	1
IPI00193933	1	2	2	0.03	Zdhhc5 Uncharacterized protein	ENSRNOP00000009708,ENSRNOP00000043938	Q2THW7,D3ZBY8	,	NP_001034427,	4	CSHCSVCDNCVEEFDHHCPWVNNCIGRRNYR	1
IPI00194097	1	10	31	0.48	Gc Vitamin D-binding protein	ENSRNOP00000004174	Q68FY4	P04276	NP_036696	2	LAQKVPTANLEDVLPLAEDLTEILSR	5
IPI00194097	1	10	31	0.48	Gc Vitamin D-binding protein	ENSRNOP00000004174	Q68FY4	P04276	NP_036696	2	VPTANLEDVLPLAEDLTEILSR	3
IPI00194097	1	10	31	0.48	Gc Vitamin D-binding protein	ENSRNOP00000004174	Q68FY4	P04276	NP_036696	3	EVVSLTEECCAEGADPNCYDTR	3
IPI00194097	1	10	31	0.48	Gc Vitamin D-binding protein	ENSRNOP00000004174	Q68FY4	P04276	NP_036696	3	SCESDAPFPVHPGTSECCTK	5
IPI00194097	1	10	31	0.48	Gc Vitamin D-binding protein	ENSRNOP00000004174	Q68FY4	P04276	NP_036696	3	VPTANLEDVLPLAEDLTEILSR	3
IPI00194097	1	10	31	0.48	Gc Vitamin D-binding protein	ENSRNOP00000004174	Q68FY4	P04276	NP_036696	4	LAQKVPTANLEDVLPLAEDLTEILSR	4
IPI00194097	1	10	31	0.48	Gc Vitamin D-binding protein	ENSRNOP00000004174	Q68FY4	P04276	NP_036696	2	CCSINSPPR	3
IPI00194097	1	10	31	0.48	Gc Vitamin D-binding protein	ENSRNOP00000004174	Q68FY4	P04276	NP_036696	3	SYLSMVGSCCTSAKPTVCFLK	2
IPI00194097	1	10	31	0.48	Gc Vitamin D-binding protein	ENSRNOP00000004174	Q68FY4	P04276	NP_036696	3	KFPSSTFEQVSQLVK	1
IPI00194097	1	10	31	0.48	Gc Vitamin D-binding protein	ENSRNOP00000004174	Q68FY4	P04276	NP_036696	3	VCQELSTLGKDDFR	2
IPI00194097	1	10	31	0.48	Gc Vitamin D-binding protein	ENSRNOP00000004174	Q68FY4	P04276	NP_036696	3	RTQVPEVFLSK	1
IPI00197194	1	2	6	0.08	Thbs4 106 kDa protein	ENSRNOP00000017078,,ENSRNOP00000062272	D3ZFP9,,	,P49744,	XP_342173,XP_001066338,	4	SCRNPEQNPCSVHAQCIEER	4
IPI00197194	1	2	6	0.08	Thbs4 106 kDa protein	ENSRNOP00000017078,,ENSRNOP00000062272	D3ZFP9,,	,P49744,	XP_342173,XP_001066338,	4	GVRCTDTRDGFQCGPCPDGYTGNGITCSDVDECK	2
IPI00197700	1	3	8	0.12	Apoa2 Apolipoprotein A-II	ENSRNOP00000004662		P04638	NP_037244	2	AQPSEIQNQAK	4
IPI00197700	1	3	8	0.12	Apoa2 Apolipoprotein A-II	ENSRNOP00000004662		P04638	NP_037244	2	TGTNLMDFLSR	2
IPI00197700	1	3	8	0.12	Apoa2 Apolipoprotein A-II	ENSRNOP00000004662		P04638	NP_037244	2	AYFQNAQER	2
IPI00197703	1	31	140	1.98	Apoa1 Apolipoprotein A-I			P04639	NP_036870	2	AKPALDDLGQGLMPVLEAWK	6
IPI00197703	1	31	140	1.98	Apoa1 Apolipoprotein A-I			P04639	NP_036870	2	DSGRDYVSQFESSTLGK	3
IPI00197703	1	31	140	1.98	Apoa1 Apolipoprotein A-I			P04639	NP_036870	2	LQEQLGPVTQEFWANLEK	10
IPI00197703	1	31	140	1.98	Apoa1 Apolipoprotein A-I			P04639	NP_036870	2	QLNLNLLDNWDTLGSTVGR	9
IPI00197703	1	31	140	1.98	Apoa1 Apolipoprotein A-I			P04639	NP_036870	3	LQEQLGPVTQEFWANLEK	6
IPI00197703	1	31	140	1.98	Apoa1 Apolipoprotein A-I			P04639	NP_036870	3	LQEQLGPVTQEFWANLEKETDWLR	8
IPI00197703	1	31	140	1.98	Apoa1 Apolipoprotein A-I			P04639	NP_036870	3	LTEIKNHPTLIEYHTK	4
IPI00197703	1	31	140	1.98	Apoa1 Apolipoprotein A-I			P04639	NP_036870	3	MQPHLDEFQEKWNEEVEAYR	4
IPI00197703	1	31	140	1.98	Apoa1 Apolipoprotein A-I			P04639	NP_036870	4	MQPHLDEFQEKWNEEVEAYR	5
IPI00197703	1	31	140	1.98	Apoa1 Apolipoprotein A-I			P04639	NP_036870	3	NHPTLIEYHTK	7
IPI00197703	1	31	140	1.98	Apoa1 Apolipoprotein A-I			P04639	NP_036870	3	QLNLNLLDNWDTLGSTVGR	9
IPI00197703	1	31	140	1.98	Apoa1 Apolipoprotein A-I			P04639	NP_036870	4	QKLEPLGTELHK	4
IPI00197703	1	31	140	1.98	Apoa1 Apolipoprotein A-I			P04639	NP_036870	2	WNEEVEAYR	2
IPI00197703	1	31	140	1.98	Apoa1 Apolipoprotein A-I			P04639	NP_036870	3	MQPHLDEFQEK	8
IPI00197703	1	31	140	1.98	Apoa1 Apolipoprotein A-I			P04639	NP_036870	2	DFATVYVDAVK	4
IPI00197703	1	31	140	1.98	Apoa1 Apolipoprotein A-I			P04639	NP_036870	2	DYVSQFESSTLGK	3
IPI00197703	1	31	140	1.98	Apoa1 Apolipoprotein A-I			P04639	NP_036870	2	VVAEEFR	6
IPI00197703	1	31	140	1.98	Apoa1 Apolipoprotein A-I			P04639	NP_036870	3	AKPALDDLGQGLMPVLEAWK	10
IPI00197703	1	31	140	1.98	Apoa1 Apolipoprotein A-I			P04639	NP_036870	2	FGLYSDQMR	3
IPI00197703	1	31	140	1.98	Apoa1 Apolipoprotein A-I			P04639	NP_036870	4	LTEIKNHPTLIEYHTK	4
IPI00197703	1	31	140	1.98	Apoa1 Apolipoprotein A-I			P04639	NP_036870	2	NHPTLIEYHTK	2
IPI00197703	1	31	140	1.98	Apoa1 Apolipoprotein A-I			P04639	NP_036870	3	DSGRDYVSQFESSTLGK	3
IPI00197703	1	31	140	1.98	Apoa1 Apolipoprotein A-I			P04639	NP_036870	2	IMSMIDEAK	4
IPI00197703	1	31	140	1.98	Apoa1 Apolipoprotein A-I			P04639	NP_036870	4	AKPALDDLGQGLMPVLEAWKAK	2
IPI00197703	1	31	140	1.98	Apoa1 Apolipoprotein A-I			P04639	NP_036870	4	AKPALDDLGQGLMPVLEAWK	3
IPI00197703	1	31	140	1.98	Apoa1 Apolipoprotein A-I			P04639	NP_036870	2	MQPHLDEFQEK	1
IPI00197703	1	31	140	1.98	Apoa1 Apolipoprotein A-I			P04639	NP_036870	5	LTEIKNHPTLIEYHTK	2
IPI00197703	1	31	140	1.98	Apoa1 Apolipoprotein A-I			P04639	NP_036870	3	NEMNKDLENVKQK	1
IPI00197703	1	31	140	1.98	Apoa1 Apolipoprotein A-I			P04639	NP_036870	3	IMSMIDEAKK	3
IPI00197703	1	31	140	1.98	Apoa1 Apolipoprotein A-I			P04639	NP_036870	2	NEMNKDLENVK	3
IPI00197703	1	31	140	1.98	Apoa1 Apolipoprotein A-I			P04639	NP_036870	2	VNADALR	1
IPI00199695	1	9	25	0.37	Serpinf2 Serine (Or cysteine) peptidase inhibitor, clade F, member 2	ENSRNOP00000004322	Q68FT8		NP_001011892	3	NPDPSAQPQPQEQQDSPDNR	5
IPI00199695	1	9	25	0.37	Serpinf2 Serine (Or cysteine) peptidase inhibitor, clade F, member 2	ENSRNOP00000004322	Q68FT8		NP_001011892	3	LGNQDLGDHATLK	3
IPI00199695	1	9	25	0.37	Serpinf2 Serine (Or cysteine) peptidase inhibitor, clade F, member 2	ENSRNOP00000004322	Q68FT8		NP_001011892	2	LGLQDLFQSPDLR	4
IPI00199695	1	9	25	0.37	Serpinf2 Serine (Or cysteine) peptidase inhibitor, clade F, member 2	ENSRNOP00000004322	Q68FT8		NP_001011892	3	LGLQDLFQSPDLR	3
IPI00199695	1	9	25	0.37	Serpinf2 Serine (Or cysteine) peptidase inhibitor, clade F, member 2	ENSRNOP00000004322	Q68FT8		NP_001011892	4	LGNQDLGDHATLKR	4
IPI00199695	1	9	25	0.37	Serpinf2 Serine (Or cysteine) peptidase inhibitor, clade F, member 2	ENSRNOP00000004322	Q68FT8		NP_001011892	2	LPPLALLK	2
IPI00199695	1	9	25	0.37	Serpinf2 Serine (Or cysteine) peptidase inhibitor, clade F, member 2	ENSRNOP00000004322	Q68FT8		NP_001011892	3	GFPIKDDFLEQSEK	1
IPI00199695	1	9	25	0.37	Serpinf2 Serine (Or cysteine) peptidase inhibitor, clade F, member 2	ENSRNOP00000004322	Q68FT8		NP_001011892	4	GISDQSLVVSSVQHQSTMELSEAGVEAAAATSTAMTR	2
IPI00199695	1	9	25	0.37	Serpinf2 Serine (Or cysteine) peptidase inhibitor, clade F, member 2	ENSRNOP00000004322	Q68FT8		NP_001011892	3	LDQNDKADIPGGK	1
IPI00199695	1	9	25	0.37	Serpinf2 Serine (Or cysteine) peptidase inhibitor, clade F, member 2	ENSRNOP00000004322	Q68FT8		NP_001011892	3	NPDPSAQPQPQEQQDSPDNRR	2
IPI00202651	1	2	7	0.1	Fga Fga protein	ENSRNOP00000060007,ENSRNOP00000012192,	D3ZJ95,Q7TQ70,A1L114	P06399-1,P06399-2,	,NP_001008724,NP_434684	3	MADEAASEAHQEGDTR	4
IPI00202651	1	2	7	0.1	Fga Fga protein	ENSRNOP00000060007,ENSRNOP00000012192,	D3ZJ95,Q7TQ70,A1L114	P06399-1,P06399-2,	,NP_001008724,NP_434684	3	TSDSDIFTDIENPSSHVPEFSSSSK	3
IPI00204451	1	3	6	0.09	Cfi Complement factor I	ENSRNOP00000032881	D3ZIX5	Q9WUW3	NP_077071	3	ACDGVNDCGDQSDELCCK	3
IPI00204451	1	3	6	0.09	Cfi Complement factor I	ENSRNOP00000032881	D3ZIX5	Q9WUW3	NP_077071	3	EMQCAGTSDGSIDACKGDSGGPLVCK	2
IPI00204451	1	3	6	0.09	Cfi Complement factor I	ENSRNOP00000032881	D3ZIX5	Q9WUW3	NP_077071	3	SFECLHPEIK	1
IPI00204451	1	3	6	0.09	Cfi Complement factor I	ENSRNOP00000032881	D3ZIX5	Q9WUW3	NP_077071	2	ACDGVNDCGDQSDELCCK	1
IPI00204867	1	3	8	0.11	Ltbp4 Uncharacterized protein	ENSRNOP00000028322,ENSRNOP00000028319,ENSRNOP00000062197	D4A917,D4A925,D3Z8U9	,,	,NP_001163807,	4	GPGAPCQDVDECARSPSPCAYGRCENTEGSFK	4
IPI00204867	1	3	8	0.11	Ltbp4 Uncharacterized protein	ENSRNOP00000028322,ENSRNOP00000028319,ENSRNOP00000062197	D4A917,D4A925,D3Z8U9	,,	,NP_001163807,	3	GPGAPCQDVDECARSPSPCAYGRCENTEGSFK	3
IPI00204867	1	3	8	0.11	Ltbp4 Uncharacterized protein	ENSRNOP00000028322,ENSRNOP00000028319,ENSRNOP00000062197	D4A917,D4A925,D3Z8U9	,,	,NP_001163807,	7	TQEVCCRGEGLAWGVHDCHPCAEHLGNSNRVSGPNGLCPTGFER	1
IPI00205325	1	5	5	0.06	Lrp2 Low-density lipoprotein receptor-related protein 2	ENSRNOP00000043580		P98158	NP_110454	4	DCSDGADEQQNCAGTTCSAQQMTCSNGQCIPSEYR	1
IPI00205325	1	5	5	0.06	Lrp2 Low-density lipoprotein receptor-related protein 2	ENSRNOP00000043580		P98158	NP_110454	5	WKCDGTDDCGDNSDEENCVPRECSESEFR	1
IPI00205325	1	5	5	0.06	Lrp2 Low-density lipoprotein receptor-related protein 2	ENSRNOP00000043580		P98158	NP_110454	4	RNDCGDYSDERGCSYPPCHANQFTCQNGR	1
IPI00205325	1	5	5	0.06	Lrp2 Low-density lipoprotein receptor-related protein 2	ENSRNOP00000043580		P98158	NP_110454	4	CISPLYVCDGDKDCADGSDEAGCVLNCTSAQFK	1
IPI00205325	1	5	5	0.06	Lrp2 Low-density lipoprotein receptor-related protein 2	ENSRNOP00000043580		P98158	NP_110454	4	CDNDNDCGDGSDELPTVCAFHTCRSTAFTCGNGR	1
IPI00205325	1	5	5	0.06	Lrp2 Low-density lipoprotein receptor-related protein 2	ENSRNOP00000043580		P98158	NP_110454	3	CIPLSYVCNGINNCHDNDTSDEK	1
IPI00205325	1	5	5	0.06	Lrp2 Low-density lipoprotein receptor-related protein 2	ENSRNOP00000043580		P98158	NP_110454	4	QVMQANKWHGGNQSVVMYSVHQPLGITAIHPSR	1
IPI00207668	1	7	13	0.2	Afm Afamin	ENSRNOP00000057275	Q5BJP7	P36953	NP_758823	2	FEEAATTCCEQQQK	3
IPI00207668	1	7	13	0.2	Afm Afamin	ENSRNOP00000057275	Q5BJP7	P36953	NP_758823	3	FEEAATTCCEQQQK	1
IPI00207668	1	7	13	0.2	Afm Afamin	ENSRNOP00000057275	Q5BJP7	P36953	NP_758823	3	FTAAGEECGNIQKPEACFSPESSK	4
IPI00207668	1	7	13	0.2	Afm Afamin	ENSRNOP00000057275	Q5BJP7	P36953	NP_758823	2	FTDSENVCQER	1
IPI00207668	1	7	13	0.2	Afm Afamin	ENSRNOP00000057275	Q5BJP7	P36953	NP_758823	2	CLADSTLPECSK	1
IPI00207668	1	7	13	0.2	Afm Afamin	ENSRNOP00000057275	Q5BJP7	P36953	NP_758823	2	ANVGFLPPFPTLDPEEK	2
IPI00207668	1	7	13	0.2	Afm Afamin	ENSRNOP00000057275	Q5BJP7	P36953	NP_758823	3	ADCIINANKDDRPEDLSLR	1
IPI00210120	1	4	10	0.15	Vtn Aa1018	ENSRNOP00000046415	Q3KR94		NP_062029	2	LIQDVWGIEGPIDAAFTR	2
IPI00210120	1	4	10	0.15	Vtn Aa1018	ENSRNOP00000046415	Q3KR94		NP_062029	3	LIQDVWGIEGPIDAAFTR	4
IPI00210120	1	4	10	0.15	Vtn Aa1018	ENSRNOP00000046415	Q3KR94		NP_062029	4	CQCDELCTYYQSCCVDYMEQCKPQVTR	1
IPI00210120	1	4	10	0.15	Vtn Aa1018	ENSRNOP00000046415	Q3KR94		NP_062029	3	RVDSVNPPYPR	3
IPI00210120	1	4	10	0.15	Vtn Aa1018	ENSRNOP00000046415	Q3KR94		NP_062029	4	KCQCDELCTYYQSCCVDYMEQCKPQVTR	2
IPI00210900	1	6	19	0.3	Ambp Protein AMBP	ENSRNOP00000009248		Q64240	NP_037033	3	TIAACNLPIVQGPCR	2
IPI00210900	1	6	19	0.3	Ambp Protein AMBP	ENSRNOP00000009248		Q64240	NP_037033	2	AFAELWAFDAAQGK	3
IPI00210900	1	6	19	0.3	Ambp Protein AMBP	ENSRNOP00000009248		Q64240	NP_037033	2	TIAACNLPIVQGPCR	6
IPI00210900	1	6	19	0.3	Ambp Protein AMBP	ENSRNOP00000009248		Q64240	NP_037033	2	EYCGVPGDGYEELTR	4
IPI00210900	1	6	19	0.3	Ambp Protein AMBP	ENSRNOP00000009248		Q64240	NP_037033	2	EYCGVPGDGYEELTRS	3
IPI00210900	1	6	19	0.3	Ambp Protein AMBP	ENSRNOP00000009248		Q64240	NP_037033	3	EDSCQLNYSEGPCLGMQQK	1
IPI00211075	1	4	9	0.14	Serpina3n Serpina3n-like protein	ENSRNOP00000014073	E0A3N4	P09006	NP_113719	2	AVLDVAETGTEAAAATGVK	3
IPI00211075	1	4	9	0.14	Serpina3n Serpina3n-like protein	ENSRNOP00000014073	E0A3N4	P09006	NP_113719	2	FSISADYNLEDVLPELGIK	2
IPI00211075	1	4	9	0.14	Serpina3n Serpina3n-like protein	ENSRNOP00000014073	E0A3N4	P09006	NP_113719	2	LQVLAEFQEK	3
IPI00211075	1	4	9	0.14	Serpina3n Serpina3n-like protein	ENSRNOP00000014073	E0A3N4	P09006	NP_113719	2	ALYQAEAFTADFQQSR	1
IPI00211075	1	4	9	0.14	Serpina3n Serpina3n-like protein	ENSRNOP00000014073	E0A3N4	P09006	NP_113719	3	WKVPFDPR	1
IPI00211075	1	4	9	0.14	Serpina3n Serpina3n-like protein	ENSRNOP00000014073	E0A3N4	P09006	NP_113719	2	IQGLITNLAK	1
IPI00211075	1	4	9	0.14	Serpina3n Serpina3n-like protein	ENSRNOP00000014073	E0A3N4	P09006	NP_113719	2	GFGHLLQR	1
IPI00212708	1	14	42	0.61	Fetub Fetub protein	ENSRNOP00000051504,ENSRNOP00000041439	Q6IRS6	Q9QX79	NP_445800	3	ESPCTQSQDSCSLQASDSEPVGLCQGSLIK	5
IPI00212708	1	14	42	0.61	Fetub Fetub protein	ENSRNOP00000051504,ENSRNOP00000041439	Q6IRS6	Q9QX79	NP_445800	3	GSIQHLPEQEEPEDSK	4
IPI00212708	1	14	42	0.61	Fetub Fetub protein	ENSRNOP00000051504,ENSRNOP00000041439	Q6IRS6	Q9QX79	NP_445800	3	GSIQHLPEQEEPEDSKGK	3
IPI00212708	1	14	42	0.61	Fetub Fetub protein	ENSRNOP00000051504,ENSRNOP00000041439	Q6IRS6	Q9QX79	NP_445800	3	TVTVSCEFFESQDQVPGGENPADTQDAK	3
IPI00212708	1	14	42	0.61	Fetub Fetub protein	ENSRNOP00000051504,ENSRNOP00000041439	Q6IRS6	Q9QX79	NP_445800	4	KIHSMCPDCPHPVDLSAPSVLEAATESLAK	4
IPI00212708	1	14	42	0.61	Fetub Fetub protein	ENSRNOP00000051504,ENSRNOP00000041439	Q6IRS6	Q9QX79	NP_445800	3	KTVTVSCEFFESQDQVPGGENPADTQDAK	2
IPI00212708	1	14	42	0.61	Fetub Fetub protein	ENSRNOP00000051504,ENSRNOP00000041439	Q6IRS6	Q9QX79	NP_445800	4	GSIQHLPEQEEPEDSKGK	5
IPI00212708	1	14	42	0.61	Fetub Fetub protein	ENSRNOP00000051504,ENSRNOP00000041439	Q6IRS6	Q9QX79	NP_445800	4	IHSMCPDCPHPVDLSAPSVLEAATESLAK	3
IPI00212708	1	14	42	0.61	Fetub Fetub protein	ENSRNOP00000051504,ENSRNOP00000041439	Q6IRS6	Q9QX79	NP_445800	2	IFYETVHGQCK	2
IPI00212708	1	14	42	0.61	Fetub Fetub protein	ENSRNOP00000051504,ENSRNOP00000041439	Q6IRS6	Q9QX79	NP_445800	3	KLVVLPFPGK	2
IPI00212708	1	14	42	0.61	Fetub Fetub protein	ENSRNOP00000051504,ENSRNOP00000041439	Q6IRS6	Q9QX79	NP_445800	2	ATTQWVVGPSYFVEYLIK	2
IPI00212708	1	14	42	0.61	Fetub Fetub protein	ENSRNOP00000051504,ENSRNOP00000041439	Q6IRS6	Q9QX79	NP_445800	5	KIHSMCPDCPHPVDLSAPSVLEAATESLAK	2
IPI00212708	1	14	42	0.61	Fetub Fetub protein	ENSRNOP00000051504,ENSRNOP00000041439	Q6IRS6	Q9QX79	NP_445800	3	ATTQWVVGPSYFVEYLIK	2
IPI00212708	1	14	42	0.61	Fetub Fetub protein	ENSRNOP00000051504,ENSRNOP00000041439	Q6IRS6	Q9QX79	NP_445800	3	IFYETVHGQCK	3
IPI00324019	1	23	79	1.04	Serpina1 Alpha-1-antiproteinase	ENSRNOP00000012577		P17475	NP_071964	2	VFNNDADLSGITEDAPLK	5
IPI00324019	1	23	79	1.04	Serpina1 Alpha-1-antiproteinase	ENSRNOP00000012577		P17475	NP_071964	3	AFHHLLQTLNRPDSELQLNTGNGLFVNK	5
IPI00324019	1	23	79	1.04	Serpina1 Alpha-1-antiproteinase	ENSRNOP00000012577		P17475	NP_071964	3	NNYHSEAFSVNFADSEEAKK	5
IPI00324019	1	23	79	1.04	Serpina1 Alpha-1-antiproteinase	ENSRNOP00000012577		P17475	NP_071964	4	AFHHLLQTLNRPDSELQLNTGNGLFVNK	5
IPI00324019	1	23	79	1.04	Serpina1 Alpha-1-antiproteinase	ENSRNOP00000012577		P17475	NP_071964	4	FLEEVKNNYHSEAFSVNFADSEEAKK	1
IPI00324019	1	23	79	1.04	Serpina1 Alpha-1-antiproteinase	ENSRNOP00000012577		P17475	NP_071964	2	KISSNLADFAFSLYR	2
IPI00324019	1	23	79	1.04	Serpina1 Alpha-1-antiproteinase	ENSRNOP00000012577		P17475	NP_071964	2	ISSNLADFAFSLYR	2
IPI00324019	1	23	79	1.04	Serpina1 Alpha-1-antiproteinase	ENSRNOP00000012577		P17475	NP_071964	3	FDHPFIFMIVESETQSPLFVGK	5
IPI00324019	1	23	79	1.04	Serpina1 Alpha-1-antiproteinase	ENSRNOP00000012577		P17475	NP_071964	3	MQHLEQTLTK	3
IPI00324019	1	23	79	1.04	Serpina1 Alpha-1-antiproteinase	ENSRNOP00000012577		P17475	NP_071964	3	KISSNLADFAFSLYR	3
IPI00324019	1	23	79	1.04	Serpina1 Alpha-1-antiproteinase	ENSRNOP00000012577		P17475	NP_071964	3	WKRPFNPEHTR	4
IPI00324019	1	23	79	1.04	Serpina1 Alpha-1-antiproteinase	ENSRNOP00000012577		P17475	NP_071964	2	MQHLEQTLTK	3
IPI00324019	1	23	79	1.04	Serpina1 Alpha-1-antiproteinase	ENSRNOP00000012577		P17475	NP_071964	4	VFNNDADLSGITEDAPLKLSQAVHK	5
IPI00324019	1	23	79	1.04	Serpina1 Alpha-1-antiproteinase	ENSRNOP00000012577		P17475	NP_071964	2	DADFHVDK	5
IPI00324019	1	23	79	1.04	Serpina1 Alpha-1-antiproteinase	ENSRNOP00000012577		P17475	NP_071964	2	SAILYFPK	3
IPI00324019	1	23	79	1.04	Serpina1 Alpha-1-antiproteinase	ENSRNOP00000012577		P17475	NP_071964	2	VINDYVEK	2
IPI00324019	1	23	79	1.04	Serpina1 Alpha-1-antiproteinase	ENSRNOP00000012577		P17475	NP_071964	4	WKRPFNPEHTR	2
IPI00324019	1	23	79	1.04	Serpina1 Alpha-1-antiproteinase	ENSRNOP00000012577		P17475	NP_071964	2	AVLTLDER	7
IPI00324019	1	23	79	1.04	Serpina1 Alpha-1-antiproteinase	ENSRNOP00000012577		P17475	NP_071964	3	RPFNPEHTR	2
IPI00324019	1	23	79	1.04	Serpina1 Alpha-1-antiproteinase	ENSRNOP00000012577		P17475	NP_071964	4	DADFHVDKSTTVK	2
IPI00324019	1	23	79	1.04	Serpina1 Alpha-1-antiproteinase	ENSRNOP00000012577		P17475	NP_071964	5	FLEEVKNNYHSEAFSVNFADSEEAKK	3
IPI00324019	1	23	79	1.04	Serpina1 Alpha-1-antiproteinase	ENSRNOP00000012577		P17475	NP_071964	3	DADFHVDK	3
IPI00324019	1	23	79	1.04	Serpina1 Alpha-1-antiproteinase	ENSRNOP00000012577		P17475	NP_071964	2	KVINDYVEK	2
IPI00324019	1	23	79	1.04	Serpina1 Alpha-1-antiproteinase	ENSRNOP00000012577		P17475	NP_071964	5	AFHHLLQTLNRPDSELQLNTGNGLFVNK	1
IPI00324019	1	23	79	1.04	Serpina1 Alpha-1-antiproteinase	ENSRNOP00000012577		P17475	NP_071964	3	VFNNDADLSGITEDAPLKLSQAVHK	1
IPI00324272	1	15	50	0.74	Apoa4 Apolipoprotein A-IV	ENSRNOP00000056172		P02651	NP_036869	2	TDVTQQLNTLFQDK	3
IPI00324272	1	15	50	0.74	Apoa4 Apolipoprotein A-IV	ENSRNOP00000056172		P02651	NP_036869	3	AVEPLGDKFNMALVQQMEK	6
IPI00324272	1	15	50	0.74	Apoa4 Apolipoprotein A-IV	ENSRNOP00000056172		P02651	NP_036869	3	KGSPDQPLALPLPEQVQEQVQEQVQPKPLES	4
IPI00324272	1	15	50	0.74	Apoa4 Apolipoprotein A-IV	ENSRNOP00000056172		P02651	NP_036869	2	LGNINTYADDLQNK	4
IPI00324272	1	15	50	0.74	Apoa4 Apolipoprotein A-IV	ENSRNOP00000056172		P02651	NP_036869	4	KGSPDQPLALPLPEQVQEQVQEQVQPKPLES	2
IPI00324272	1	15	50	0.74	Apoa4 Apolipoprotein A-IV	ENSRNOP00000056172		P02651	NP_036869	3	QQLGSDSGDVESHLSFLEK	4
IPI00324272	1	15	50	0.74	Apoa4 Apolipoprotein A-IV	ENSRNOP00000056172		P02651	NP_036869	3	TDVTQQLNTLFQDKLGNINTYADDLQNK	3
IPI00324272	1	15	50	0.74	Apoa4 Apolipoprotein A-IV	ENSRNOP00000056172		P02651	NP_036869	2	LAPLAEGVQEK	4
IPI00324272	1	15	50	0.74	Apoa4 Apolipoprotein A-IV	ENSRNOP00000056172		P02651	NP_036869	2	VSQMFGDNVQK	3
IPI00324272	1	15	50	0.74	Apoa4 Apolipoprotein A-IV	ENSRNOP00000056172		P02651	NP_036869	4	VREEIQKELEDLR	3
IPI00324272	1	15	50	0.74	Apoa4 Apolipoprotein A-IV	ENSRNOP00000056172		P02651	NP_036869	4	FRQQLGSDSGDVESHLSFLEK	2
IPI00324272	1	15	50	0.74	Apoa4 Apolipoprotein A-IV	ENSRNOP00000056172		P02651	NP_036869	3	GSPDQPLALPLPEQVQEQVQEQVQPKPLES	2
IPI00324272	1	15	50	0.74	Apoa4 Apolipoprotein A-IV	ENSRNOP00000056172		P02651	NP_036869	2	NLAPLVEDVQSK	1
IPI00324272	1	15	50	0.74	Apoa4 Apolipoprotein A-IV	ENSRNOP00000056172		P02651	NP_036869	2	ATIDQNLEDLR	5
IPI00324272	1	15	50	0.74	Apoa4 Apolipoprotein A-IV	ENSRNOP00000056172		P02651	NP_036869	2	VSTNIDQLQK	4
IPI00324272	1	15	50	0.74	Apoa4 Apolipoprotein A-IV	ENSRNOP00000056172		P02651	NP_036869	3	QQLGSDSGDVESHLSFLEKNLR	1
IPI00324272	1	15	50	0.74	Apoa4 Apolipoprotein A-IV	ENSRNOP00000056172		P02651	NP_036869	4	TDVTQQLNTLFQDKLGNINTYADDLQNK	1
IPI00324380	1	4	15	0.21	Ttr Transthyretin	ENSRNOP00000022113		P02767	NP_036813	3	ALGISPFHEYAEVVFTANDSGHR	4
IPI00324380	1	4	15	0.21	Ttr Transthyretin	ENSRNOP00000022113		P02767	NP_036813	4	ALGISPFHEYAEVVFTANDSGHR	4
IPI00324380	1	4	15	0.21	Ttr Transthyretin	ENSRNOP00000022113		P02767	NP_036813	4	TAESGELHGLTTDEKFTEGVYRVELDTK	5
IPI00324380	1	4	15	0.21	Ttr Transthyretin	ENSRNOP00000022113		P02767	NP_036813	2	GSPAVDVAVK	2
IPI00326140	1	41	110	1.62	Pzp Alpha-1-macroglobulin	ENSRNOP00000009467		Q63041	NP_665722	2	ANTFYRPGLPFFGQVLLVDEK	2
IPI00326140	1	41	110	1.62	Pzp Alpha-1-macroglobulin	ENSRNOP00000009467		Q63041	NP_665722	2	IKEDGTGIELTGTGSCEIANTLSK	3
IPI00326140	1	41	110	1.62	Pzp Alpha-1-macroglobulin	ENSRNOP00000009467		Q63041	NP_665722	2	QDLNDNDAYSVFQSIGLK	3
IPI00326140	1	41	110	1.62	Pzp Alpha-1-macroglobulin	ENSRNOP00000009467		Q63041	NP_665722	2	QLNYQHSDGSYSTFGDR	3
IPI00326140	1	41	110	1.62	Pzp Alpha-1-macroglobulin	ENSRNOP00000009467		Q63041	NP_665722	3	ANTFYRPGLPFFGQVLLVDEK	5
IPI00326140	1	41	110	1.62	Pzp Alpha-1-macroglobulin	ENSRNOP00000009467		Q63041	NP_665722	3	IHFLLNEDALKDAK	3
IPI00326140	1	41	110	1.62	Pzp Alpha-1-macroglobulin	ENSRNOP00000009467		Q63041	NP_665722	3	QLNYQHSDGSYSTFGDR	2
IPI00326140	1	41	110	1.62	Pzp Alpha-1-macroglobulin	ENSRNOP00000009467		Q63041	NP_665722	3	QNNICFDNWWVDEYHTQADHSAAR	2
IPI00326140	1	41	110	1.62	Pzp Alpha-1-macroglobulin	ENSRNOP00000009467		Q63041	NP_665722	4	QNNICFDNWWVDEYHTQADHSAAR	5
IPI00326140	1	41	110	1.62	Pzp Alpha-1-macroglobulin	ENSRNOP00000009467		Q63041	NP_665722	5	IHVSLEMSPDFLAVPVGSHEDSHCICGNER	3
IPI00326140	1	41	110	1.62	Pzp Alpha-1-macroglobulin	ENSRNOP00000009467		Q63041	NP_665722	3	QDLNDNDAYSVFQSIGLK	2
IPI00326140	1	41	110	1.62	Pzp Alpha-1-macroglobulin	ENSRNOP00000009467		Q63041	NP_665722	3	QQNSHGGFSSTQDTVVALQALSK	2
IPI00326140	1	41	110	1.62	Pzp Alpha-1-macroglobulin	ENSRNOP00000009467		Q63041	NP_665722	2	DLSSSDLTTASK	4
IPI00326140	1	41	110	1.62	Pzp Alpha-1-macroglobulin	ENSRNOP00000009467		Q63041	NP_665722	2	DTVVKPVIVEPEGIEK	3
IPI00326140	1	41	110	1.62	Pzp Alpha-1-macroglobulin	ENSRNOP00000009467		Q63041	NP_665722	3	CFANTVNLSFPSAQSLPASDTHLTVK	2
IPI00326140	1	41	110	1.62	Pzp Alpha-1-macroglobulin	ENSRNOP00000009467		Q63041	NP_665722	3	AESPVFVQTDKPIYKPGQTVK	5
IPI00326140	1	41	110	1.62	Pzp Alpha-1-macroglobulin	ENSRNOP00000009467		Q63041	NP_665722	2	AFAQAQSYIYIEK	2
IPI00326140	1	41	110	1.62	Pzp Alpha-1-macroglobulin	ENSRNOP00000009467		Q63041	NP_665722	3	IFQWQNVDLPGGLHQLSFPLSVEPALGIYK	3
IPI00326140	1	41	110	1.62	Pzp Alpha-1-macroglobulin	ENSRNOP00000009467		Q63041	NP_665722	2	VAEVPALVQK	6
IPI00326140	1	41	110	1.62	Pzp Alpha-1-macroglobulin	ENSRNOP00000009467		Q63041	NP_665722	2	TEVNTNHVLIYIEK	2
IPI00326140	1	41	110	1.62	Pzp Alpha-1-macroglobulin	ENSRNOP00000009467		Q63041	NP_665722	2	GSIFNSGSHVLPLEQGK	1
IPI00326140	1	41	110	1.62	Pzp Alpha-1-macroglobulin	ENSRNOP00000009467		Q63041	NP_665722	3	IKEDGTGIELTGTGSCEIANTLSK	1
IPI00326140	1	41	110	1.62	Pzp Alpha-1-macroglobulin	ENSRNOP00000009467		Q63041	NP_665722	2	MVSGFIPVKPSVK	2
IPI00326140	1	41	110	1.62	Pzp Alpha-1-macroglobulin	ENSRNOP00000009467		Q63041	NP_665722	2	IHFLLNEDALK	2
IPI00326140	1	41	110	1.62	Pzp Alpha-1-macroglobulin	ENSRNOP00000009467		Q63041	NP_665722	2	LADLPGNYITK	4
IPI00326140	1	41	110	1.62	Pzp Alpha-1-macroglobulin	ENSRNOP00000009467		Q63041	NP_665722	3	AEDITHNGIVYTPK	5
IPI00326140	1	41	110	1.62	Pzp Alpha-1-macroglobulin	ENSRNOP00000009467		Q63041	NP_665722	2	AEQGAYLGPLPYK	3
IPI00326140	1	41	110	1.62	Pzp Alpha-1-macroglobulin	ENSRNOP00000009467		Q63041	NP_665722	2	VNTLPLNFDK	3
IPI00326140	1	41	110	1.62	Pzp Alpha-1-macroglobulin	ENSRNOP00000009467		Q63041	NP_665722	3	IHFLLNEDALK	3
IPI00326140	1	41	110	1.62	Pzp Alpha-1-macroglobulin	ENSRNOP00000009467		Q63041	NP_665722	3	KLQDQSNIQR	3
IPI00326140	1	41	110	1.62	Pzp Alpha-1-macroglobulin	ENSRNOP00000009467		Q63041	NP_665722	4	IFQWQNVDLPGGLHQLSFPLSVEPALGIYK	1
IPI00326140	1	41	110	1.62	Pzp Alpha-1-macroglobulin	ENSRNOP00000009467		Q63041	NP_665722	2	IHFLLNEDALKDAK	2
IPI00326140	1	41	110	1.62	Pzp Alpha-1-macroglobulin	ENSRNOP00000009467		Q63041	NP_665722	3	TEVNTNHVLIYIEK	2
IPI00326140	1	41	110	1.62	Pzp Alpha-1-macroglobulin	ENSRNOP00000009467		Q63041	NP_665722	3	MVSGFIPVKPSVK	3
IPI00326140	1	41	110	1.62	Pzp Alpha-1-macroglobulin	ENSRNOP00000009467		Q63041	NP_665722	3	DTVVKPVIVEPEGIEK	3
IPI00326140	1	41	110	1.62	Pzp Alpha-1-macroglobulin	ENSRNOP00000009467		Q63041	NP_665722	2	AEDITHNGIVYTPK	1
IPI00326140	1	41	110	1.62	Pzp Alpha-1-macroglobulin	ENSRNOP00000009467		Q63041	NP_665722	2	SICEEFSK	3
IPI00326140	1	41	110	1.62	Pzp Alpha-1-macroglobulin	ENSRNOP00000009467		Q63041	NP_665722	2	GVVSFPIR	2
IPI00326140	1	41	110	1.62	Pzp Alpha-1-macroglobulin	ENSRNOP00000009467		Q63041	NP_665722	4	IHFLLNEDALKDAK	1
IPI00326140	1	41	110	1.62	Pzp Alpha-1-macroglobulin	ENSRNOP00000009467		Q63041	NP_665722	3	SYIQLELVLGTLACGQTQEIR	1
IPI00326140	1	41	110	1.62	Pzp Alpha-1-macroglobulin	ENSRNOP00000009467		Q63041	NP_665722	3	ATPLSLCALTAVDQSVLLLKPEAK	2
IPI00326140	1	41	110	1.62	Pzp Alpha-1-macroglobulin	ENSRNOP00000009467		Q63041	NP_665722	4	LIVYTILPNEELIADVQKFDIEK	1
IPI00326140	1	41	110	1.62	Pzp Alpha-1-macroglobulin	ENSRNOP00000009467		Q63041	NP_665722	2	LQDQSNIQR	2
IPI00326140	1	41	110	1.62	Pzp Alpha-1-macroglobulin	ENSRNOP00000009467		Q63041	NP_665722	4	AESPVFVQTDKPIYKPGQTVK	1
IPI00326984	1	18	52	0.7	Itih3 Uncharacterized protein	ENSRNOP00000023984,ENSRNOP00000043221	D3ZBS2	Q63416	NP_059047	2	NSYPHFYDGSEIVVAGR	3
IPI00326984	1	18	52	0.7	Itih3 Uncharacterized protein	ENSRNOP00000023984,ENSRNOP00000043221	D3ZBS2	Q63416	NP_059047	4	KGHVSFKPSLDQQR	4
IPI00326984	1	18	52	0.7	Itih3 Uncharacterized protein	ENSRNOP00000023984,ENSRNOP00000043221	D3ZBS2	Q63416	NP_059047	3	GHVSFKPSLDQQR	4
IPI00326984	1	18	52	0.7	Itih3 Uncharacterized protein	ENSRNOP00000023984,ENSRNOP00000043221	D3ZBS2	Q63416	NP_059047	3	NSYPHFYDGSEIVVAGR	2
IPI00326984	1	18	52	0.7	Itih3 Uncharacterized protein	ENSRNOP00000023984,ENSRNOP00000043221	D3ZBS2	Q63416	NP_059047	2	VIFELTYEELLKR	4
IPI00326984	1	18	52	0.7	Itih3 Uncharacterized protein	ENSRNOP00000023984,ENSRNOP00000043221	D3ZBS2	Q63416	NP_059047	3	KGHVSFKPSLDQQR	1
IPI00326984	1	18	52	0.7	Itih3 Uncharacterized protein	ENSRNOP00000023984,ENSRNOP00000043221	D3ZBS2	Q63416	NP_059047	3	LWAYLTIEQLLEKR	3
IPI00326984	1	18	52	0.7	Itih3 Uncharacterized protein	ENSRNOP00000023984,ENSRNOP00000043221	D3ZBS2	Q63416	NP_059047	3	ESPGNVQIVNGYFVHFFAPQGLPVVPK	5
IPI00326984	1	18	52	0.7	Itih3 Uncharacterized protein	ENSRNOP00000023984,ENSRNOP00000043221	D3ZBS2	Q63416	NP_059047	2	SMTNINDGLLR	2
IPI00326984	1	18	52	0.7	Itih3 Uncharacterized protein	ENSRNOP00000023984,ENSRNOP00000043221	D3ZBS2	Q63416	NP_059047	2	FAHNVVTTR	3
IPI00326984	1	18	52	0.7	Itih3 Uncharacterized protein	ENSRNOP00000023984,ENSRNOP00000043221	D3ZBS2	Q63416	NP_059047	3	STSILVMLTDGDANTGESRPEK	2
IPI00326984	1	18	52	0.7	Itih3 Uncharacterized protein	ENSRNOP00000023984,ENSRNOP00000043221	D3ZBS2	Q63416	NP_059047	2	EQGYIFGDYIER	2
IPI00326984	1	18	52	0.7	Itih3 Uncharacterized protein	ENSRNOP00000023984,ENSRNOP00000043221	D3ZBS2	Q63416	NP_059047	2	ATPANLEEAR	3
IPI00326984	1	18	52	0.7	Itih3 Uncharacterized protein	ENSRNOP00000023984,ENSRNOP00000043221	D3ZBS2	Q63416	NP_059047	3	FAHNVVTTR	5
IPI00326984	1	18	52	0.7	Itih3 Uncharacterized protein	ENSRNOP00000023984,ENSRNOP00000043221	D3ZBS2	Q63416	NP_059047	2	FTVSVNVAAGSK	2
IPI00326984	1	18	52	0.7	Itih3 Uncharacterized protein	ENSRNOP00000023984,ENSRNOP00000043221	D3ZBS2	Q63416	NP_059047	4	GHVSFKPSLDQQR	2
IPI00326984	1	18	52	0.7	Itih3 Uncharacterized protein	ENSRNOP00000023984,ENSRNOP00000043221	D3ZBS2	Q63416	NP_059047	3	AREDHLVPER	3
IPI00326984	1	18	52	0.7	Itih3 Uncharacterized protein	ENSRNOP00000023984,ENSRNOP00000043221	D3ZBS2	Q63416	NP_059047	3	VIFELTYEELLKR	2
IPI00358230	1	3	6	0.09	RGD1563946 anoctamin 8	ENSRNOP00000034294	D3ZNN7		XP_002725222,XP_002728438	4	EEDEEEDDDDEDEDEEYEGEEGSLLDCGLRLKK	4
IPI00358230	1	3	6	0.09	RGD1563946 anoctamin 8	ENSRNOP00000034294	D3ZNN7		XP_002725222,XP_002728438	3	EEDEEEDDDDEDEDEEYEGEEGSLLDCGLRLKK	1
IPI00358230	1	3	6	0.09	RGD1563946 anoctamin 8	ENSRNOP00000034294	D3ZNN7		XP_002725222,XP_002728438	4	EEDEEEDDDDEDEDEEYEGEEGSLLDCGLRLK	1
IPI00363849	1	5	13	0.18	Lamc1 laminin, gamma 1	ENSRNOP00000003605	P97552		NP_446418	4	CETNHFGFGPEGCKPCDCHHEGSLSLQCKDDGR	8
IPI00363849	1	5	13	0.18	Lamc1 laminin, gamma 1	ENSRNOP00000003605	P97552		NP_446418	4	PCQCNDNIDPNAVGNCNR	1
IPI00363849	1	5	13	0.18	Lamc1 laminin, gamma 1	ENSRNOP00000003605	P97552		NP_446418	4	PCSCDPSGSTDECNVETGR	1
IPI00363849	1	5	13	0.18	Lamc1 laminin, gamma 1	ENSRNOP00000003605	P97552		NP_446418	5	CETNHFGFGPEGCKPCDCHHEGSLSLQCKDDGR	2
IPI00363849	1	5	13	0.18	Lamc1 laminin, gamma 1	ENSRNOP00000003605	P97552		NP_446418	5	PGFFNLESSNPKGCTPCFCFGHSSVCTNAVGYSVYDISSTFQIDEDGWR	1
IPI00363849	1	5	13	0.18	Lamc1 laminin, gamma 1	ENSRNOP00000003605	P97552		NP_446418	3	CETNHFGFGPEGCKPCDCHHEGSLSLQCKDDGR	1
IPI00365178	1	4	7	0.11	Fbln2 fibulin 2 isoform 1	ENSRNOP00000035353,ENSRNOP00000009696	Q8CJG6,Q8CJG7		XP_001062865	4	DLDECALGTHNCSEAETCHNIQGSFR	2
IPI00365178	1	4	7	0.11	Fbln2 fibulin 2 isoform 1	ENSRNOP00000035353,ENSRNOP00000009696	Q8CJG6,Q8CJG7		XP_001062865	4	HCEDVNECETRRCSQECANIYGSYQCYCR	2
IPI00365178	1	4	7	0.11	Fbln2 fibulin 2 isoform 1	ENSRNOP00000035353,ENSRNOP00000009696	Q8CJG6,Q8CJG7		XP_001062865	3	DLDECALGTHNCSEAETCHNIQGSFR	2
IPI00365178	1	4	7	0.11	Fbln2 fibulin 2 isoform 1	ENSRNOP00000035353,ENSRNOP00000009696	Q8CJG6,Q8CJG7		XP_001062865	4	DLVETCCAAGQQWAIDNDECQEIPENGAQSDVCR	1
IPI00365700	1	2	2	0.03	Mll4 Uncharacterized protein	ENSRNOP00000041928	D3ZKG0		XP_341830,XP_002728776	4	GNYCPICTRCYEDNDYESKMMQCAQCDHWVHAK	1
IPI00365700	1	2	2	0.03	Mll4 Uncharacterized protein	ENSRNOP00000041928	D3ZKG0		XP_341830,XP_002728776	5	EDDSEDNSKQQEEEDTER	1
IPI00365700	1	2	2	0.03	Mll4 Uncharacterized protein	ENSRNOP00000041928	D3ZKG0		XP_341830,XP_002728776	4	GWGPNRGCMPEEESSDGESEEEEFQGFHSDEDVAPSSLRSALR	1
IPI00365896	1	3	5	0.08	Cfp Properdin factor, complement	ENSRNOP00000031039	B0BNN4		NP_001100227	4	SCSAPAPSHQPPGKPCSGTAYEHR	3
IPI00365896	1	3	5	0.08	Cfp Properdin factor, complement	ENSRNOP00000031039	B0BNN4		NP_001100227	2	SISCDEIPGQQSR	1
IPI00365896	1	3	5	0.08	Cfp Properdin factor, complement	ENSRNOP00000031039	B0BNN4		NP_001100227	4	RPCLHVPSCRDPEEK	1
IPI00369995	1	9	10	0.15	Lrp1 prolow-density lipoprotein receptor-related protein 1	ENSRNOP00000034210	Q5I0H1		NP_001123962	4	CNGQDNCGDGEDERDCPEVTCAPNQFQCSITKR	1
IPI00369995	1	9	10	0.15	Lrp1 prolow-density lipoprotein receptor-related protein 1	ENSRNOP00000034210	Q5I0H1		NP_001123962	4	DSARCISKAWVCDGDSDCEDNSDEENCEALACR	1
IPI00369995	1	9	10	0.15	Lrp1 prolow-density lipoprotein receptor-related protein 1	ENSRNOP00000034210	Q5I0H1		NP_001123962	5	CNGQDNCGDGEDERDCPEVTCAPNQFQCSITKR	2
IPI00369995	1	9	10	0.15	Lrp1 prolow-density lipoprotein receptor-related protein 1	ENSRNOP00000034210	Q5I0H1		NP_001123962	4	CDGEDDCGDNSDENPEECTRFQCPPNRPFR	1
IPI00369995	1	9	10	0.15	Lrp1 prolow-density lipoprotein receptor-related protein 1	ENSRNOP00000034210	Q5I0H1		NP_001123962	4	QWECDGENDCHDHSDEAPKNPHCTSPEHK	1
IPI00369995	1	9	10	0.15	Lrp1 prolow-density lipoprotein receptor-related protein 1	ENSRNOP00000034210	Q5I0H1		NP_001123962	4	DCADGSDESPECEYPTCGPNEFRCANGRCLSSR	1
IPI00369995	1	9	10	0.15	Lrp1 prolow-density lipoprotein receptor-related protein 1	ENSRNOP00000034210	Q5I0H1		NP_001123962	3	CDQNKFSVKCSCYEGWVLEPDGESCR	1
IPI00369995	1	9	10	0.15	Lrp1 prolow-density lipoprotein receptor-related protein 1	ENSRNOP00000034210	Q5I0H1		NP_001123962	4	EDDCENGEDETHCNKFCSEAQFECQNHR	1
IPI00369995	1	9	10	0.15	Lrp1 prolow-density lipoprotein receptor-related protein 1	ENSRNOP00000034210	Q5I0H1		NP_001123962	6	CVAEALLCNGQDDCGDGSDERGCHVNECLSR	1
IPI00369995	1	9	10	0.15	Lrp1 prolow-density lipoprotein receptor-related protein 1	ENSRNOP00000034210	Q5I0H1		NP_001123962	4	CLPGFLGDRCQYRQCSGFCENFGTCQMAADGSR	1
IPI00369995	1	9	10	0.15	Lrp1 prolow-density lipoprotein receptor-related protein 1	ENSRNOP00000034210	Q5I0H1		NP_001123962	3	LSGCSQDCEDLK	1
IPI00369995	1	9	10	0.15	Lrp1 prolow-density lipoprotein receptor-related protein 1	ENSRNOP00000034210	Q5I0H1		NP_001123962	4	EFMCQNRLCIPKHFVCDHDR	1
IPI00370486	1	5	10	0.15	RGD1564318 Ig lambda-2 chain C region	ENSRNOP00000039412		P20767		2	ANGAPISQGVDTANPTK	4
IPI00370486	1	5	10	0.15	RGD1564318 Ig lambda-2 chain C region	ENSRNOP00000039412		P20767		2	NSFTCQVTHEGNTVEK	3
IPI00370486	1	5	10	0.15	RGD1564318 Ig lambda-2 chain C region	ENSRNOP00000039412		P20767		3	NSFTCQVTHEGNTVEK	1
IPI00370486	1	5	10	0.15	RGD1564318 Ig lambda-2 chain C region	ENSRNOP00000039412		P20767		2	YIASSFLR	1
IPI00370486	1	5	10	0.15	RGD1564318 Ig lambda-2 chain C region	ENSRNOP00000039412		P20767		3	ATLVCLISDFYPSDVEVAWK	1
IPI00371075	1	3	4	0.06	Ezh1 histone-lysine N-methyltransferase EZH1	ENSRNOP00000027640			NP_001100521	4	ECDPDLCLTCGASEHWDCK	1
IPI00371075	1	3	4	0.06	Ezh1 histone-lysine N-methyltransferase EZH1	ENSRNOP00000027640			NP_001100521	4	PCDSTCPCIMTQNFCEKFCQCSPDCQNRFPGCR	1
IPI00371075	1	3	4	0.06	Ezh1 histone-lysine N-methyltransferase EZH1	ENSRNOP00000027640			NP_001100521	4	PCDSTCPCIMTQNFCEKFCQCSPDCQNR	2
IPI00382202	1	6	12	0.16	Hp Isoform 1 of Haptoglobin	ENSRNOP00000049003,ENSRNOP00000020196		P06866-2,P06866-1	NP_036714	2	LQTEGDGIYTLNSEK	3
IPI00382202	1	6	12	0.16	Hp Isoform 1 of Haptoglobin	ENSRNOP00000049003,ENSRNOP00000020196		P06866-2,P06866-1	NP_036714	2	GAVSPVGVQPILNK	4
IPI00382202	1	6	12	0.16	Hp Isoform 1 of Haptoglobin	ENSRNOP00000049003,ENSRNOP00000020196		P06866-2,P06866-1	NP_036714	2	SVVDIGLIK	2
IPI00382202	1	6	12	0.16	Hp Isoform 1 of Haptoglobin	ENSRNOP00000049003,ENSRNOP00000020196		P06866-2,P06866-1	NP_036714	2	GSFPWQAK	1
IPI00382202	1	6	12	0.16	Hp Isoform 1 of Haptoglobin	ENSRNOP00000049003,ENSRNOP00000020196		P06866-2,P06866-1	NP_036714	4	NQLVEIEKVVLHPER	1
IPI00382202	1	6	12	0.16	Hp Isoform 1 of Haptoglobin	ENSRNOP00000049003,ENSRNOP00000020196		P06866-2,P06866-1	NP_036714	2	YVMLPVADQEK	1
IPI00382264	1	3	3	0.04	LOC364556 RCG62902	ENSRNOP00000042297	Q7TP95			4	VKLDEDDEDDKDDDDDDDDHDNFDEEETEEK	1
IPI00382264	1	3	3	0.04	LOC364556 RCG62902	ENSRNOP00000042297	Q7TP95			4	DEDSMDMDMSPLR	1
IPI00382264	1	3	3	0.04	LOC364556 RCG62902	ENSRNOP00000042297	Q7TP95			4	LDEDDEDDKDDDDDDDDHDNFDEEETEEKVPVK	1
IPI00389335	1	2	3	0.05	Rnf103 79 kDa protein	ENSRNOP00000063197,ENSRNOP00000062726	Q497B6	Q9EPZ8	NP_445890	4	FKCLGAQSEEEMSESSQDTENDSDSDNTDTFSSSK	2
IPI00389335	1	2	3	0.05	Rnf103 79 kDa protein	ENSRNOP00000063197,ENSRNOP00000062726	Q497B6	Q9EPZ8	NP_445890	5	CLGAQSEEEMSESSQDTENDSDSDNTDTFSSSK	1
IPI00422076	1	3	6	0.1	Thbs1 Thrombospondin 1		Q71SA3		NP_001013080	3	LCNNPTPQFGGKDCVGDVTENQVCNK	3
IPI00422076	1	3	6	0.1	Thbs1 Thrombospondin 1		Q71SA3		NP_001013080	2	FVFGTTPEDILR	2
IPI00422076	1	3	6	0.1	Thbs1 Thrombospondin 1		Q71SA3		NP_001013080	4	QDCPIDGCLSNPCFAGAKCTSYPDGSWK	1
IPI00480639	1	85	302	4.03	C3 Complement C3 (Fragment)			P01026	NP_058690	2	AFMDCCNYITK	1
IPI00480639	1	85	302	4.03	C3 Complement C3 (Fragment)			P01026	NP_058690	2	EPGQDLVVLSLPITPEFIPSFR	3
IPI00480639	1	85	302	4.03	C3 Complement C3 (Fragment)			P01026	NP_058690	2	EYVLPSFEVLVEPTEK	5
IPI00480639	1	85	302	4.03	C3 Complement C3 (Fragment)			P01026	NP_058690	2	LDKACEPGVDYVYK	3
IPI00480639	1	85	302	4.03	C3 Complement C3 (Fragment)			P01026	NP_058690	2	ILLQGTPVAQMAEDAVDGER	5
IPI00480639	1	85	302	4.03	C3 Complement C3 (Fragment)			P01026	NP_058690	2	NVDGTAFVIFGVQDEDKK	3
IPI00480639	1	85	302	4.03	C3 Complement C3 (Fragment)			P01026	NP_058690	2	RVPVVTQGSDAQALTQDDGVAK	4
IPI00480639	1	85	302	4.03	C3 Complement C3 (Fragment)			P01026	NP_058690	2	VLIEDGSGEAVLSR	11
IPI00480639	1	85	302	4.03	C3 Complement C3 (Fragment)			P01026	NP_058690	2	VYSYYNLEESCTR	4
IPI00480639	1	85	302	4.03	C3 Complement C3 (Fragment)			P01026	NP_058690	3	LDKACEPGVDYVYK	4
IPI00480639	1	85	302	4.03	C3 Complement C3 (Fragment)			P01026	NP_058690	3	ILLQGTPVAQMAEDAVDGER	6
IPI00480639	1	85	302	4.03	C3 Complement C3 (Fragment)			P01026	NP_058690	3	ISHSEEDCLSFK	5
IPI00480639	1	85	302	4.03	C3 Complement C3 (Fragment)			P01026	NP_058690	3	QKPDGVFQEDGPVIHQEMIGGFR	4
IPI00480639	1	85	302	4.03	C3 Complement C3 (Fragment)			P01026	NP_058690	3	QVREPGQDLVVLSLPITPEFIPSFR	5
IPI00480639	1	85	302	4.03	C3 Complement C3 (Fragment)			P01026	NP_058690	3	RVPVVTQGSDAQALTQDDGVAK	9
IPI00480639	1	85	302	4.03	C3 Complement C3 (Fragment)			P01026	NP_058690	3	VELKPGDNLNVNFHLR	4
IPI00480639	1	85	302	4.03	C3 Complement C3 (Fragment)			P01026	NP_058690	3	VELLHNPAFCSMATAK	3
IPI00480639	1	85	302	4.03	C3 Complement C3 (Fragment)			P01026	NP_058690	3	VYSYYNLEESCTR	2
IPI00480639	1	85	302	4.03	C3 Complement C3 (Fragment)			P01026	NP_058690	4	LESEETFILEAHDAQGDVPVTVTVQDFLKK	8
IPI00480639	1	85	302	4.03	C3 Complement C3 (Fragment)			P01026	NP_058690	3	EPGQDLVVLSLPITPEFIPSFR	3
IPI00480639	1	85	302	4.03	C3 Complement C3 (Fragment)			P01026	NP_058690	2	ISHSEEDCLSFK	1
IPI00480639	1	85	302	4.03	C3 Complement C3 (Fragment)			P01026	NP_058690	2	VHQFFNVGLIQPGSVK	3
IPI00480639	1	85	302	4.03	C3 Complement C3 (Fragment)			P01026	NP_058690	3	LESEETFILEAHDAQGDVPVTVTVQDFLKK	2
IPI00480639	1	85	302	4.03	C3 Complement C3 (Fragment)			P01026	NP_058690	3	EYVLPSFEVLVEPTEK	4
IPI00480639	1	85	302	4.03	C3 Complement C3 (Fragment)			P01026	NP_058690	2	EVVADSVWVDVK	10
IPI00480639	1	85	302	4.03	C3 Complement C3 (Fragment)			P01026	NP_058690	3	VHQFFNVGLIQPGSVK	3
IPI00480639	1	85	302	4.03	C3 Complement C3 (Fragment)			P01026	NP_058690	3	VTIKPAPETAK	10
IPI00480639	1	85	302	4.03	C3 Complement C3 (Fragment)			P01026	NP_058690	2	DICEGQVNSLPGSINK	7
IPI00480639	1	85	302	4.03	C3 Complement C3 (Fragment)			P01026	NP_058690	2	TVVIVIETPDGVPIKR	5
IPI00480639	1	85	302	4.03	C3 Complement C3 (Fragment)			P01026	NP_058690	2	NYAGVFMDAGLTFK	7
IPI00480639	1	85	302	4.03	C3 Complement C3 (Fragment)			P01026	NP_058690	3	VLIEDGSGEAVLSR	2
IPI00480639	1	85	302	4.03	C3 Complement C3 (Fragment)			P01026	NP_058690	2	ACEPGVDYVYK	5
IPI00480639	1	85	302	4.03	C3 Complement C3 (Fragment)			P01026	NP_058690	2	DLNMDVSLHLPSR	2
IPI00480639	1	85	302	4.03	C3 Complement C3 (Fragment)			P01026	NP_058690	3	SDVDEDIIPEEDIISR	2
IPI00480639	1	85	302	4.03	C3 Complement C3 (Fragment)			P01026	NP_058690	3	DNRQPAPGHQTTLR	5
IPI00480639	1	85	302	4.03	C3 Complement C3 (Fragment)			P01026	NP_058690	3	VPVVTQGSDAQALTQDDGVAK	3
IPI00480639	1	85	302	4.03	C3 Complement C3 (Fragment)			P01026	NP_058690	2	IFTVDNNLLPVGK	4
IPI00480639	1	85	302	4.03	C3 Complement C3 (Fragment)			P01026	NP_058690	2	SDVDEDIIPEEDIISR	2
IPI00480639	1	85	302	4.03	C3 Complement C3 (Fragment)			P01026	NP_058690	2	SSMILDICTR	1
IPI00480639	1	85	302	4.03	C3 Complement C3 (Fragment)			P01026	NP_058690	2	ADIGCTPGSGK	4
IPI00480639	1	85	302	4.03	C3 Complement C3 (Fragment)			P01026	NP_058690	2	SGIPIVTSPYQIHFTK	1
IPI00480639	1	85	302	4.03	C3 Complement C3 (Fragment)			P01026	NP_058690	2	YVTVVANFGATVVEK	5
IPI00480639	1	85	302	4.03	C3 Complement C3 (Fragment)			P01026	NP_058690	2	TVLTGATGHLNR	6
IPI00480639	1	85	302	4.03	C3 Complement C3 (Fragment)			P01026	NP_058690	3	GKGQGTLSVVTVYHAK	3
IPI00480639	1	85	302	4.03	C3 Complement C3 (Fragment)			P01026	NP_058690	2	LLWESGSLLR	3
IPI00480639	1	85	302	4.03	C3 Complement C3 (Fragment)			P01026	NP_058690	3	TNQGLQTDQREDPECAKPAAR	4
IPI00480639	1	85	302	4.03	C3 Complement C3 (Fragment)			P01026	NP_058690	4	HLIVTPSGCGEQNMIGMTPTVIAVHYLDQTEQWEK	3
IPI00480639	1	85	302	4.03	C3 Complement C3 (Fragment)			P01026	NP_058690	3	IWDVVEKADIGCTPGSGK	3
IPI00480639	1	85	302	4.03	C3 Complement C3 (Fragment)			P01026	NP_058690	2	YYQTIEIPPK	9
IPI00480639	1	85	302	4.03	C3 Complement C3 (Fragment)			P01026	NP_058690	3	VRVELLHNPAFCSMATAK	4
IPI00480639	1	85	302	4.03	C3 Complement C3 (Fragment)			P01026	NP_058690	2	IGLQEVEVK	3
IPI00480639	1	85	302	4.03	C3 Complement C3 (Fragment)			P01026	NP_058690	4	FYHPEKDDGMLSK	3
IPI00480639	1	85	302	4.03	C3 Complement C3 (Fragment)			P01026	NP_058690	2	DSCVGTLVVK	4
IPI00480639	1	85	302	4.03	C3 Complement C3 (Fragment)			P01026	NP_058690	4	DNRQPAPGHQTTLRIEGNQGAR	2
IPI00480639	1	85	302	4.03	C3 Complement C3 (Fragment)			P01026	NP_058690	2	QNEGFSLTAK	4
IPI00480639	1	85	302	4.03	C3 Complement C3 (Fragment)			P01026	NP_058690	3	TVLTGATGHLNR	4
IPI00480639	1	85	302	4.03	C3 Complement C3 (Fragment)			P01026	NP_058690	4	GKGQGTLSVVTVYHAK	2
IPI00480639	1	85	302	4.03	C3 Complement C3 (Fragment)			P01026	NP_058690	4	VELKPGDNLNVNFHLR	3
IPI00480639	1	85	302	4.03	C3 Complement C3 (Fragment)			P01026	NP_058690	3	DLNMDVSLHLPSR	2
IPI00480639	1	85	302	4.03	C3 Complement C3 (Fragment)			P01026	NP_058690	2	TNQGLQTDQR	3
IPI00480639	1	85	302	4.03	C3 Complement C3 (Fragment)			P01026	NP_058690	3	IFTVDNNLLPVGK	1
IPI00480639	1	85	302	4.03	C3 Complement C3 (Fragment)			P01026	NP_058690	2	AFYEHAPK	2
IPI00480639	1	85	302	4.03	C3 Complement C3 (Fragment)			P01026	NP_058690	3	TVVIVIETPDGVPIKR	3
IPI00480639	1	85	302	4.03	C3 Complement C3 (Fragment)			P01026	NP_058690	2	LSVNTPNNR	4
IPI00480639	1	85	302	4.03	C3 Complement C3 (Fragment)			P01026	NP_058690	2	FYHPEKDDGMLSK	3
IPI00480639	1	85	302	4.03	C3 Complement C3 (Fragment)			P01026	NP_058690	3	NVDGTAFVIFGVQDEDKK	3
IPI00480639	1	85	302	4.03	C3 Complement C3 (Fragment)			P01026	NP_058690	2	YYTYLVMNK	2
IPI00480639	1	85	302	4.03	C3 Complement C3 (Fragment)			P01026	NP_058690	4	QVREPGQDLVVLSLPITPEFIPSFR	1
IPI00480639	1	85	302	4.03	C3 Complement C3 (Fragment)			P01026	NP_058690	2	LITQGESCLK	4
IPI00480639	1	85	302	4.03	C3 Complement C3 (Fragment)			P01026	NP_058690	3	KVLMDGVRPSSPEALVGK	2
IPI00480639	1	85	302	4.03	C3 Complement C3 (Fragment)			P01026	NP_058690	2	QTFSAEFEVK	3
IPI00480639	1	85	302	4.03	C3 Complement C3 (Fragment)			P01026	NP_058690	2	SEETKQNEGFSLTAK	1
IPI00480639	1	85	302	4.03	C3 Complement C3 (Fragment)			P01026	NP_058690	3	RQEALELIKK	3
IPI00480639	1	85	302	4.03	C3 Complement C3 (Fragment)			P01026	NP_058690	3	EVVADSVWVDVKDSCVGTLVVK	1
IPI00480639	1	85	302	4.03	C3 Complement C3 (Fragment)			P01026	NP_058690	2	VTIKPAPETAK	4
IPI00480639	1	85	302	4.03	C3 Complement C3 (Fragment)			P01026	NP_058690	3	RQEALELIK	3
IPI00480639	1	85	302	4.03	C3 Complement C3 (Fragment)			P01026	NP_058690	4	KVLMDGVRPSSPEALVGK	1
IPI00480639	1	85	302	4.03	C3 Complement C3 (Fragment)			P01026	NP_058690	4	KQVLTSEKTVLTGATGHLNR	2
IPI00480639	1	85	302	4.03	C3 Complement C3 (Fragment)			P01026	NP_058690	2	VGLVAVDK	3
IPI00480639	1	85	302	4.03	C3 Complement C3 (Fragment)			P01026	NP_058690	3	AAVFNHFISDGVK	4
IPI00480639	1	85	302	4.03	C3 Complement C3 (Fragment)			P01026	NP_058690	2	NTLIIYLEK	1
IPI00480639	1	85	302	4.03	C3 Complement C3 (Fragment)			P01026	NP_058690	3	VLMDGVRPSSPEALVGK	2
IPI00480639	1	85	302	4.03	C3 Complement C3 (Fragment)			P01026	NP_058690	4	QVLTSEKTVLTGATGHLNR	1
IPI00480639	1	85	302	4.03	C3 Complement C3 (Fragment)			P01026	NP_058690	3	DICEGQVNSLPGSINK	1
IPI00480639	1	85	302	4.03	C3 Complement C3 (Fragment)			P01026	NP_058690	3	QVLTSEKTVLTGATGHLNR	2
IPI00480639	1	85	302	4.03	C3 Complement C3 (Fragment)			P01026	NP_058690	2	QPAPGHQTTLR	1
IPI00480639	1	85	302	4.03	C3 Complement C3 (Fragment)			P01026	NP_058690	4	DNRQPAPGHQTTLR	1
IPI00480639	1	85	302	4.03	C3 Complement C3 (Fragment)			P01026	NP_058690	2	VMNIFLK	2
IPI00480639	1	85	302	4.03	C3 Complement C3 (Fragment)			P01026	NP_058690	3	SGIPIVTSPYQIHFTK	1
IPI00480639	1	85	302	4.03	C3 Complement C3 (Fragment)			P01026	NP_058690	2	LEEPYLTK	1
IPI00480639	1	85	302	4.03	C3 Complement C3 (Fragment)			P01026	NP_058690	4	PNTSYIIGKDTWVEHWPEAEERQDQK	1
IPI00480639	1	85	302	4.03	C3 Complement C3 (Fragment)			P01026	NP_058690	2	DHVLGLAR	1
IPI00480639	1	85	302	4.03	C3 Complement C3 (Fragment)			P01026	NP_058690	4	VRVELLHNPAFCSMATAK	1
IPI00554264	1	40	78	1.11	Apob Apolipoprotein B-100	ENSRNOP00000007371,ENSRNOP00000039779	Q4G047	Q7TMA5	NP_062160	2	ITDNDVLIALDSAK	2
IPI00554264	1	40	78	1.11	Apob Apolipoprotein B-100	ENSRNOP00000007371,ENSRNOP00000039779	Q4G047	Q7TMA5	NP_062160	2	NFVASHIANILNSEELYVQDLK	1
IPI00554264	1	40	78	1.11	Apob Apolipoprotein B-100	ENSRNOP00000007371,ENSRNOP00000039779	Q4G047	Q7TMA5	NP_062160	3	KYVYSYEAESSSGVR	2
IPI00554264	1	40	78	1.11	Apob Apolipoprotein B-100	ENSRNOP00000007371,ENSRNOP00000039779	Q4G047	Q7TMA5	NP_062160	3	NFVASHIANILNSEELYVQDLK	7
IPI00554264	1	40	78	1.11	Apob Apolipoprotein B-100	ENSRNOP00000007371,ENSRNOP00000039779	Q4G047	Q7TMA5	NP_062160	3	GHTIPVLNIEVSPFAVETLASSHVIPK	2
IPI00554264	1	40	78	1.11	Apob Apolipoprotein B-100	ENSRNOP00000007371,ENSRNOP00000039779	Q4G047	Q7TMA5	NP_062160	2	TILFDTFVNDVAPVEKR	1
IPI00554264	1	40	78	1.11	Apob Apolipoprotein B-100	ENSRNOP00000007371,ENSRNOP00000039779	Q4G047	Q7TMA5	NP_062160	3	SGVQMNTNFFHESGLEAR	2
IPI00554264	1	40	78	1.11	Apob Apolipoprotein B-100	ENSRNOP00000007371,ENSRNOP00000039779	Q4G047	Q7TMA5	NP_062160	2	FLSSSSFVTDALQYK	3
IPI00554264	1	40	78	1.11	Apob Apolipoprotein B-100	ENSRNOP00000007371,ENSRNOP00000039779	Q4G047	Q7TMA5	NP_062160	2	GFEPTLEALFGK	2
IPI00554264	1	40	78	1.11	Apob Apolipoprotein B-100	ENSRNOP00000007371,ENSRNOP00000039779	Q4G047	Q7TMA5	NP_062160	2	IAQDGVSTSATTNLK	3
IPI00554264	1	40	78	1.11	Apob Apolipoprotein B-100	ENSRNOP00000007371,ENSRNOP00000039779	Q4G047	Q7TMA5	NP_062160	2	VALYPDLGEPNYILNIK	1
IPI00554264	1	40	78	1.11	Apob Apolipoprotein B-100	ENSRNOP00000007371,ENSRNOP00000039779	Q4G047	Q7TMA5	NP_062160	2	TPSVTIPGPNIIVPSYR	2
IPI00554264	1	40	78	1.11	Apob Apolipoprotein B-100	ENSRNOP00000007371,ENSRNOP00000039779	Q4G047	Q7TMA5	NP_062160	2	ISGLSLDFFSK	1
IPI00554264	1	40	78	1.11	Apob Apolipoprotein B-100	ENSRNOP00000007371,ENSRNOP00000039779	Q4G047	Q7TMA5	NP_062160	2	FSLESLTSYLSIESFTK	1
IPI00554264	1	40	78	1.11	Apob Apolipoprotein B-100	ENSRNOP00000007371,ENSRNOP00000039779	Q4G047	Q7TMA5	NP_062160	4	LVLPSLQLPVFHIPR	1
IPI00554264	1	40	78	1.11	Apob Apolipoprotein B-100	ENSRNOP00000007371,ENSRNOP00000039779	Q4G047	Q7TMA5	NP_062160	3	KLSISEQNAQR	3
IPI00554264	1	40	78	1.11	Apob Apolipoprotein B-100	ENSRNOP00000007371,ENSRNOP00000039779	Q4G047	Q7TMA5	NP_062160	2	NITDFAEQYSTQK	1
IPI00554264	1	40	78	1.11	Apob Apolipoprotein B-100	ENSRNOP00000007371,ENSRNOP00000039779	Q4G047	Q7TMA5	NP_062160	3	SVGFHLPSQEVQIPTFTIPK	1
IPI00554264	1	40	78	1.11	Apob Apolipoprotein B-100	ENSRNOP00000007371,ENSRNOP00000039779	Q4G047	Q7TMA5	NP_062160	3	TLLAPLRDFYSEYSVTAADFASK	2
IPI00554264	1	40	78	1.11	Apob Apolipoprotein B-100	ENSRNOP00000007371,ENSRNOP00000039779	Q4G047	Q7TMA5	NP_062160	3	LVLPSLQLPVFHIPR	3
IPI00554264	1	40	78	1.11	Apob Apolipoprotein B-100	ENSRNOP00000007371,ENSRNOP00000039779	Q4G047	Q7TMA5	NP_062160	2	SFTIDLLEIK	4
IPI00554264	1	40	78	1.11	Apob Apolipoprotein B-100	ENSRNOP00000007371,ENSRNOP00000039779	Q4G047	Q7TMA5	NP_062160	2	SVSIPLFDPVSAK	3
IPI00554264	1	40	78	1.11	Apob Apolipoprotein B-100	ENSRNOP00000007371,ENSRNOP00000039779	Q4G047	Q7TMA5	NP_062160	2	INNQFTLDSQTK	2
IPI00554264	1	40	78	1.11	Apob Apolipoprotein B-100	ENSRNOP00000007371,ENSRNOP00000039779	Q4G047	Q7TMA5	NP_062160	2	IEGNLVFDPSSYLPK	2
IPI00554264	1	40	78	1.11	Apob Apolipoprotein B-100	ENSRNOP00000007371,ENSRNOP00000039779	Q4G047	Q7TMA5	NP_062160	2	LVLPSLQLPVFHIPR	2
IPI00554264	1	40	78	1.11	Apob Apolipoprotein B-100	ENSRNOP00000007371,ENSRNOP00000039779	Q4G047	Q7TMA5	NP_062160	3	KYHLGHASSELRK	2
IPI00554264	1	40	78	1.11	Apob Apolipoprotein B-100	ENSRNOP00000007371,ENSRNOP00000039779	Q4G047	Q7TMA5	NP_062160	2	FSTPEFTLLNTFR	3
IPI00554264	1	40	78	1.11	Apob Apolipoprotein B-100	ENSRNOP00000007371,ENSRNOP00000039779	Q4G047	Q7TMA5	NP_062160	2	QGFFPDSVNK	2
IPI00554264	1	40	78	1.11	Apob Apolipoprotein B-100	ENSRNOP00000007371,ENSRNOP00000039779	Q4G047	Q7TMA5	NP_062160	4	GHTIPVLNIEVSPFAVETLASSHVIPK	1
IPI00554264	1	40	78	1.11	Apob Apolipoprotein B-100	ENSRNOP00000007371,ENSRNOP00000039779	Q4G047	Q7TMA5	NP_062160	2	LSISEQNAQR	2
IPI00554264	1	40	78	1.11	Apob Apolipoprotein B-100	ENSRNOP00000007371,ENSRNOP00000039779	Q4G047	Q7TMA5	NP_062160	3	SLQNDAEHAIR	2
IPI00554264	1	40	78	1.11	Apob Apolipoprotein B-100	ENSRNOP00000007371,ENSRNOP00000039779	Q4G047	Q7TMA5	NP_062160	3	QYLQASTSLHYTK	1
IPI00554264	1	40	78	1.11	Apob Apolipoprotein B-100	ENSRNOP00000007371,ENSRNOP00000039779	Q4G047	Q7TMA5	NP_062160	3	VGLPDFHIPDNLFLK	2
IPI00554264	1	40	78	1.11	Apob Apolipoprotein B-100	ENSRNOP00000007371,ENSRNOP00000039779	Q4G047	Q7TMA5	NP_062160	3	NSVSTALEHTLSALLTPAEQTSSWK	1
IPI00554264	1	40	78	1.11	Apob Apolipoprotein B-100	ENSRNOP00000007371,ENSRNOP00000039779	Q4G047	Q7TMA5	NP_062160	3	VALYPDLGEPNYILNIKR	1
IPI00554264	1	40	78	1.11	Apob Apolipoprotein B-100	ENSRNOP00000007371,ENSRNOP00000039779	Q4G047	Q7TMA5	NP_062160	2	LSVDQFVR	2
IPI00554264	1	40	78	1.11	Apob Apolipoprotein B-100	ENSRNOP00000007371,ENSRNOP00000039779	Q4G047	Q7TMA5	NP_062160	3	LSLPDFHVPEITIPEFTIPNVNLK	1
IPI00554264	1	40	78	1.11	Apob Apolipoprotein B-100	ENSRNOP00000007371,ENSRNOP00000039779	Q4G047	Q7TMA5	NP_062160	3	YSPLLLENELNAELGLSGASMK	1
IPI00554264	1	40	78	1.11	Apob Apolipoprotein B-100	ENSRNOP00000007371,ENSRNOP00000039779	Q4G047	Q7TMA5	NP_062160	3	YKTENSLNQPSR	1
IPI00554264	1	40	78	1.11	Apob Apolipoprotein B-100	ENSRNOP00000007371,ENSRNOP00000039779	Q4G047	Q7TMA5	NP_062160	2	TEVIPPLIENR	2
IPI00554264	1	40	78	1.11	Apob Apolipoprotein B-100	ENSRNOP00000007371,ENSRNOP00000039779	Q4G047	Q7TMA5	NP_062160	4	KYHLGHASSELR	1
IPI00554264	1	40	78	1.11	Apob Apolipoprotein B-100	ENSRNOP00000007371,ENSRNOP00000039779	Q4G047	Q7TMA5	NP_062160	2	LQDLQVLGK	1
IPI00554264	1	40	78	1.11	Apob Apolipoprotein B-100	ENSRNOP00000007371,ENSRNOP00000039779	Q4G047	Q7TMA5	NP_062160	2	DTYQSLYK	1
IPI00554264	1	40	78	1.11	Apob Apolipoprotein B-100	ENSRNOP00000007371,ENSRNOP00000039779	Q4G047	Q7TMA5	NP_062160	3	DLKVPESVR	2
IPI00554264	1	40	78	1.11	Apob Apolipoprotein B-100	ENSRNOP00000007371,ENSRNOP00000039779	Q4G047	Q7TMA5	NP_062160	2	DFSIWEETGLKEFLK	1
IPI00554264	1	40	78	1.11	Apob Apolipoprotein B-100	ENSRNOP00000007371,ENSRNOP00000039779	Q4G047	Q7TMA5	NP_062160	3	VLVDHFGYTK	1
IPI00555203	1	3	6	0.09	Fhl5 Four and a half LIM domains protein 5	ENSRNOP00000047630		Q6AXT1	NP_001013106	5	GNYWHETCFVCEHCR	3
IPI00555203	1	3	6	0.09	Fhl5 Four and a half LIM domains protein 5	ENSRNOP00000047630		Q6AXT1	NP_001013106	4	DERLLCTDCYSNECSSK	2
IPI00555203	1	3	6	0.09	Fhl5 Four and a half LIM domains protein 5	ENSRNOP00000047630		Q6AXT1	NP_001013106	3	DERLLCTDCYSNECSSK	1
IPI00557598	1	4	15	0.2	LOC100363606 mCG147639-like	ENSRNOP00000039536,ENSRNOP00000044037		P20761	XP_002726818	3	APFVCSVVHEGLHNHHVEK	4
IPI00557598	1	4	15	0.2	LOC100363606 mCG147639-like	ENSRNOP00000039536,ENSRNOP00000044037		P20761	XP_002726818	2	VVSALPIQHQDWMSGK	3
IPI00557598	1	4	15	0.2	LOC100363606 mCG147639-like	ENSRNOP00000039536,ENSRNOP00000044037		P20761	XP_002726818	2	DILLISQNAK	4
IPI00557598	1	4	15	0.2	LOC100363606 mCG147639-like	ENSRNOP00000039536,ENSRNOP00000044037		P20761	XP_002726818	3	VVSALPIQHQDWMSGK	4
IPI00557598	1	4	15	0.2	LOC100363606 mCG147639-like	ENSRNOP00000039536,ENSRNOP00000044037		P20761	XP_002726818	5	APFVCSVVHEGLHNHHVEK	1
IPI00557598	1	4	15	0.2	LOC100363606 mCG147639-like	ENSRNOP00000039536,ENSRNOP00000044037		P20761	XP_002726818	4	APFVCSVVHEGLHNHHVEK	1
IPI00763824	1	3	10	0.07	Top2b DNA topoisomerase 2		Q14TE9		NP_001094328	4	AAAERPKYTFDFSEEEEDDADDDDDNNDLEELK	1
IPI00763824	1	3	10	0.07	Top2b DNA topoisomerase 2		Q14TE9		NP_001094328	3	YTFDFSEEEEDDADDDDDNNDLEELKVK	8
IPI00763824	1	3	10	0.07	Top2b DNA topoisomerase 2		Q14TE9		NP_001094328	3	YTFDFSEEEEDDADDDDDNNDLEELK	1
IPI00766084	1	2	2	0.03	Tyrp1 Uncharacterized protein	ENSRNOP00000041764	D3ZH71		NP_001100134	4	FFNRTCQCNGNFSGHNCGACCPGWR	1
IPI00766084	1	2	2	0.03	Tyrp1 Uncharacterized protein	ENSRNOP00000041764	D3ZH71		NP_001100134	4	SGVCCPDLFPSSGPGTDPCGSSSGR	1
IPI00778216	1	3	3	0.04	Lrp1b low density lipoprotein-related protein 1B	ENSRNOP00000056477,ENSRNOP00000049866			NP_001101313	4	LCDGTNDCGDGSDELDCKVSTCSTVEFRCTDGTCIPR	1
IPI00778216	1	3	3	0.04	Lrp1b low density lipoprotein-related protein 1B	ENSRNOP00000056477,ENSRNOP00000049866			NP_001101313	4	CTDGTCIPRSARCNQNMDCSDASDEK	1
IPI00778216	1	3	3	0.04	Lrp1b low density lipoprotein-related protein 1B	ENSRNOP00000056477,ENSRNOP00000049866			NP_001101313	2	SARCNQNMDCSDASDEK	1
IPI00948931	1	3	5	0.08	- 159 kDa protein	ENSRNOP00000047160				4	WHCDTDDDCGDRSDEVGCVHSCLDDQFRCASGR	3
IPI00948931	1	3	5	0.08	- 159 kDa protein	ENSRNOP00000047160				4	CASGRCIPGHWACDGDNDCGDFSDETHVNCTR	1
IPI00948931	1	3	5	0.08	- 159 kDa protein	ENSRNOP00000047160				5	WHCDTDDDCGDRSDEVGCVHSCLDDQFRCASGR	1
IPI00187799	1	8	16	0.21	Kng1;Kng2 Isoform HMW of Kininogen-1		O09016	P08934-1	NP_036873	3	HTHLFALGEVK	2
IPI00187799	1	8	16	0.21	Kng1;Kng2 Isoform HMW of Kininogen-1		O09016	P08934-1	NP_036873	3	ESNAELTADCETKR	4
IPI00187799	1	8	16	0.21	Kng1;Kng2 Isoform HMW of Kininogen-1		O09016	P08934-1	NP_036873	2	VLDMTSVIR	1
IPI00187799	1	8	16	0.21	Kng1;Kng2 Isoform HMW of Kininogen-1		O09016	P08934-1	NP_036873	2	SGNQFVLYQVTEGTK	2
IPI00187799	1	8	16	0.21	Kng1;Kng2 Isoform HMW of Kininogen-1		O09016	P08934-1	NP_036873	2	ESNAELTADCETKR	3
IPI00187799	1	8	16	0.21	Kng1;Kng2 Isoform HMW of Kininogen-1		O09016	P08934-1	NP_036873	2	LISDFPEATSHK	2
IPI00187799	1	8	16	0.21	Kng1;Kng2 Isoform HMW of Kininogen-1		O09016	P08934-1	NP_036873	2	ATSQVVAGTK	2
IPI00187799	1	8	16	0.21	Kng1;Kng2 Isoform HMW of Kininogen-1		O09016	P08934-1	NP_036873	3	LISDFPEATSHK	1
IPI00187799	1	8	16	0.21	Kng1;Kng2 Isoform HMW of Kininogen-1		O09016	P08934-1	NP_036873	5	FSIATQICNITPGKGPIVTNEYHCLGCMHPISVDSPELGPVLK	1
IPI00231282	0	0	0		Kng1;Kng2 Isoform LMW of Kininogen-1		Q5M8A0	P08934-2	NP_001095888	3	HTHLFALGEVK	2
IPI00231282	0	0	0		Kng1;Kng2 Isoform LMW of Kininogen-1		Q5M8A0	P08934-2	NP_001095888	2	LLNSCEYK	3
IPI00231282	0	0	0		Kng1;Kng2 Isoform LMW of Kininogen-1		Q5M8A0	P08934-2	NP_001095888	3	ESNAELTADCETKR	4
IPI00231282	0	0	0		Kng1;Kng2 Isoform LMW of Kininogen-1		Q5M8A0	P08934-2	NP_001095888	2	VLDMTSVIR	1
IPI00231282	0	0	0		Kng1;Kng2 Isoform LMW of Kininogen-1		Q5M8A0	P08934-2	NP_001095888	2	SGNQFVLYQVTEGTK	2
IPI00231282	0	0	0		Kng1;Kng2 Isoform LMW of Kininogen-1		Q5M8A0	P08934-2	NP_001095888	2	ESNAELTADCETKR	3
IPI00231282	0	0	0		Kng1;Kng2 Isoform LMW of Kininogen-1		Q5M8A0	P08934-2	NP_001095888	2	ATSQVVAGTK	2
IPI00231282	0	0	0		Kng1;Kng2 Isoform LMW of Kininogen-1		Q5M8A0	P08934-2	NP_001095888	5	FSIATQICNITPGKGPIVTNEYHCLGCMHPISVDSPELGPVLK	1
IPI00188338	1	6	9	0.14	Itih1 inter-alpha-trypsin inhibitor heavy chain H1	ENSRNOP00000041165	B2RYM3		NP_001100761	3	AQGSHPELSSPASILIMLTDGEPTEGETDR	2
IPI00188338	1	6	9	0.14	Itih1 inter-alpha-trypsin inhibitor heavy chain H1	ENSRNOP00000041165	B2RYM3		NP_001100761	2	AAISGENAGLVR	1
IPI00188338	1	6	9	0.14	Itih1 inter-alpha-trypsin inhibitor heavy chain H1	ENSRNOP00000041165	B2RYM3		NP_001100761	2	QAVDTTVNGVSIR	1
IPI00188338	1	6	9	0.14	Itih1 inter-alpha-trypsin inhibitor heavy chain H1	ENSRNOP00000041165	B2RYM3		NP_001100761	2	QYYDGSEIVVAGR	2
IPI00188338	1	6	9	0.14	Itih1 inter-alpha-trypsin inhibitor heavy chain H1	ENSRNOP00000041165	B2RYM3		NP_001100761	2	GSLVPASHANLQAAQDFVR	2
IPI00188338	1	6	9	0.14	Itih1 inter-alpha-trypsin inhibitor heavy chain H1	ENSRNOP00000041165	B2RYM3		NP_001100761	2	LDAQASFLSK	1
IPI00565213	0	0	0		Itih1 Uncharacterized protein	ENSRNOP00000050961	D3ZFF3			3	AQGSHPELSSPASILIMLTDGEPTEGETDR	2
IPI00565213	0	0	0		Itih1 Uncharacterized protein	ENSRNOP00000050961	D3ZFF3			2	AAISGENAGLVR	1
IPI00565213	0	0	0		Itih1 Uncharacterized protein	ENSRNOP00000050961	D3ZFF3			2	QYYDGSEIVVAGR	2
IPI00565213	0	0	0		Itih1 Uncharacterized protein	ENSRNOP00000050961	D3ZFF3			2	GSLVPASHANLQAAQDFVR	2
IPI00565213	0	0	0		Itih1 Uncharacterized protein	ENSRNOP00000050961	D3ZFF3			2	LDAQASFLSK	1
IPI00947749	0	0	0		Itih1 Uncharacterized protein	ENSRNOP00000060569	D3ZN81			2	QAVDTTVNGVSIR	1
IPI00188541	1	6	12	0.17	Itih4 inter-alpha-inhibitor H4 heavy chain	ENSRNOP00000058007	O35802		NP_062242	2	TTFELIYQELLQR	4
IPI00188541	1	6	12	0.17	Itih4 inter-alpha-inhibitor H4 heavy chain	ENSRNOP00000058007	O35802		NP_062242	3	TTFELIYQELLQR	2
IPI00188541	1	6	12	0.17	Itih4 inter-alpha-inhibitor H4 heavy chain	ENSRNOP00000058007	O35802		NP_062242	3	VVEQEGTTPEESPNPDHPR	1
IPI00188541	1	6	12	0.17	Itih4 inter-alpha-inhibitor H4 heavy chain	ENSRNOP00000058007	O35802		NP_062242	2	IPAQGGTNINK	3
IPI00188541	1	6	12	0.17	Itih4 inter-alpha-inhibitor H4 heavy chain	ENSRNOP00000058007	O35802		NP_062242	2	VLGIDYPATR	1
IPI00188541	1	6	12	0.17	Itih4 inter-alpha-inhibitor H4 heavy chain	ENSRNOP00000058007	O35802		NP_062242	4	AHIQFKPTLSQQR	1
IPI00568259	0	0	0		Itih4 Uncharacterized protein	ENSRNOP00000048673	D3ZFC6			2	TTFELIYQELLQR	4
IPI00568259	0	0	0		Itih4 Uncharacterized protein	ENSRNOP00000048673	D3ZFC6			3	TTFELIYQELLQR	2
IPI00568259	0	0	0		Itih4 Uncharacterized protein	ENSRNOP00000048673	D3ZFC6			2	IPAQGGTNINK	3
IPI00568259	0	0	0		Itih4 Uncharacterized protein	ENSRNOP00000048673	D3ZFC6			2	VLGIDYPATR	1
IPI00568259	0	0	0		Itih4 Uncharacterized protein	ENSRNOP00000048673	D3ZFC6			4	AHIQFKPTLSQQR	1
IPI00191740	1	84	620	8.52	Afp Isoform 1 of Alpha-fetoprotein	ENSRNOP00000003879	Q4QR90	P02773-1	NP_036625	2	ADNMEECFQTK	12
IPI00191740	1	84	620	8.52	Afp Isoform 1 of Alpha-fetoprotein	ENSRNOP00000003879	Q4QR90	P02773-1	NP_036625	2	CCKDQDQEACFAK	6
IPI00191740	1	84	620	8.52	Afp Isoform 1 of Alpha-fetoprotein	ENSRNOP00000003879	Q4QR90	P02773-1	NP_036625	2	DETYVPPPFSEDKFIFHK	5
IPI00191740	1	84	620	8.52	Afp Isoform 1 of Alpha-fetoprotein	ENSRNOP00000003879	Q4QR90	P02773-1	NP_036625	2	DQDQEACFAK	10
IPI00191740	1	84	620	8.52	Afp Isoform 1 of Alpha-fetoprotein	ENSRNOP00000003879	Q4QR90	P02773-1	NP_036625	2	KAPQLTSAELIDLTGK	12
IPI00191740	1	84	620	8.52	Afp Isoform 1 of Alpha-fetoprotein	ENSRNOP00000003879	Q4QR90	P02773-1	NP_036625	2	MVSIASTCCQLSEEK	5
IPI00191740	1	84	620	8.52	Afp Isoform 1 of Alpha-fetoprotein	ENSRNOP00000003879	Q4QR90	P02773-1	NP_036625	2	NMFNVATIVVAQFVQDATK	13
IPI00191740	1	84	620	8.52	Afp Isoform 1 of Alpha-fetoprotein	ENSRNOP00000003879	Q4QR90	P02773-1	NP_036625	2	NMFNVATIVVAQFVQDATKAEVNK	4
IPI00191740	1	84	620	8.52	Afp Isoform 1 of Alpha-fetoprotein	ENSRNOP00000003879	Q4QR90	P02773-1	NP_036625	2	NPFLYAPTILYLAAQYDK	4
IPI00191740	1	84	620	8.52	Afp Isoform 1 of Alpha-fetoprotein	ENSRNOP00000003879	Q4QR90	P02773-1	NP_036625	2	QKPEMTEEQHAAVTADFSGLLEK	3
IPI00191740	1	84	620	8.52	Afp Isoform 1 of Alpha-fetoprotein	ENSRNOP00000003879	Q4QR90	P02773-1	NP_036625	2	VLHTNEFGIESTLDSSQCPTEK	4
IPI00191740	1	84	620	8.52	Afp Isoform 1 of Alpha-fetoprotein	ENSRNOP00000003879	Q4QR90	P02773-1	NP_036625	2	YGFSGCCNQSGVER	10
IPI00191740	1	84	620	8.52	Afp Isoform 1 of Alpha-fetoprotein	ENSRNOP00000003879	Q4QR90	P02773-1	NP_036625	3	ADNMEECFQTKR	4
IPI00191740	1	84	620	8.52	Afp Isoform 1 of Alpha-fetoprotein	ENSRNOP00000003879	Q4QR90	P02773-1	NP_036625	3	CCKDQDQEACFAK	17
IPI00191740	1	84	620	8.52	Afp Isoform 1 of Alpha-fetoprotein	ENSRNOP00000003879	Q4QR90	P02773-1	NP_036625	3	CSQSETPSKCQDNMEEELQK	4
IPI00191740	1	84	620	8.52	Afp Isoform 1 of Alpha-fetoprotein	ENSRNOP00000003879	Q4QR90	P02773-1	NP_036625	3	ENTGDGCLENQLSVFLDEICHETELSNK	21
IPI00191740	1	84	620	8.52	Afp Isoform 1 of Alpha-fetoprotein	ENSRNOP00000003879	Q4QR90	P02773-1	NP_036625	3	KAPQLTSAELIDLTGK	18
IPI00191740	1	84	620	8.52	Afp Isoform 1 of Alpha-fetoprotein	ENSRNOP00000003879	Q4QR90	P02773-1	NP_036625	3	KKTAPDSVPPFHFPETAESCPAYEENR	1
IPI00191740	1	84	620	8.52	Afp Isoform 1 of Alpha-fetoprotein	ENSRNOP00000003879	Q4QR90	P02773-1	NP_036625	3	KTAPDSVPPFHFPETAESCPAYEENR	4
IPI00191740	1	84	620	8.52	Afp Isoform 1 of Alpha-fetoprotein	ENSRNOP00000003879	Q4QR90	P02773-1	NP_036625	3	LPTIELGYCIIHAENGDKPEGLTLNPSEFLGDR	2
IPI00191740	1	84	620	8.52	Afp Isoform 1 of Alpha-fetoprotein	ENSRNOP00000003879	Q4QR90	P02773-1	NP_036625	3	MVSIASTCCQLSEEK	2
IPI00191740	1	84	620	8.52	Afp Isoform 1 of Alpha-fetoprotein	ENSRNOP00000003879	Q4QR90	P02773-1	NP_036625	3	NMFNVATIVVAQFVQDATK	22
IPI00191740	1	84	620	8.52	Afp Isoform 1 of Alpha-fetoprotein	ENSRNOP00000003879	Q4QR90	P02773-1	NP_036625	3	RSACGEGLADIYIGHLCLR	1
IPI00191740	1	84	620	8.52	Afp Isoform 1 of Alpha-fetoprotein	ENSRNOP00000003879	Q4QR90	P02773-1	NP_036625	3	TAPDSVPPFHFPETAESCPAYEENR	21
IPI00191740	1	84	620	8.52	Afp Isoform 1 of Alpha-fetoprotein	ENSRNOP00000003879	Q4QR90	P02773-1	NP_036625	3	VLHTNEFGIESTLDSSQCPTEK	23
IPI00191740	1	84	620	8.52	Afp Isoform 1 of Alpha-fetoprotein	ENSRNOP00000003879	Q4QR90	P02773-1	NP_036625	3	YGFSGCCNQSGVER	3
IPI00191740	1	84	620	8.52	Afp Isoform 1 of Alpha-fetoprotein	ENSRNOP00000003879	Q4QR90	P02773-1	NP_036625	4	ENTGDGCLENQLSVFLDEICHETELSNK	6
IPI00191740	1	84	620	8.52	Afp Isoform 1 of Alpha-fetoprotein	ENSRNOP00000003879	Q4QR90	P02773-1	NP_036625	4	HEANPVNSGINHCCSSSYSNR	1
IPI00191740	1	84	620	8.52	Afp Isoform 1 of Alpha-fetoprotein	ENSRNOP00000003879	Q4QR90	P02773-1	NP_036625	4	KKTAPDSVPPFHFPETAESCPAYEENR	8
IPI00191740	1	84	620	8.52	Afp Isoform 1 of Alpha-fetoprotein	ENSRNOP00000003879	Q4QR90	P02773-1	NP_036625	4	KTAPDSVPPFHFPETAESCPAYEENR	4
IPI00191740	1	84	620	8.52	Afp Isoform 1 of Alpha-fetoprotein	ENSRNOP00000003879	Q4QR90	P02773-1	NP_036625	4	LCITSFLRDETYVPPPFSEDKFIFHK	6
IPI00191740	1	84	620	8.52	Afp Isoform 1 of Alpha-fetoprotein	ENSRNOP00000003879	Q4QR90	P02773-1	NP_036625	4	NMFNVATIVVAQFVQDATKAEVNK	5
IPI00191740	1	84	620	8.52	Afp Isoform 1 of Alpha-fetoprotein	ENSRNOP00000003879	Q4QR90	P02773-1	NP_036625	4	SACGEGLADIYIGHLCLR	4
IPI00191740	1	84	620	8.52	Afp Isoform 1 of Alpha-fetoprotein	ENSRNOP00000003879	Q4QR90	P02773-1	NP_036625	4	QKPEMTEEQHAAVTADFSGLLEK	27
IPI00191740	1	84	620	8.52	Afp Isoform 1 of Alpha-fetoprotein	ENSRNOP00000003879	Q4QR90	P02773-1	NP_036625	4	VLHTNEFGIESTLDSSQCPTEK	2
IPI00191740	1	84	620	8.52	Afp Isoform 1 of Alpha-fetoprotein	ENSRNOP00000003879	Q4QR90	P02773-1	NP_036625	3	QKPEMTEEQHAAVTADFSGLLEK	13
IPI00191740	1	84	620	8.52	Afp Isoform 1 of Alpha-fetoprotein	ENSRNOP00000003879	Q4QR90	P02773-1	NP_036625	4	HEANPVNSGINHCCSSSYSNRR	2
IPI00191740	1	84	620	8.52	Afp Isoform 1 of Alpha-fetoprotein	ENSRNOP00000003879	Q4QR90	P02773-1	NP_036625	3	HIQESQALAK	8
IPI00191740	1	84	620	8.52	Afp Isoform 1 of Alpha-fetoprotein	ENSRNOP00000003879	Q4QR90	P02773-1	NP_036625	4	MSSDALAAMKENTGDGCLENQLSVFLDEICHETELSNK	6
IPI00191740	1	84	620	8.52	Afp Isoform 1 of Alpha-fetoprotein	ENSRNOP00000003879	Q4QR90	P02773-1	NP_036625	4	RSACGEGLADIYIGHLCLR	2
IPI00191740	1	84	620	8.52	Afp Isoform 1 of Alpha-fetoprotein	ENSRNOP00000003879	Q4QR90	P02773-1	NP_036625	2	CQDNMEEELQK	5
IPI00191740	1	84	620	8.52	Afp Isoform 1 of Alpha-fetoprotein	ENSRNOP00000003879	Q4QR90	P02773-1	NP_036625	2	SACGEGLADIYIGHLCLR	29
IPI00191740	1	84	620	8.52	Afp Isoform 1 of Alpha-fetoprotein	ENSRNOP00000003879	Q4QR90	P02773-1	NP_036625	3	AMSINTFIYDVSK	2
IPI00191740	1	84	620	8.52	Afp Isoform 1 of Alpha-fetoprotein	ENSRNOP00000003879	Q4QR90	P02773-1	NP_036625	3	SACGEGLADIYIGHLCLR	62
IPI00191740	1	84	620	8.52	Afp Isoform 1 of Alpha-fetoprotein	ENSRNOP00000003879	Q4QR90	P02773-1	NP_036625	2	AMSINTFIYDVSK	3
IPI00191740	1	84	620	8.52	Afp Isoform 1 of Alpha-fetoprotein	ENSRNOP00000003879	Q4QR90	P02773-1	NP_036625	2	TAPDSVPPFHFPETAESCPAYEENR	6
IPI00191740	1	84	620	8.52	Afp Isoform 1 of Alpha-fetoprotein	ENSRNOP00000003879	Q4QR90	P02773-1	NP_036625	3	NHPNLPVSVILK	11
IPI00191740	1	84	620	8.52	Afp Isoform 1 of Alpha-fetoprotein	ENSRNOP00000003879	Q4QR90	P02773-1	NP_036625	4	TAPDSVPPFHFPETAESCPAYEENR	2
IPI00191740	1	84	620	8.52	Afp Isoform 1 of Alpha-fetoprotein	ENSRNOP00000003879	Q4QR90	P02773-1	NP_036625	2	APQLTSAELIDLTGK	3
IPI00191740	1	84	620	8.52	Afp Isoform 1 of Alpha-fetoprotein	ENSRNOP00000003879	Q4QR90	P02773-1	NP_036625	2	MVSIASTCCQLSEEKR	5
IPI00191740	1	84	620	8.52	Afp Isoform 1 of Alpha-fetoprotein	ENSRNOP00000003879	Q4QR90	P02773-1	NP_036625	3	NPFLYAPTILYLAAQYDK	2
IPI00191740	1	84	620	8.52	Afp Isoform 1 of Alpha-fetoprotein	ENSRNOP00000003879	Q4QR90	P02773-1	NP_036625	3	CQDNMEEELQK	2
IPI00191740	1	84	620	8.52	Afp Isoform 1 of Alpha-fetoprotein	ENSRNOP00000003879	Q4QR90	P02773-1	NP_036625	2	HIQESQALAK	19
IPI00191740	1	84	620	8.52	Afp Isoform 1 of Alpha-fetoprotein	ENSRNOP00000003879	Q4QR90	P02773-1	NP_036625	2	EGSMLNEHVCAVIR	12
IPI00191740	1	84	620	8.52	Afp Isoform 1 of Alpha-fetoprotein	ENSRNOP00000003879	Q4QR90	P02773-1	NP_036625	2	NHPNLPVSVILK	5
IPI00191740	1	84	620	8.52	Afp Isoform 1 of Alpha-fetoprotein	ENSRNOP00000003879	Q4QR90	P02773-1	NP_036625	2	ADNMEECFQTKR	3
IPI00191740	1	84	620	8.52	Afp Isoform 1 of Alpha-fetoprotein	ENSRNOP00000003879	Q4QR90	P02773-1	NP_036625	4	TAECCKLPTIELGYCIIHAENGDKPEGLTLNPSEFLGDR	2
IPI00191740	1	84	620	8.52	Afp Isoform 1 of Alpha-fetoprotein	ENSRNOP00000003879	Q4QR90	P02773-1	NP_036625	3	EGSMLNEHVCAVIR	12
IPI00191740	1	84	620	8.52	Afp Isoform 1 of Alpha-fetoprotein	ENSRNOP00000003879	Q4QR90	P02773-1	NP_036625	3	LCITSFLRDETYVPPPFSEDKFIFHK	5
IPI00191740	1	84	620	8.52	Afp Isoform 1 of Alpha-fetoprotein	ENSRNOP00000003879	Q4QR90	P02773-1	NP_036625	3	RLCITSFLRDETYVPPPFSEDK	4
IPI00191740	1	84	620	8.52	Afp Isoform 1 of Alpha-fetoprotein	ENSRNOP00000003879	Q4QR90	P02773-1	NP_036625	3	TAECCKLPTIELGYCIIHAENGDKPEGLTLNPSEFLGDR	1
IPI00191740	1	84	620	8.52	Afp Isoform 1 of Alpha-fetoprotein	ENSRNOP00000003879	Q4QR90	P02773-1	NP_036625	4	LPTIELGYCIIHAENGDKPEGLTLNPSEFLGDR	2
IPI00191740	1	84	620	8.52	Afp Isoform 1 of Alpha-fetoprotein	ENSRNOP00000003879	Q4QR90	P02773-1	NP_036625	3	LCITSFLRDETYVPPPFSEDK	5
IPI00191740	1	84	620	8.52	Afp Isoform 1 of Alpha-fetoprotein	ENSRNOP00000003879	Q4QR90	P02773-1	NP_036625	2	NFAQFSSEEK	5
IPI00191740	1	84	620	8.52	Afp Isoform 1 of Alpha-fetoprotein	ENSRNOP00000003879	Q4QR90	P02773-1	NP_036625	2	LLFMASFLHEYSR	3
IPI00191740	1	84	620	8.52	Afp Isoform 1 of Alpha-fetoprotein	ENSRNOP00000003879	Q4QR90	P02773-1	NP_036625	2	DETYVPPPFSEDK	10
IPI00191740	1	84	620	8.52	Afp Isoform 1 of Alpha-fetoprotein	ENSRNOP00000003879	Q4QR90	P02773-1	NP_036625	3	MVSIASTCCQLSEEKR	8
IPI00191740	1	84	620	8.52	Afp Isoform 1 of Alpha-fetoprotein	ENSRNOP00000003879	Q4QR90	P02773-1	NP_036625	2	MSSDALAAMK	4
IPI00191740	1	84	620	8.52	Afp Isoform 1 of Alpha-fetoprotein	ENSRNOP00000003879	Q4QR90	P02773-1	NP_036625	4	DETYVPPPFSEDKFIFHK	6
IPI00191740	1	84	620	8.52	Afp Isoform 1 of Alpha-fetoprotein	ENSRNOP00000003879	Q4QR90	P02773-1	NP_036625	3	MSSDALAAMKENTGDGCLENQLSVFLDEICHETELSNK	2
IPI00191740	1	84	620	8.52	Afp Isoform 1 of Alpha-fetoprotein	ENSRNOP00000003879	Q4QR90	P02773-1	NP_036625	2	HQCLLAR	11
IPI00191740	1	84	620	8.52	Afp Isoform 1 of Alpha-fetoprotein	ENSRNOP00000003879	Q4QR90	P02773-1	NP_036625	2	LCITSFLRDETYVPPPFSEDK	3
IPI00191740	1	84	620	8.52	Afp Isoform 1 of Alpha-fetoprotein	ENSRNOP00000003879	Q4QR90	P02773-1	NP_036625	2	ENTGDGCLENQLSVFLDEICHETELSNK	2
IPI00191740	1	84	620	8.52	Afp Isoform 1 of Alpha-fetoprotein	ENSRNOP00000003879	Q4QR90	P02773-1	NP_036625	2	ALQTMKQELLINLVK	1
IPI00191740	1	84	620	8.52	Afp Isoform 1 of Alpha-fetoprotein	ENSRNOP00000003879	Q4QR90	P02773-1	NP_036625	3	NMFNVATIVVAQFVQDATKAEVNK	7
IPI00191740	1	84	620	8.52	Afp Isoform 1 of Alpha-fetoprotein	ENSRNOP00000003879	Q4QR90	P02773-1	NP_036625	3	ALQTMKQELLINLVK	3
IPI00191740	1	84	620	8.52	Afp Isoform 1 of Alpha-fetoprotein	ENSRNOP00000003879	Q4QR90	P02773-1	NP_036625	3	LLFMASFLHEYSR	3
IPI00191740	1	84	620	8.52	Afp Isoform 1 of Alpha-fetoprotein	ENSRNOP00000003879	Q4QR90	P02773-1	NP_036625	3	APQLTSAELIDLTGK	2
IPI00191740	1	84	620	8.52	Afp Isoform 1 of Alpha-fetoprotein	ENSRNOP00000003879	Q4QR90	P02773-1	NP_036625	2	DLCQAQGR	8
IPI00191740	1	84	620	8.52	Afp Isoform 1 of Alpha-fetoprotein	ENSRNOP00000003879	Q4QR90	P02773-1	NP_036625	5	LCITSFLRDETYVPPPFSEDKFIFHK	3
IPI00191740	1	84	620	8.52	Afp Isoform 1 of Alpha-fetoprotein	ENSRNOP00000003879	Q4QR90	P02773-1	NP_036625	2	NLQAVLIIK	4
IPI00191740	1	84	620	8.52	Afp Isoform 1 of Alpha-fetoprotein	ENSRNOP00000003879	Q4QR90	P02773-1	NP_036625	2	QELLINLVK	3
IPI00191740	1	84	620	8.52	Afp Isoform 1 of Alpha-fetoprotein	ENSRNOP00000003879	Q4QR90	P02773-1	NP_036625	2	SYQEILEK	3
IPI00191740	1	84	620	8.52	Afp Isoform 1 of Alpha-fetoprotein	ENSRNOP00000003879	Q4QR90	P02773-1	NP_036625	3	DETYVPPPFSEDKFIFHK	2
IPI00191740	1	84	620	8.52	Afp Isoform 1 of Alpha-fetoprotein	ENSRNOP00000003879	Q4QR90	P02773-1	NP_036625	5	TAECCKLPTIELGYCIIHAENGDKPEGLTLNPSEFLGDR	4
IPI00191740	1	84	620	8.52	Afp Isoform 1 of Alpha-fetoprotein	ENSRNOP00000003879	Q4QR90	P02773-1	NP_036625	2	LCITSFLR	2
IPI00191740	1	84	620	8.52	Afp Isoform 1 of Alpha-fetoprotein	ENSRNOP00000003879	Q4QR90	P02773-1	NP_036625	4	EGSMLNEHVCAVIRK	1
IPI00191740	1	84	620	8.52	Afp Isoform 1 of Alpha-fetoprotein	ENSRNOP00000003879	Q4QR90	P02773-1	NP_036625	5	KKTAPDSVPPFHFPETAESCPAYEENR	1
IPI00464445	0	0	0		Afp Isoform 2 of Alpha-fetoprotein			P02773-2		2	CCKDQDQEACFAK	6
IPI00464445	0	0	0		Afp Isoform 2 of Alpha-fetoprotein			P02773-2		2	DETYVPPPFSEDKFIFHK	5
IPI00464445	0	0	0		Afp Isoform 2 of Alpha-fetoprotein			P02773-2		2	DQDQEACFAK	10
IPI00464445	0	0	0		Afp Isoform 2 of Alpha-fetoprotein			P02773-2		2	KAPQLTSAELIDLTGK	12
IPI00464445	0	0	0		Afp Isoform 2 of Alpha-fetoprotein			P02773-2		2	MVSIASTCCQLSEEK	5
IPI00464445	0	0	0		Afp Isoform 2 of Alpha-fetoprotein			P02773-2		2	QKPEMTEEQHAAVTADFSGLLEK	3
IPI00464445	0	0	0		Afp Isoform 2 of Alpha-fetoprotein			P02773-2		3	CCKDQDQEACFAK	17
IPI00464445	0	0	0		Afp Isoform 2 of Alpha-fetoprotein			P02773-2		3	CSQSETPSKCQDNMEEELQK	4
IPI00464445	0	0	0		Afp Isoform 2 of Alpha-fetoprotein			P02773-2		3	KAPQLTSAELIDLTGK	18
IPI00464445	0	0	0		Afp Isoform 2 of Alpha-fetoprotein			P02773-2		3	LPTIELGYCIIHAENGDKPEGLTLNPSEFLGDR	2
IPI00464445	0	0	0		Afp Isoform 2 of Alpha-fetoprotein			P02773-2		3	MVSIASTCCQLSEEK	2
IPI00464445	0	0	0		Afp Isoform 2 of Alpha-fetoprotein			P02773-2		3	RSACGEGLADIYIGHLCLR	1
IPI00464445	0	0	0		Afp Isoform 2 of Alpha-fetoprotein			P02773-2		4	HEANPVNSGINHCCSSSYSNR	1
IPI00464445	0	0	0		Afp Isoform 2 of Alpha-fetoprotein			P02773-2		4	LCITSFLRDETYVPPPFSEDKFIFHK	6
IPI00464445	0	0	0		Afp Isoform 2 of Alpha-fetoprotein			P02773-2		4	SACGEGLADIYIGHLCLR	4
IPI00464445	0	0	0		Afp Isoform 2 of Alpha-fetoprotein			P02773-2		4	QKPEMTEEQHAAVTADFSGLLEK	27
IPI00464445	0	0	0		Afp Isoform 2 of Alpha-fetoprotein			P02773-2		4	HEANPVNSGINHCCSSSYSNRR	2
IPI00464445	0	0	0		Afp Isoform 2 of Alpha-fetoprotein			P02773-2		3	QKPEMTEEQHAAVTADFSGLLEK	13
IPI00464445	0	0	0		Afp Isoform 2 of Alpha-fetoprotein			P02773-2		3	HIQESQALAK	8
IPI00464445	0	0	0		Afp Isoform 2 of Alpha-fetoprotein			P02773-2		4	RSACGEGLADIYIGHLCLR	2
IPI00464445	0	0	0		Afp Isoform 2 of Alpha-fetoprotein			P02773-2		2	CQDNMEEELQK	5
IPI00464445	0	0	0		Afp Isoform 2 of Alpha-fetoprotein			P02773-2		2	SACGEGLADIYIGHLCLR	29
IPI00464445	0	0	0		Afp Isoform 2 of Alpha-fetoprotein			P02773-2		3	SACGEGLADIYIGHLCLR	62
IPI00464445	0	0	0		Afp Isoform 2 of Alpha-fetoprotein			P02773-2		3	NHPNLPVSVILK	11
IPI00464445	0	0	0		Afp Isoform 2 of Alpha-fetoprotein			P02773-2		2	MVSIASTCCQLSEEKR	5
IPI00464445	0	0	0		Afp Isoform 2 of Alpha-fetoprotein			P02773-2		2	APQLTSAELIDLTGK	3
IPI00464445	0	0	0		Afp Isoform 2 of Alpha-fetoprotein			P02773-2		3	CQDNMEEELQK	2
IPI00464445	0	0	0		Afp Isoform 2 of Alpha-fetoprotein			P02773-2		2	HIQESQALAK	19
IPI00464445	0	0	0		Afp Isoform 2 of Alpha-fetoprotein			P02773-2		2	NHPNLPVSVILK	5
IPI00464445	0	0	0		Afp Isoform 2 of Alpha-fetoprotein			P02773-2		4	TAECCKLPTIELGYCIIHAENGDKPEGLTLNPSEFLGDR	2
IPI00464445	0	0	0		Afp Isoform 2 of Alpha-fetoprotein			P02773-2		3	LCITSFLRDETYVPPPFSEDKFIFHK	5
IPI00464445	0	0	0		Afp Isoform 2 of Alpha-fetoprotein			P02773-2		3	RLCITSFLRDETYVPPPFSEDK	4
IPI00464445	0	0	0		Afp Isoform 2 of Alpha-fetoprotein			P02773-2		3	TAECCKLPTIELGYCIIHAENGDKPEGLTLNPSEFLGDR	1
IPI00464445	0	0	0		Afp Isoform 2 of Alpha-fetoprotein			P02773-2		4	LPTIELGYCIIHAENGDKPEGLTLNPSEFLGDR	2
IPI00464445	0	0	0		Afp Isoform 2 of Alpha-fetoprotein			P02773-2		3	LCITSFLRDETYVPPPFSEDK	5
IPI00464445	0	0	0		Afp Isoform 2 of Alpha-fetoprotein			P02773-2		2	NFAQFSSEEK	5
IPI00464445	0	0	0		Afp Isoform 2 of Alpha-fetoprotein			P02773-2		2	LLFMASFLHEYSR	3
IPI00464445	0	0	0		Afp Isoform 2 of Alpha-fetoprotein			P02773-2		2	DETYVPPPFSEDK	10
IPI00464445	0	0	0		Afp Isoform 2 of Alpha-fetoprotein			P02773-2		3	MVSIASTCCQLSEEKR	8
IPI00464445	0	0	0		Afp Isoform 2 of Alpha-fetoprotein			P02773-2		4	DETYVPPPFSEDKFIFHK	6
IPI00464445	0	0	0		Afp Isoform 2 of Alpha-fetoprotein			P02773-2		2	LCITSFLRDETYVPPPFSEDK	3
IPI00464445	0	0	0		Afp Isoform 2 of Alpha-fetoprotein			P02773-2		2	ALQTMKQELLINLVK	1
IPI00464445	0	0	0		Afp Isoform 2 of Alpha-fetoprotein			P02773-2		3	ALQTMKQELLINLVK	3
IPI00464445	0	0	0		Afp Isoform 2 of Alpha-fetoprotein			P02773-2		3	LLFMASFLHEYSR	3
IPI00464445	0	0	0		Afp Isoform 2 of Alpha-fetoprotein			P02773-2		3	APQLTSAELIDLTGK	2
IPI00464445	0	0	0		Afp Isoform 2 of Alpha-fetoprotein			P02773-2		2	DLCQAQGR	8
IPI00464445	0	0	0		Afp Isoform 2 of Alpha-fetoprotein			P02773-2		5	LCITSFLRDETYVPPPFSEDKFIFHK	3
IPI00464445	0	0	0		Afp Isoform 2 of Alpha-fetoprotein			P02773-2		2	QELLINLVK	3
IPI00464445	0	0	0		Afp Isoform 2 of Alpha-fetoprotein			P02773-2		2	SYQEILEK	3
IPI00464445	0	0	0		Afp Isoform 2 of Alpha-fetoprotein			P02773-2		3	DETYVPPPFSEDKFIFHK	2
IPI00464445	0	0	0		Afp Isoform 2 of Alpha-fetoprotein			P02773-2		5	TAECCKLPTIELGYCIIHAENGDKPEGLTLNPSEFLGDR	4
IPI00464445	0	0	0		Afp Isoform 2 of Alpha-fetoprotein			P02773-2		2	LCITSFLR	2
IPI00200591	1	20	46	0.74	LOC299282 Serine protease inhibitor A3L	ENSRNOP00000054092		P05544		2	AVLDVDETGTEATAATGVATVIR	5
IPI00200591	1	20	46	0.74	LOC299282 Serine protease inhibitor A3L	ENSRNOP00000054092		P05544		3	AVLDVDETGTEATAATGVATVIR	4
IPI00200591	1	20	46	0.74	LOC299282 Serine protease inhibitor A3L	ENSRNOP00000054092		P05544		3	ALYQAEAFIADFK	2
IPI00200591	1	20	46	0.74	LOC299282 Serine protease inhibitor A3L	ENSRNOP00000054092		P05544		4	ALYQAEAFIADFKQPNEAKK	3
IPI00200591	1	20	46	0.74	LOC299282 Serine protease inhibitor A3L	ENSRNOP00000054092		P05544		4	IKEVTTPYVRDEELSCSVLELK	3
IPI00200591	1	20	46	0.74	LOC299282 Serine protease inhibitor A3L	ENSRNOP00000054092		P05544		4	LSQPEDQVEINTGSALFIDKEQPILSEFQEKTR	1
IPI00200591	1	20	46	0.74	LOC299282 Serine protease inhibitor A3L	ENSRNOP00000054092		P05544		3	QLHSLTLASSNTDFALSLYK	1
IPI00200591	1	20	46	0.74	LOC299282 Serine protease inhibitor A3L	ENSRNOP00000054092		P05544		2	MQQVESSLQPETLKK	3
IPI00200591	1	20	46	0.74	LOC299282 Serine protease inhibitor A3L	ENSRNOP00000054092		P05544		2	MQQVESSLQPETLK	2
IPI00200591	1	20	46	0.74	LOC299282 Serine protease inhibitor A3L	ENSRNOP00000054092		P05544		3	MQQVESSLQPETLKK	5
IPI00200591	1	20	46	0.74	LOC299282 Serine protease inhibitor A3L	ENSRNOP00000054092		P05544		2	ALYQAEAFIADFK	1
IPI00200591	1	20	46	0.74	LOC299282 Serine protease inhibitor A3L	ENSRNOP00000054092		P05544		2	KVFSQQADLSR	4
IPI00200591	1	20	46	0.74	LOC299282 Serine protease inhibitor A3L	ENSRNOP00000054092		P05544		3	EVTTPYVRDEELSCSVLELK	3
IPI00200591	1	20	46	0.74	LOC299282 Serine protease inhibitor A3L	ENSRNOP00000054092		P05544		3	IKEVTTPYVRDEELSCSVLELK	3
IPI00200591	1	20	46	0.74	LOC299282 Serine protease inhibitor A3L	ENSRNOP00000054092		P05544		2	VFSQQADLSR	2
IPI00200591	1	20	46	0.74	LOC299282 Serine protease inhibitor A3L	ENSRNOP00000054092		P05544		2	ALYQAEAFIADFKQPNEAK	3
IPI00200591	1	20	46	0.74	LOC299282 Serine protease inhibitor A3L	ENSRNOP00000054092		P05544		3	ALYQAEAFIADFKQPNEAK	1
IPI00200591	1	20	46	0.74	LOC299282 Serine protease inhibitor A3L	ENSRNOP00000054092		P05544		2	TSMVLVNYLLFK	2
IPI00200591	1	20	46	0.74	LOC299282 Serine protease inhibitor A3L	ENSRNOP00000054092		P05544		3	KVFSQQADLSR	3
IPI00200591	1	20	46	0.74	LOC299282 Serine protease inhibitor A3L	ENSRNOP00000054092		P05544		4	ITGTKDLYVSQVVHK	2
IPI00200591	1	20	46	0.74	LOC299282 Serine protease inhibitor A3L	ENSRNOP00000054092		P05544		3	LSQPEDQVEINTGSALFIDKEQPILSEFQEK	1
IPI00200591	1	20	46	0.74	LOC299282 Serine protease inhibitor A3L	ENSRNOP00000054092		P05544		3	ALYQAEAFIADFKQPNEAKK	1
IPI00200591	1	20	46	0.74	LOC299282 Serine protease inhibitor A3L	ENSRNOP00000054092		P05544		4	ALYQAEAFIADFKQPNEAK	1
IPI00200591	1	20	46	0.74	LOC299282 Serine protease inhibitor A3L	ENSRNOP00000054092		P05544		3	WKDSLIPR	2
IPI00200591	1	20	46	0.74	LOC299282 Serine protease inhibitor A3L	ENSRNOP00000054092		P05544		3	SVKVPMMK	1
IPI00200591	1	20	46	0.74	LOC299282 Serine protease inhibitor A3L	ENSRNOP00000054092		P05544		4	LSQPEDQVEINTGSALFIDKEQPILSEFQEK	1
IPI00200591	1	20	46	0.74	LOC299282 Serine protease inhibitor A3L	ENSRNOP00000054092		P05544		2	WKDSLIPR	1
IPI00200593	1	13	42	0.73	Serpina3k Serine protease inhibitor A3K	ENSRNOP00000013896		P05545	NP_036789	2	ALYQAEAFVADFK	4
IPI00200593	1	13	42	0.73	Serpina3k Serine protease inhibitor A3K	ENSRNOP00000013896		P05545	NP_036789	2	AVLDVDETGTEGAAATAVTAALK	4
IPI00200593	1	13	42	0.73	Serpina3k Serine protease inhibitor A3K	ENSRNOP00000013896		P05545	NP_036789	2	FSISTDYNLEEVLPELGIR	5
IPI00200593	1	13	42	0.73	Serpina3k Serine protease inhibitor A3K	ENSRNOP00000013896		P05545	NP_036789	3	ALYQAEAFVADFK	2
IPI00200593	1	13	42	0.73	Serpina3k Serine protease inhibitor A3K	ENSRNOP00000013896		P05545	NP_036789	3	AVLDVDETGTEGAAATAVTAALK	5
IPI00200593	1	13	42	0.73	Serpina3k Serine protease inhibitor A3K	ENSRNOP00000013896		P05545	NP_036789	3	LSQPEDQAEINTGSALFIDKEQPILSEFQEK	4
IPI00200593	1	13	42	0.73	Serpina3k Serine protease inhibitor A3K	ENSRNOP00000013896		P05545	NP_036789	4	IKDLTTPYIRDEELSCSVLELK	5
IPI00200593	1	13	42	0.73	Serpina3k Serine protease inhibitor A3K	ENSRNOP00000013896		P05545	NP_036789	2	MQQVESSLQPETLKK	3
IPI00200593	1	13	42	0.73	Serpina3k Serine protease inhibitor A3K	ENSRNOP00000013896		P05545	NP_036789	2	MQQVESSLQPETLK	2
IPI00200593	1	13	42	0.73	Serpina3k Serine protease inhibitor A3K	ENSRNOP00000013896		P05545	NP_036789	3	KIFSQQADLSR	5
IPI00200593	1	13	42	0.73	Serpina3k Serine protease inhibitor A3K	ENSRNOP00000013896		P05545	NP_036789	3	MQQVESSLQPETLKK	5
IPI00200593	1	13	42	0.73	Serpina3k Serine protease inhibitor A3K	ENSRNOP00000013896		P05545	NP_036789	3	IKDLTTPYIRDEELSCSVLELK	3
IPI00200593	1	13	42	0.73	Serpina3k Serine protease inhibitor A3K	ENSRNOP00000013896		P05545	NP_036789	2	TSMVLVNYLLFK	2
IPI00200593	1	13	42	0.73	Serpina3k Serine protease inhibitor A3K	ENSRNOP00000013896		P05545	NP_036789	3	DLTTPYIRDEELSCSVLELK	1
IPI00200593	1	13	42	0.73	Serpina3k Serine protease inhibitor A3K	ENSRNOP00000013896		P05545	NP_036789	3	NLHVSQVVHK	2
IPI00200593	1	13	42	0.73	Serpina3k Serine protease inhibitor A3K	ENSRNOP00000013896		P05545	NP_036789	3	FSISTDYNLEEVLPELGIRK	1
IPI00200593	1	13	42	0.73	Serpina3k Serine protease inhibitor A3K	ENSRNOP00000013896		P05545	NP_036789	3	NPDKNVVFSPLSISAALAILSLGAK	1
IPI00200593	1	13	42	0.73	Serpina3k Serine protease inhibitor A3K	ENSRNOP00000013896		P05545	NP_036789	3	SVKVPMMK	1
IPI00211074	0	0	0		LOC299282 Serine protease inhibitor 2.1 (Fragment)			P09005		4	IKEVTTPYVRDEELSCSVLELK	3
IPI00211074	0	0	0		LOC299282 Serine protease inhibitor 2.1 (Fragment)			P09005		2	MQQVESSLQPETLKK	3
IPI00211074	0	0	0		LOC299282 Serine protease inhibitor 2.1 (Fragment)			P09005		2	MQQVESSLQPETLK	2
IPI00211074	0	0	0		LOC299282 Serine protease inhibitor 2.1 (Fragment)			P09005		3	MQQVESSLQPETLKK	5
IPI00211074	0	0	0		LOC299282 Serine protease inhibitor 2.1 (Fragment)			P09005		2	KVFSQQADLSR	4
IPI00211074	0	0	0		LOC299282 Serine protease inhibitor 2.1 (Fragment)			P09005		3	EVTTPYVRDEELSCSVLELK	3
IPI00211074	0	0	0		LOC299282 Serine protease inhibitor 2.1 (Fragment)			P09005		3	IKEVTTPYVRDEELSCSVLELK	3
IPI00211074	0	0	0		LOC299282 Serine protease inhibitor 2.1 (Fragment)			P09005		2	VFSQQADLSR	2
IPI00211074	0	0	0		LOC299282 Serine protease inhibitor 2.1 (Fragment)			P09005		3	KVFSQQADLSR	3
IPI00211074	0	0	0		LOC299282 Serine protease inhibitor 2.1 (Fragment)			P09005		4	ITGTKDLYVSQVVHK	2
IPI00211074	0	0	0		LOC299282 Serine protease inhibitor 2.1 (Fragment)			P09005		3	SVKVPMMK	1
IPI00392216	0	0	0		LOC299282 Liver regeneration protein lrryan	ENSRNOP00000013961	Q7TMB9		NP_872280	2	AVLDVAETGTEAAAATGVK	3
IPI00392216	0	0	0		LOC299282 Liver regeneration protein lrryan	ENSRNOP00000013961	Q7TMB9		NP_872280	2	AVLDVDETGTEATAATGVATVIR	5
IPI00392216	0	0	0		LOC299282 Liver regeneration protein lrryan	ENSRNOP00000013961	Q7TMB9		NP_872280	3	AVLDVDETGTEATAATGVATVIR	4
IPI00392216	0	0	0		LOC299282 Liver regeneration protein lrryan	ENSRNOP00000013961	Q7TMB9		NP_872280	3	ALYQAEAFIADFK	2
IPI00392216	0	0	0		LOC299282 Liver regeneration protein lrryan	ENSRNOP00000013961	Q7TMB9		NP_872280	4	ALYQAEAFIADFKQPNEAKK	3
IPI00392216	0	0	0		LOC299282 Liver regeneration protein lrryan	ENSRNOP00000013961	Q7TMB9		NP_872280	4	LSQPEDQVEINTGSALFIDKEQPILSEFQEKTR	1
IPI00392216	0	0	0		LOC299282 Liver regeneration protein lrryan	ENSRNOP00000013961	Q7TMB9		NP_872280	3	QLHSLTLASSNTDFALSLYK	1
IPI00392216	0	0	0		LOC299282 Liver regeneration protein lrryan	ENSRNOP00000013961	Q7TMB9		NP_872280	2	MQQVESSLQPETLKK	3
IPI00392216	0	0	0		LOC299282 Liver regeneration protein lrryan	ENSRNOP00000013961	Q7TMB9		NP_872280	2	MQQVESSLQPETLK	2
IPI00392216	0	0	0		LOC299282 Liver regeneration protein lrryan	ENSRNOP00000013961	Q7TMB9		NP_872280	3	MQQVESSLQPETLKK	5
IPI00392216	0	0	0		LOC299282 Liver regeneration protein lrryan	ENSRNOP00000013961	Q7TMB9		NP_872280	2	ALYQAEAFIADFK	1
IPI00392216	0	0	0		LOC299282 Liver regeneration protein lrryan	ENSRNOP00000013961	Q7TMB9		NP_872280	2	KVFSQQADLSR	4
IPI00392216	0	0	0		LOC299282 Liver regeneration protein lrryan	ENSRNOP00000013961	Q7TMB9		NP_872280	2	VFSQQADLSR	2
IPI00392216	0	0	0		LOC299282 Liver regeneration protein lrryan	ENSRNOP00000013961	Q7TMB9		NP_872280	2	ALYQAEAFIADFKQPNEAK	3
IPI00392216	0	0	0		LOC299282 Liver regeneration protein lrryan	ENSRNOP00000013961	Q7TMB9		NP_872280	3	ALYQAEAFIADFKQPNEAK	1
IPI00392216	0	0	0		LOC299282 Liver regeneration protein lrryan	ENSRNOP00000013961	Q7TMB9		NP_872280	2	TSMVLVNYLLFK	2
IPI00392216	0	0	0		LOC299282 Liver regeneration protein lrryan	ENSRNOP00000013961	Q7TMB9		NP_872280	3	KVFSQQADLSR	3
IPI00392216	0	0	0		LOC299282 Liver regeneration protein lrryan	ENSRNOP00000013961	Q7TMB9		NP_872280	4	ITGTKDLYVSQVVHK	2
IPI00392216	0	0	0		LOC299282 Liver regeneration protein lrryan	ENSRNOP00000013961	Q7TMB9		NP_872280	3	LSQPEDQVEINTGSALFIDKEQPILSEFQEK	1
IPI00392216	0	0	0		LOC299282 Liver regeneration protein lrryan	ENSRNOP00000013961	Q7TMB9		NP_872280	3	ALYQAEAFIADFKQPNEAKK	1
IPI00392216	0	0	0		LOC299282 Liver regeneration protein lrryan	ENSRNOP00000013961	Q7TMB9		NP_872280	4	ALYQAEAFIADFKQPNEAK	1
IPI00392216	0	0	0		LOC299282 Liver regeneration protein lrryan	ENSRNOP00000013961	Q7TMB9		NP_872280	3	WKDSLIPR	2
IPI00392216	0	0	0		LOC299282 Liver regeneration protein lrryan	ENSRNOP00000013961	Q7TMB9		NP_872280	4	LSQPEDQVEINTGSALFIDKEQPILSEFQEK	1
IPI00392216	0	0	0		LOC299282 Liver regeneration protein lrryan	ENSRNOP00000013961	Q7TMB9		NP_872280	2	WKDSLIPR	1
IPI00392216	0	0	0		LOC299282 Liver regeneration protein lrryan	ENSRNOP00000013961	Q7TMB9		NP_872280	3	GKMQQVESSLQPETLK	1
IPI00200757	1	24	63	0.89	Fn1 Uncharacterized protein	ENSRNOP00000019772,ENSRNOP00000054395,ENSRNOP00000019152	P97624,D4AEE1	P04937-1,P04937-2,P04937-3,	NP_062016	2	SSPVVIDASTAIDAPSNLR	3
IPI00200757	1	24	63	0.89	Fn1 Uncharacterized protein	ENSRNOP00000019772,ENSRNOP00000054395,ENSRNOP00000019152	P97624,D4AEE1	P04937-1,P04937-2,P04937-3,	NP_062016	2	SYTITGLQPGTDYK	3
IPI00200757	1	24	63	0.89	Fn1 Uncharacterized protein	ENSRNOP00000019772,ENSRNOP00000054395,ENSRNOP00000019152	P97624,D4AEE1	P04937-1,P04937-2,P04937-3,	NP_062016	2	WCGTTQNYDADQK	4
IPI00200757	1	24	63	0.89	Fn1 Uncharacterized protein	ENSRNOP00000019772,ENSRNOP00000054395,ENSRNOP00000019152	P97624,D4AEE1	P04937-1,P04937-2,P04937-3,	NP_062016	3	LGVRPSQGGEAPR	4
IPI00200757	1	24	63	0.89	Fn1 Uncharacterized protein	ENSRNOP00000019772,ENSRNOP00000054395,ENSRNOP00000019152	P97624,D4AEE1	P04937-1,P04937-2,P04937-3,	NP_062016	2	HVLQSASAGSGSFTDVR	1
IPI00200757	1	24	63	0.89	Fn1 Uncharacterized protein	ENSRNOP00000019772,ENSRNOP00000054395,ENSRNOP00000019152	P97624,D4AEE1	P04937-1,P04937-2,P04937-3,	NP_062016	3	VTWAPPPSIELTNLLVR	4
IPI00200757	1	24	63	0.89	Fn1 Uncharacterized protein	ENSRNOP00000019772,ENSRNOP00000054395,ENSRNOP00000019152	P97624,D4AEE1	P04937-1,P04937-2,P04937-3,	NP_062016	2	TFYQIGDSWEK	3
IPI00200757	1	24	63	0.89	Fn1 Uncharacterized protein	ENSRNOP00000019772,ENSRNOP00000054395,ENSRNOP00000019152	P97624,D4AEE1	P04937-1,P04937-2,P04937-3,	NP_062016	2	EESPPLIGQQSTVSDVPR	1
IPI00200757	1	24	63	0.89	Fn1 Uncharacterized protein	ENSRNOP00000019772,ENSRNOP00000054395,ENSRNOP00000019152	P97624,D4AEE1	P04937-1,P04937-2,P04937-3,	NP_062016	3	LTCQCLGFGSGHFR	3
IPI00200757	1	24	63	0.89	Fn1 Uncharacterized protein	ENSRNOP00000019772,ENSRNOP00000054395,ENSRNOP00000019152	P97624,D4AEE1	P04937-1,P04937-2,P04937-3,	NP_062016	3	VVTPLSPPTNLHLEANPDTGVLTVSWER	2
IPI00200757	1	24	63	0.89	Fn1 Uncharacterized protein	ENSRNOP00000019772,ENSRNOP00000054395,ENSRNOP00000019152	P97624,D4AEE1	P04937-1,P04937-2,P04937-3,	NP_062016	3	SSPVVIDASTAIDAPSNLR	3
IPI00200757	1	24	63	0.89	Fn1 Uncharacterized protein	ENSRNOP00000019772,ENSRNOP00000054395,ENSRNOP00000019152	P97624,D4AEE1	P04937-1,P04937-2,P04937-3,	NP_062016	4	RPGAAEPSPDGTTGHTYNQYTQR	2
IPI00200757	1	24	63	0.89	Fn1 Uncharacterized protein	ENSRNOP00000019772,ENSRNOP00000054395,ENSRNOP00000019152	P97624,D4AEE1	P04937-1,P04937-2,P04937-3,	NP_062016	4	LRPRPYLPNVDEEVQIGHVPR	1
IPI00200757	1	24	63	0.89	Fn1 Uncharacterized protein	ENSRNOP00000019772,ENSRNOP00000054395,ENSRNOP00000019152	P97624,D4AEE1	P04937-1,P04937-2,P04937-3,	NP_062016	2	VTWAPPPSIELTNLLVR	4
IPI00200757	1	24	63	0.89	Fn1 Uncharacterized protein	ENSRNOP00000019772,ENSRNOP00000054395,ENSRNOP00000019152	P97624,D4AEE1	P04937-1,P04937-2,P04937-3,	NP_062016	3	WSRPQAPITGYR	4
IPI00200757	1	24	63	0.89	Fn1 Uncharacterized protein	ENSRNOP00000019772,ENSRNOP00000054395,ENSRNOP00000019152	P97624,D4AEE1	P04937-1,P04937-2,P04937-3,	NP_062016	3	HVLQSASAGSGSFTDVR	5
IPI00200757	1	24	63	0.89	Fn1 Uncharacterized protein	ENSRNOP00000019772,ENSRNOP00000054395,ENSRNOP00000019152	P97624,D4AEE1	P04937-1,P04937-2,P04937-3,	NP_062016	3	EESPPLIGQQSTVSDVPR	1
IPI00200757	1	24	63	0.89	Fn1 Uncharacterized protein	ENSRNOP00000019772,ENSRNOP00000054395,ENSRNOP00000019152	P97624,D4AEE1	P04937-1,P04937-2,P04937-3,	NP_062016	2	LGVRPSQGGEAPR	3
IPI00200757	1	24	63	0.89	Fn1 Uncharacterized protein	ENSRNOP00000019772,ENSRNOP00000054395,ENSRNOP00000019152	P97624,D4AEE1	P04937-1,P04937-2,P04937-3,	NP_062016	2	HYQINQQWER	1
IPI00200757	1	24	63	0.89	Fn1 Uncharacterized protein	ENSRNOP00000019772,ENSRNOP00000054395,ENSRNOP00000019152	P97624,D4AEE1	P04937-1,P04937-2,P04937-3,	NP_062016	3	TKTETITGFQVDAIPANGQTPVQR	4
IPI00200757	1	24	63	0.89	Fn1 Uncharacterized protein	ENSRNOP00000019772,ENSRNOP00000054395,ENSRNOP00000019152	P97624,D4AEE1	P04937-1,P04937-2,P04937-3,	NP_062016	2	TFYSCTTEGR	2
IPI00200757	1	24	63	0.89	Fn1 Uncharacterized protein	ENSRNOP00000019772,ENSRNOP00000054395,ENSRNOP00000019152	P97624,D4AEE1	P04937-1,P04937-2,P04937-3,	NP_062016	3	HYQINQQWER	1
IPI00200757	1	24	63	0.89	Fn1 Uncharacterized protein	ENSRNOP00000019772,ENSRNOP00000054395,ENSRNOP00000019152	P97624,D4AEE1	P04937-1,P04937-2,P04937-3,	NP_062016	3	PYLPNVDEEVQIGHVPR	3
IPI00200757	1	24	63	0.89	Fn1 Uncharacterized protein	ENSRNOP00000019772,ENSRNOP00000054395,ENSRNOP00000019152	P97624,D4AEE1	P04937-1,P04937-2,P04937-3,	NP_062016	2	WLPSTSPVTGYR	1
IPI00200757	1	24	63	0.89	Fn1 Uncharacterized protein	ENSRNOP00000019772,ENSRNOP00000054395,ENSRNOP00000019152	P97624,D4AEE1	P04937-1,P04937-2,P04937-3,	NP_062016	5	LRPRPYLPNVDEEVQIGHVPR	1
IPI00231984	0	0	0		Fn1 Isoform 4 of Fibronectin			P04937-4		2	SSPVVIDASTAIDAPSNLR	3
IPI00231984	0	0	0		Fn1 Isoform 4 of Fibronectin			P04937-4		2	SYTITGLQPGTDYK	3
IPI00231984	0	0	0		Fn1 Isoform 4 of Fibronectin			P04937-4		2	WCGTTQNYDADQK	4
IPI00231984	0	0	0		Fn1 Isoform 4 of Fibronectin			P04937-4		3	LGVRPSQGGEAPR	4
IPI00231984	0	0	0		Fn1 Isoform 4 of Fibronectin			P04937-4		2	HVLQSASAGSGSFTDVR	1
IPI00231984	0	0	0		Fn1 Isoform 4 of Fibronectin			P04937-4		3	VTWAPPPSIELTNLLVR	4
IPI00231984	0	0	0		Fn1 Isoform 4 of Fibronectin			P04937-4		2	TFYQIGDSWEK	3
IPI00231984	0	0	0		Fn1 Isoform 4 of Fibronectin			P04937-4		2	EESPPLIGQQSTVSDVPR	1
IPI00231984	0	0	0		Fn1 Isoform 4 of Fibronectin			P04937-4		3	LTCQCLGFGSGHFR	3
IPI00231984	0	0	0		Fn1 Isoform 4 of Fibronectin			P04937-4		3	VVTPLSPPTNLHLEANPDTGVLTVSWER	2
IPI00231984	0	0	0		Fn1 Isoform 4 of Fibronectin			P04937-4		3	SSPVVIDASTAIDAPSNLR	3
IPI00231984	0	0	0		Fn1 Isoform 4 of Fibronectin			P04937-4		4	RPGAAEPSPDGTTGHTYNQYTQR	2
IPI00231984	0	0	0		Fn1 Isoform 4 of Fibronectin			P04937-4		2	VTWAPPPSIELTNLLVR	4
IPI00231984	0	0	0		Fn1 Isoform 4 of Fibronectin			P04937-4		3	WSRPQAPITGYR	4
IPI00231984	0	0	0		Fn1 Isoform 4 of Fibronectin			P04937-4		3	HVLQSASAGSGSFTDVR	5
IPI00231984	0	0	0		Fn1 Isoform 4 of Fibronectin			P04937-4		3	EESPPLIGQQSTVSDVPR	1
IPI00231984	0	0	0		Fn1 Isoform 4 of Fibronectin			P04937-4		2	LGVRPSQGGEAPR	3
IPI00231984	0	0	0		Fn1 Isoform 4 of Fibronectin			P04937-4		2	HYQINQQWER	1
IPI00231984	0	0	0		Fn1 Isoform 4 of Fibronectin			P04937-4		3	TKTETITGFQVDAIPANGQTPVQR	4
IPI00231984	0	0	0		Fn1 Isoform 4 of Fibronectin			P04937-4		2	TFYSCTTEGR	2
IPI00231984	0	0	0		Fn1 Isoform 4 of Fibronectin			P04937-4		3	HYQINQQWER	1
IPI00231984	0	0	0		Fn1 Isoform 4 of Fibronectin			P04937-4		2	WLPSTSPVTGYR	1
IPI00231984	0	0	0		Fn1 Isoform 4 of Fibronectin			P04937-4		5	QMLCTCLGNGVSCQETAVTQTYGGNSNGEPCVLPFHYNGR	1
IPI00205036	1	21	106	1.34	Hba-a2 Hemoglobin subunit alpha-1\2	ENSRNOP00000044081,ENSRNOP00000044233	B1H216	P01946	NP_001007723,NP_037228	2	AADHVEDLPGALSTLSDLHAHK	3
IPI00205036	1	21	106	1.34	Hba-a2 Hemoglobin subunit alpha-1\2	ENSRNOP00000044081,ENSRNOP00000044233	B1H216	P01946	NP_001007723,NP_037228	2	IGGHGGEYGEEALQR	8
IPI00205036	1	21	106	1.34	Hba-a2 Hemoglobin subunit alpha-1\2	ENSRNOP00000044081,ENSRNOP00000044233	B1H216	P01946	NP_001007723,NP_037228	2	TYFSHIDVSPGSAQVK	7
IPI00205036	1	21	106	1.34	Hba-a2 Hemoglobin subunit alpha-1\2	ENSRNOP00000044081,ENSRNOP00000044233	B1H216	P01946	NP_001007723,NP_037228	3	AADHVEDLPGALSTLSDLHAHK	6
IPI00205036	1	21	106	1.34	Hba-a2 Hemoglobin subunit alpha-1\2	ENSRNOP00000044081,ENSRNOP00000044233	B1H216	P01946	NP_001007723,NP_037228	4	FLSHCLLVTLACHHPGDFTPAMHASLDK	2
IPI00205036	1	21	106	1.34	Hba-a2 Hemoglobin subunit alpha-1\2	ENSRNOP00000044081,ENSRNOP00000044233	B1H216	P01946	NP_001007723,NP_037228	5	AADHVEDLPGALSTLSDLHAHK	11
IPI00205036	1	21	106	1.34	Hba-a2 Hemoglobin subunit alpha-1\2	ENSRNOP00000044081,ENSRNOP00000044233	B1H216	P01946	NP_001007723,NP_037228	5	FLSHCLLVTLACHHPGDFTPAMHASLDK	5
IPI00205036	1	21	106	1.34	Hba-a2 Hemoglobin subunit alpha-1\2	ENSRNOP00000044081,ENSRNOP00000044233	B1H216	P01946	NP_001007723,NP_037228	5	FLSHCLLVTLACHHPGDFTPAMHASLDKFLASVSTVLTSK	4
IPI00205036	1	21	106	1.34	Hba-a2 Hemoglobin subunit alpha-1\2	ENSRNOP00000044081,ENSRNOP00000044233	B1H216	P01946	NP_001007723,NP_037228	6	FLSHCLLVTLACHHPGDFTPAMHASLDKFLASVSTVLTSK	4
IPI00205036	1	21	106	1.34	Hba-a2 Hemoglobin subunit alpha-1\2	ENSRNOP00000044081,ENSRNOP00000044233	B1H216	P01946	NP_001007723,NP_037228	3	TYFSHIDVSPGSAQVK	19
IPI00205036	1	21	106	1.34	Hba-a2 Hemoglobin subunit alpha-1\2	ENSRNOP00000044081,ENSRNOP00000044233	B1H216	P01946	NP_001007723,NP_037228	3	IGGHGGEYGEEALQR	14
IPI00205036	1	21	106	1.34	Hba-a2 Hemoglobin subunit alpha-1\2	ENSRNOP00000044081,ENSRNOP00000044233	B1H216	P01946	NP_001007723,NP_037228	2	FLASVSTVLTSK	4
IPI00205036	1	21	106	1.34	Hba-a2 Hemoglobin subunit alpha-1\2	ENSRNOP00000044081,ENSRNOP00000044233	B1H216	P01946	NP_001007723,NP_037228	2	MFAAFPTTK	5
IPI00205036	1	21	106	1.34	Hba-a2 Hemoglobin subunit alpha-1\2	ENSRNOP00000044081,ENSRNOP00000044233	B1H216	P01946	NP_001007723,NP_037228	3	LRVDPVNFK	3
IPI00205036	1	21	106	1.34	Hba-a2 Hemoglobin subunit alpha-1\2	ENSRNOP00000044081,ENSRNOP00000044233	B1H216	P01946	NP_001007723,NP_037228	4	AADHVEDLPGALSTLSDLHAHK	2
IPI00205036	1	21	106	1.34	Hba-a2 Hemoglobin subunit alpha-1\2	ENSRNOP00000044081,ENSRNOP00000044233	B1H216	P01946	NP_001007723,NP_037228	4	TYFSHIDVSPGSAQVK	1
IPI00205036	1	21	106	1.34	Hba-a2 Hemoglobin subunit alpha-1\2	ENSRNOP00000044081,ENSRNOP00000044233	B1H216	P01946	NP_001007723,NP_037228	4	LRVDPVNFKFLSHCLLVTLACHHPGDFTPAMHASLDK	1
IPI00205036	1	21	106	1.34	Hba-a2 Hemoglobin subunit alpha-1\2	ENSRNOP00000044081,ENSRNOP00000044233	B1H216	P01946	NP_001007723,NP_037228	5	AADHVEDLPGALSTLSDLHAHKLR	2
IPI00205036	1	21	106	1.34	Hba-a2 Hemoglobin subunit alpha-1\2	ENSRNOP00000044081,ENSRNOP00000044233	B1H216	P01946	NP_001007723,NP_037228	4	IGGHGGEYGEEALQR	1
IPI00205036	1	21	106	1.34	Hba-a2 Hemoglobin subunit alpha-1\2	ENSRNOP00000044081,ENSRNOP00000044233	B1H216	P01946	NP_001007723,NP_037228	2	LRVDPVNFK	2
IPI00205036	1	21	106	1.34	Hba-a2 Hemoglobin subunit alpha-1\2	ENSRNOP00000044081,ENSRNOP00000044233	B1H216	P01946	NP_001007723,NP_037228	2	VDPVNFK	2
IPI00213611	0.9936	4	7	0.04	LOC287167 RCG33691	ENSRNOP00000041451	Q63910		NP_001013875	3	IGNHAAEIGAETIGR	1
IPI00213611	0.9936	4	7	0.04	LOC287167 RCG33691	ENSRNOP00000041451	Q63910		NP_001013875	3	LRVDPVNFK	3
IPI00213611	0.9936	4	7	0.04	LOC287167 RCG33691	ENSRNOP00000041451	Q63910		NP_001013875	4	VADALTNAASHLDDLPGALSTLSDLHAHK	1
IPI00213611	0.9936	4	7	0.04	LOC287167 RCG33691	ENSRNOP00000041451	Q63910		NP_001013875	2	LRVDPVNFK	2
IPI00213611	0.9936	4	7	0.04	LOC287167 RCG33691	ENSRNOP00000041451	Q63910		NP_001013875	2	VDPVNFK	2
IPI00421293	0	0	0		Hbz hemoglobin, zeta	ENSRNOP00000027851	Q6TPJ6		NP_001166316	2	VDPVNFK	2
IPI00206780	1	28	80	1.13	Plg Plasminogen	ENSRNOP00000023370		Q01177	NP_445943	2	ILGSDVQQIAVTK	5
IPI00206780	1	28	80	1.13	Plg Plasminogen	ENSRNOP00000023370		Q01177	NP_445943	3	FSGQHFCGGTLISPEWVLTAAHCLEK	5
IPI00206780	1	28	80	1.13	Plg Plasminogen	ENSRNOP00000023370		Q01177	NP_445943	3	KLYDYCNIPLCASLSSFECGKPQVEPK	2
IPI00206780	1	28	80	1.13	Plg Plasminogen	ENSRNOP00000023370		Q01177	NP_445943	3	STELCAGHLAGGIDSCQGDSGGPLVCFEK	2
IPI00206780	1	28	80	1.13	Plg Plasminogen	ENSRNOP00000023370		Q01177	NP_445943	3	YSPSTHPSEGLEENYCR	4
IPI00206780	1	28	80	1.13	Plg Plasminogen	ENSRNOP00000023370		Q01177	NP_445943	4	TAVTAAGTPCQEWAAQEPHSHR	5
IPI00206780	1	28	80	1.13	Plg Plasminogen	ENSRNOP00000023370		Q01177	NP_445943	4	FSGQHFCGGTLISPEWVLTAAHCLEK	3
IPI00206780	1	28	80	1.13	Plg Plasminogen	ENSRNOP00000023370		Q01177	NP_445943	3	CTTPPPPPGPTYQCLK	1
IPI00206780	1	28	80	1.13	Plg Plasminogen	ENSRNOP00000023370		Q01177	NP_445943	4	STELCAGHLAGGIDSCQGDSGGPLVCFEKDK	1
IPI00206780	1	28	80	1.13	Plg Plasminogen	ENSRNOP00000023370		Q01177	NP_445943	2	EQQCVIMAENSK	4
IPI00206780	1	28	80	1.13	Plg Plasminogen	ENSRNOP00000023370		Q01177	NP_445943	3	TAVTAAGTPCQEWAAQEPHSHR	2
IPI00206780	1	28	80	1.13	Plg Plasminogen	ENSRNOP00000023370		Q01177	NP_445943	4	GKTAVTAAGTPCQEWAAQEPHSHR	2
IPI00206780	1	28	80	1.13	Plg Plasminogen	ENSRNOP00000023370		Q01177	NP_445943	2	QLAAGSIADCLAK	5
IPI00206780	1	28	80	1.13	Plg Plasminogen	ENSRNOP00000023370		Q01177	NP_445943	2	TPENFPCK	3
IPI00206780	1	28	80	1.13	Plg Plasminogen	ENSRNOP00000023370		Q01177	NP_445943	2	KQLAAGSIADCLAK	3
IPI00206780	1	28	80	1.13	Plg Plasminogen	ENSRNOP00000023370		Q01177	NP_445943	3	LSRPATITDNVIPACLPSPNYVVADR	2
IPI00206780	1	28	80	1.13	Plg Plasminogen	ENSRNOP00000023370		Q01177	NP_445943	2	CTTPPPPPGPTYQCLK	3
IPI00206780	1	28	80	1.13	Plg Plasminogen	ENSRNOP00000023370		Q01177	NP_445943	3	KQLAAGSIADCLAK	4
IPI00206780	1	28	80	1.13	Plg Plasminogen	ENSRNOP00000023370		Q01177	NP_445943	2	WEYCDIPR	3
IPI00206780	1	28	80	1.13	Plg Plasminogen	ENSRNOP00000023370		Q01177	NP_445943	3	LVLEPNDADIALLK	1
IPI00206780	1	28	80	1.13	Plg Plasminogen	ENSRNOP00000023370		Q01177	NP_445943	3	WSDTSPHVPK	4
IPI00206780	1	28	80	1.13	Plg Plasminogen	ENSRNOP00000023370		Q01177	NP_445943	2	LVLEPNDADIALLK	4
IPI00206780	1	28	80	1.13	Plg Plasminogen	ENSRNOP00000023370		Q01177	NP_445943	2	YVNWIER	1
IPI00206780	1	28	80	1.13	Plg Plasminogen	ENSRNOP00000023370		Q01177	NP_445943	3	WEYCNLKR	2
IPI00206780	1	28	80	1.13	Plg Plasminogen	ENSRNOP00000023370		Q01177	NP_445943	3	LKEAQLPVIENK	1
IPI00206780	1	28	80	1.13	Plg Plasminogen	ENSRNOP00000023370		Q01177	NP_445943	2	IFTPQTNPR	4
IPI00206780	1	28	80	1.13	Plg Plasminogen	ENSRNOP00000023370		Q01177	NP_445943	4	LSRPATITDNVIPACLPSPNYVVADR	1
IPI00206780	1	28	80	1.13	Plg Plasminogen	ENSRNOP00000023370		Q01177	NP_445943	2	EAQLPVIENK	3
IPI00382254	0	0	0		Plg Ab1-346	ENSRNOP00000042323	Q7TP84			3	YSPSTHPSEGLEENYCR	4
IPI00382254	0	0	0		Plg Ab1-346	ENSRNOP00000042323	Q7TP84			4	TAVTAAGTPCQEWAAQEPHSHR	5
IPI00382254	0	0	0		Plg Ab1-346	ENSRNOP00000042323	Q7TP84			2	EQQCVIMAENSK	4
IPI00382254	0	0	0		Plg Ab1-346	ENSRNOP00000042323	Q7TP84			3	TAVTAAGTPCQEWAAQEPHSHR	2
IPI00382254	0	0	0		Plg Ab1-346	ENSRNOP00000042323	Q7TP84			4	GKTAVTAAGTPCQEWAAQEPHSHR	2
IPI00382254	0	0	0		Plg Ab1-346	ENSRNOP00000042323	Q7TP84			2	TPENFPCK	3
IPI00382254	0	0	0		Plg Ab1-346	ENSRNOP00000042323	Q7TP84			2	WEYCDIPR	3
IPI00382254	0	0	0		Plg Ab1-346	ENSRNOP00000042323	Q7TP84			3	WSDTSPHVPK	4
IPI00382254	0	0	0		Plg Ab1-346	ENSRNOP00000042323	Q7TP84			3	WEYCNLKR	2
IPI00382254	0	0	0		Plg Ab1-346	ENSRNOP00000042323	Q7TP84			2	IFTPQTNPR	4
IPI00382254	0	0	0		Plg Ab1-346	ENSRNOP00000042323	Q7TP84			3	LPLAQNAEPSLQCR	1
IPI00208659	1	13	31	0.42	Cfh Complement inhibitory factor H	ENSRNOP00000056859	Q91YB6		NP_569093	2	WTELPQCVATDQLEK	3
IPI00208659	1	13	31	0.42	Cfh Complement inhibitory factor H	ENSRNOP00000056859	Q91YB6		NP_569093	3	KVEYSHGDVVEYDCKPR	3
IPI00208659	1	13	31	0.42	Cfh Complement inhibitory factor H	ENSRNOP00000056859	Q91YB6		NP_569093	3	LNDKLDYECHIGYENEYK	2
IPI00208659	1	13	31	0.42	Cfh Complement inhibitory factor H	ENSRNOP00000056859	Q91YB6		NP_569093	3	QGYVTNTGEISGIITCLQDGWSPRPSCIK	4
IPI00208659	1	13	31	0.42	Cfh Complement inhibitory factor H	ENSRNOP00000056859	Q91YB6		NP_569093	4	KVEYSHGDVVEYDCKPR	5
IPI00208659	1	13	31	0.42	Cfh Complement inhibitory factor H	ENSRNOP00000056859	Q91YB6		NP_569093	2	SCDQPLEIPNGEIK	2
IPI00208659	1	13	31	0.42	Cfh Complement inhibitory factor H	ENSRNOP00000056859	Q91YB6		NP_569093	3	CSLKPCDFPQFK	1
IPI00208659	1	13	31	0.42	Cfh Complement inhibitory factor H	ENSRNOP00000056859	Q91YB6		NP_569093	3	RPYFPVPIGK	2
IPI00208659	1	13	31	0.42	Cfh Complement inhibitory factor H	ENSRNOP00000056859	Q91YB6		NP_569093	3	ECSIPLLHQDLVVFPR	3
IPI00208659	1	13	31	0.42	Cfh Complement inhibitory factor H	ENSRNOP00000056859	Q91YB6		NP_569093	4	KRPCGHPGDTPFGSFR	3
IPI00208659	1	13	31	0.42	Cfh Complement inhibitory factor H	ENSRNOP00000056859	Q91YB6		NP_569093	3	TCGDLPELEHGSVK	1
IPI00208659	1	13	31	0.42	Cfh Complement inhibitory factor H	ENSRNOP00000056859	Q91YB6		NP_569093	3	TDCDNLPTFEIAKPTEK	1
IPI00208659	1	13	31	0.42	Cfh Complement inhibitory factor H	ENSRNOP00000056859	Q91YB6		NP_569093	2	WTTLPICVEYER	1
IPI00208659	1	13	31	0.42	Cfh Complement inhibitory factor H	ENSRNOP00000056859	Q91YB6		NP_569093	5	CTVNGWEPEVPCLRQCIFHYVEYGESLYWQR	1
IPI00554178	0.8663	1	1	0.04	Cfh;LOC100364175 Cfh protein		Q5FVP9		XP_002724916	3	CSLKPCDFPQFK	1
IPI00554178	0.8663	1	1	0.04	Cfh;LOC100364175 Cfh protein		Q5FVP9		XP_002724916	3	RPYFPVPIGK	2
IPI00554178	0.8663	1	1	0.04	Cfh;LOC100364175 Cfh protein		Q5FVP9		XP_002724916	3	LNDKIDYECHDGYENKYK	1
IPI00207183	0	0	0		RGD1564614 Complement factor H-related protein	ENSRNOP00000017293	Q91WX0		NP_001128264	3	TCGDLPELEHGSVK	1
IPI00480683	0	0	0		Cfh Cfh protein	ENSRNOP00000017333	Q5XJW6			3	CSLKPCDFPQFK	1
IPI00480683	0	0	0		Cfh Cfh protein	ENSRNOP00000017333	Q5XJW6			3	RPYFPVPIGK	2
IPI00480683	0	0	0		Cfh Cfh protein	ENSRNOP00000017333	Q5XJW6			4	KRPCGHPGDTPFGSFR	3
IPI00480683	0	0	0		Cfh Cfh protein	ENSRNOP00000017333	Q5XJW6			3	TDCDNLPTFEIAKPTEK	1
IPI00480683	0	0	0		Cfh Cfh protein	ENSRNOP00000017333	Q5XJW6			5	CTVNGWEPEVPCLRQCIFHYVEYGESLYWQR	1
IPI00778265	0	0	0		Cfh Platelet complement factor H	ENSRNOP00000017749	Q8R5K7			2	WTELPQCVATDQLEK	3
IPI00778265	0	0	0		Cfh Platelet complement factor H	ENSRNOP00000017749	Q8R5K7			3	KVEYSHGDVVEYDCKPR	3
IPI00778265	0	0	0		Cfh Platelet complement factor H	ENSRNOP00000017749	Q8R5K7			3	LNDKLDYECHIGYENEYK	2
IPI00778265	0	0	0		Cfh Platelet complement factor H	ENSRNOP00000017749	Q8R5K7			3	QGYVTNTGEISGIITCLQDGWSPRPSCIK	4
IPI00778265	0	0	0		Cfh Platelet complement factor H	ENSRNOP00000017749	Q8R5K7			4	KVEYSHGDVVEYDCKPR	5
IPI00778265	0	0	0		Cfh Platelet complement factor H	ENSRNOP00000017749	Q8R5K7			2	SCDQPLEIPNGEIK	2
IPI00778265	0	0	0		Cfh Platelet complement factor H	ENSRNOP00000017749	Q8R5K7			3	CSLKPCDFPQFK	1
IPI00778265	0	0	0		Cfh Platelet complement factor H	ENSRNOP00000017749	Q8R5K7			3	RPYFPVPIGK	2
IPI00778265	0	0	0		Cfh Platelet complement factor H	ENSRNOP00000017749	Q8R5K7			3	ECSIPLLHQDLVVFPR	3
IPI00778265	0	0	0		Cfh Platelet complement factor H	ENSRNOP00000017749	Q8R5K7			4	KRPCGHPGDTPFGSFR	3
IPI00778265	0	0	0		Cfh Platelet complement factor H	ENSRNOP00000017749	Q8R5K7			3	TDCDNLPTFEIAKPTEK	1
IPI00778265	0	0	0		Cfh Platelet complement factor H	ENSRNOP00000017749	Q8R5K7			2	WTTLPICVEYER	1
IPI00778265	0	0	0		Cfh Platelet complement factor H	ENSRNOP00000017749	Q8R5K7			5	CTVNGWEPEVPCLRQCIFHYVEYGESLYWQR	1
IPI00779156	0	0	0		LOC100360824 Cfh protein-like	ENSRNOP00000033152	E9PU69		XP_002728056	3	RPYFPVPIGK	2
IPI00779156	0	0	0		LOC100360824 Cfh protein-like	ENSRNOP00000033152	E9PU69		XP_002728056	3	LNDKIDYECHDGYENKYK	1
IPI00213036	1	8	14	0.21	C4b complement C4 precursor	ENSRNOP00000000514	Q6MG79	P08649	NP_113692	2	LLSTLCSADVCQCAEGK	3
IPI00213036	1	8	14	0.21	C4b complement C4 precursor	ENSRNOP00000000514	Q6MG79	P08649	NP_113692	3	VTASEPLETLGSEGALSPGGVASLLR	3
IPI00213036	1	8	14	0.21	C4b complement C4 precursor	ENSRNOP00000000514	Q6MG79	P08649	NP_113692	2	LLVSAGSLYPAVAK	1
IPI00213036	1	8	14	0.21	C4b complement C4 precursor	ENSRNOP00000000514	Q6MG79	P08649	NP_113692	2	VTASEPLETLGSEGALSPGGVASLLR	1
IPI00213036	1	8	14	0.21	C4b complement C4 precursor	ENSRNOP00000000514	Q6MG79	P08649	NP_113692	2	GPGFLSIEPLDLR	2
IPI00213036	1	8	14	0.21	C4b complement C4 precursor	ENSRNOP00000000514	Q6MG79	P08649	NP_113692	2	EMSGSEASDVPVK	1
IPI00213036	1	8	14	0.21	C4b complement C4 precursor	ENSRNOP00000000514	Q6MG79	P08649	NP_113692	3	SHLLQLNNHQVK	1
IPI00213036	1	8	14	0.21	C4b complement C4 precursor	ENSRNOP00000000514	Q6MG79	P08649	NP_113692	2	LSSGNDFVLLR	2
IPI00213036	1	8	14	0.21	C4b complement C4 precursor	ENSRNOP00000000514	Q6MG79	P08649	NP_113692	3	EYLIMGMDGVTSDLKGDPQYLLDSNTWIEEMPSER	1
IPI00422037	0	0	0		C4-2 complement component 4, gene 2	ENSRNOP00000037902	E9PSV0		NP_001002805	2	LLSTLCSADVCQCAEGK	3
IPI00422037	0	0	0		C4-2 complement component 4, gene 2	ENSRNOP00000037902	E9PSV0		NP_001002805	2	LLVSAGSLYPAVAK	1
IPI00422037	0	0	0		C4-2 complement component 4, gene 2	ENSRNOP00000037902	E9PSV0		NP_001002805	2	GPGFLSIEPLDLR	2
IPI00422037	0	0	0		C4-2 complement component 4, gene 2	ENSRNOP00000037902	E9PSV0		NP_001002805	2	EMSGSEASDVPVK	1
IPI00422037	0	0	0		C4-2 complement component 4, gene 2	ENSRNOP00000037902	E9PSV0		NP_001002805	3	SHLLQLNNHQVK	1
IPI00422037	0	0	0		C4-2 complement component 4, gene 2	ENSRNOP00000037902	E9PSV0		NP_001002805	2	LSSGNDFVLLR	2
IPI00231192	1	8	41	1.25	Hbb Hemoglobin subunit beta-2	ENSRNOP00000048546		P11517	NP_001104739	2	FGDLSSASAIMGNPQVK	5
IPI00231192	1	8	41	1.25	Hbb Hemoglobin subunit beta-2	ENSRNOP00000048546		P11517	NP_001104739	2	VNADNVGAEALGR	11
IPI00231192	1	8	41	1.25	Hbb Hemoglobin subunit beta-2	ENSRNOP00000048546		P11517	NP_001104739	3	GTFAHLSELHCDK	4
IPI00231192	1	8	41	1.25	Hbb Hemoglobin subunit beta-2	ENSRNOP00000048546		P11517	NP_001104739	3	GTFAHLSELHCDKLHVDPENFR	5
IPI00231192	1	8	41	1.25	Hbb Hemoglobin subunit beta-2	ENSRNOP00000048546		P11517	NP_001104739	3	VNADNVGAEALGR	3
IPI00231192	1	8	41	1.25	Hbb Hemoglobin subunit beta-2	ENSRNOP00000048546		P11517	NP_001104739	4	LLGNMIVIVLGHHLGK	19
IPI00231192	1	8	41	1.25	Hbb Hemoglobin subunit beta-2	ENSRNOP00000048546		P11517	NP_001104739	3	LLGNMIVIVLGHHLGK	13
IPI00231192	1	8	41	1.25	Hbb Hemoglobin subunit beta-2	ENSRNOP00000048546		P11517	NP_001104739	2	LLGNMIVIVLGHHLGK	5
IPI00231192	1	8	41	1.25	Hbb Hemoglobin subunit beta-2	ENSRNOP00000048546		P11517	NP_001104739	3	FGDLSSASAIMGNPQVK	4
IPI00231192	1	8	41	1.25	Hbb Hemoglobin subunit beta-2	ENSRNOP00000048546		P11517	NP_001104739	3	KVINAFNDGLK	9
IPI00231192	1	8	41	1.25	Hbb Hemoglobin subunit beta-2	ENSRNOP00000048546		P11517	NP_001104739	2	GTFAHLSELHCDK	2
IPI00231192	1	8	41	1.25	Hbb Hemoglobin subunit beta-2	ENSRNOP00000048546		P11517	NP_001104739	2	KVINAFNDGLK	12
IPI00231192	1	8	41	1.25	Hbb Hemoglobin subunit beta-2	ENSRNOP00000048546		P11517	NP_001104739	2	EFTPCAQAAFQK	9
IPI00231192	1	8	41	1.25	Hbb Hemoglobin subunit beta-2	ENSRNOP00000048546		P11517	NP_001104739	2	VVAGVASALAHK	4
IPI00231192	1	8	41	1.25	Hbb Hemoglobin subunit beta-2	ENSRNOP00000048546		P11517	NP_001104739	3	EFTPCAQAAFQK	2
IPI00231192	1	8	41	1.25	Hbb Hemoglobin subunit beta-2	ENSRNOP00000048546		P11517	NP_001104739	3	VVAGVASALAHK	5
IPI00231192	1	8	41	1.25	Hbb Hemoglobin subunit beta-2	ENSRNOP00000048546		P11517	NP_001104739	2	VVAGVASALAHKYH	4
IPI00231192	1	8	41	1.25	Hbb Hemoglobin subunit beta-2	ENSRNOP00000048546		P11517	NP_001104739	2	ATVSGLWGK	3
IPI00231192	1	8	41	1.25	Hbb Hemoglobin subunit beta-2	ENSRNOP00000048546		P11517	NP_001104739	2	VINAFNDGLK	3
IPI00231192	1	8	41	1.25	Hbb Hemoglobin subunit beta-2	ENSRNOP00000048546		P11517	NP_001104739	5	LLGNMIVIVLGHHLGKEFTPCAQAAFQK	4
IPI00231192	1	8	41	1.25	Hbb Hemoglobin subunit beta-2	ENSRNOP00000048546		P11517	NP_001104739	4	GTFAHLSELHCDKLHVDPENFR	2
IPI00231192	1	8	41	1.25	Hbb Hemoglobin subunit beta-2	ENSRNOP00000048546		P11517	NP_001104739	5	HLDNLKGTFAHLSELHCDKLHVDPENFR	1
IPI00231192	1	8	41	1.25	Hbb Hemoglobin subunit beta-2	ENSRNOP00000048546		P11517	NP_001104739	3	LHVDPENFR	3
IPI00231192	1	8	41	1.25	Hbb Hemoglobin subunit beta-2	ENSRNOP00000048546		P11517	NP_001104739	4	GTFAHLSELHCDK	2
IPI00231192	1	8	41	1.25	Hbb Hemoglobin subunit beta-2	ENSRNOP00000048546		P11517	NP_001104739	3	VVAGVASALAHKYH	1
IPI00231192	1	8	41	1.25	Hbb Hemoglobin subunit beta-2	ENSRNOP00000048546		P11517	NP_001104739	5	GTFAHLSELHCDKLHVDPENFR	1
IPI00951116	1	7	40	1.24	Hbb 16 kDa protein	ENSRNOP00000048250				2	VNPDDVGGEALGR	12
IPI00951116	1	7	40	1.24	Hbb 16 kDa protein	ENSRNOP00000048250				2	YFDSFGDLSSASAIMGNPK	12
IPI00951116	1	7	40	1.24	Hbb 16 kDa protein	ENSRNOP00000048250				3	GTFAHLSELHCDK	4
IPI00951116	1	7	40	1.24	Hbb 16 kDa protein	ENSRNOP00000048250				3	GTFAHLSELHCDKLHVDPENFR	5
IPI00951116	1	7	40	1.24	Hbb 16 kDa protein	ENSRNOP00000048250				4	LLGNMIVIVLGHHLGK	19
IPI00951116	1	7	40	1.24	Hbb 16 kDa protein	ENSRNOP00000048250				3	VNPDDVGGEALGR	2
IPI00951116	1	7	40	1.24	Hbb 16 kDa protein	ENSRNOP00000048250				3	YFDSFGDLSSASAIMGNPK	5
IPI00951116	1	7	40	1.24	Hbb 16 kDa protein	ENSRNOP00000048250				3	EFSPCAQAAFQK	2
IPI00951116	1	7	40	1.24	Hbb 16 kDa protein	ENSRNOP00000048250				3	LLGNMIVIVLGHHLGK	13
IPI00951116	1	7	40	1.24	Hbb 16 kDa protein	ENSRNOP00000048250				2	LLGNMIVIVLGHHLGK	5
IPI00951116	1	7	40	1.24	Hbb 16 kDa protein	ENSRNOP00000048250				3	KVINAFNDGLK	9
IPI00951116	1	7	40	1.24	Hbb 16 kDa protein	ENSRNOP00000048250				2	GTFAHLSELHCDK	2
IPI00951116	1	7	40	1.24	Hbb 16 kDa protein	ENSRNOP00000048250				2	KVINAFNDGLK	12
IPI00951116	1	7	40	1.24	Hbb 16 kDa protein	ENSRNOP00000048250				3	AAVNGLWGKVNPDDVGGEALGR	1
IPI00951116	1	7	40	1.24	Hbb 16 kDa protein	ENSRNOP00000048250				2	VVAGVASALAHK	4
IPI00951116	1	7	40	1.24	Hbb 16 kDa protein	ENSRNOP00000048250				2	EFSPCAQAAFQK	6
IPI00951116	1	7	40	1.24	Hbb 16 kDa protein	ENSRNOP00000048250				3	VVAGVASALAHK	5
IPI00951116	1	7	40	1.24	Hbb 16 kDa protein	ENSRNOP00000048250				2	VVAGVASALAHKYH	4
IPI00951116	1	7	40	1.24	Hbb 16 kDa protein	ENSRNOP00000048250				2	VINAFNDGLK	3
IPI00951116	1	7	40	1.24	Hbb 16 kDa protein	ENSRNOP00000048250				4	GTFAHLSELHCDKLHVDPENFR	2
IPI00951116	1	7	40	1.24	Hbb 16 kDa protein	ENSRNOP00000048250				5	HLDNLKGTFAHLSELHCDKLHVDPENFR	1
IPI00951116	1	7	40	1.24	Hbb 16 kDa protein	ENSRNOP00000048250				3	LHVDPENFR	3
IPI00951116	1	7	40	1.24	Hbb 16 kDa protein	ENSRNOP00000048250				4	GTFAHLSELHCDK	2
IPI00951116	1	7	40	1.24	Hbb 16 kDa protein	ENSRNOP00000048250				3	VVAGVASALAHKYH	1
IPI00951116	1	7	40	1.24	Hbb 16 kDa protein	ENSRNOP00000048250				5	GTFAHLSELHCDKLHVDPENFR	1
IPI00207146	1	3	15	0.25	Hbb-b1 Zero beta-1 globin	ENSRNOP00000019914	Q62669		NP_942071	2	VVAGVASALAHK	4
IPI00207146	1	3	15	0.25	Hbb-b1 Zero beta-1 globin	ENSRNOP00000019914	Q62669		NP_942071	3	KVINAFDDGLK	2
IPI00207146	1	3	15	0.25	Hbb-b1 Zero beta-1 globin	ENSRNOP00000019914	Q62669		NP_942071	2	VINAFDDGLK	9
IPI00207146	1	3	15	0.25	Hbb-b1 Zero beta-1 globin	ENSRNOP00000019914	Q62669		NP_942071	2	EFTPSAQAAFQK	4
IPI00207146	1	3	15	0.25	Hbb-b1 Zero beta-1 globin	ENSRNOP00000019914	Q62669		NP_942071	3	VVAGVASALAHK	5
IPI00207146	1	3	15	0.25	Hbb-b1 Zero beta-1 globin	ENSRNOP00000019914	Q62669		NP_942071	2	VVAGVASALAHKYH	4
IPI00207146	1	3	15	0.25	Hbb-b1 Zero beta-1 globin	ENSRNOP00000019914	Q62669		NP_942071	3	LHVDPENFR	3
IPI00207146	1	3	15	0.25	Hbb-b1 Zero beta-1 globin	ENSRNOP00000019914	Q62669		NP_942071	3	VVAGVASALAHKYH	1
IPI00230897	0	0	0		Hbb Hemoglobin subunit beta-1	ENSRNOP00000063652		P02091	NP_150237	2	VNPDDVGGEALGR	12
IPI00230897	0	0	0		Hbb Hemoglobin subunit beta-1	ENSRNOP00000063652		P02091	NP_150237	2	YFDSFGDLSSASAIMGNPK	12
IPI00230897	0	0	0		Hbb Hemoglobin subunit beta-1	ENSRNOP00000063652		P02091	NP_150237	3	GTFAHLSELHCDK	4
IPI00230897	0	0	0		Hbb Hemoglobin subunit beta-1	ENSRNOP00000063652		P02091	NP_150237	3	GTFAHLSELHCDKLHVDPENFR	5
IPI00230897	0	0	0		Hbb Hemoglobin subunit beta-1	ENSRNOP00000063652		P02091	NP_150237	4	LLGNMIVIVLGHHLGK	19
IPI00230897	0	0	0		Hbb Hemoglobin subunit beta-1	ENSRNOP00000063652		P02091	NP_150237	3	VNPDDVGGEALGR	2
IPI00230897	0	0	0		Hbb Hemoglobin subunit beta-1	ENSRNOP00000063652		P02091	NP_150237	3	YFDSFGDLSSASAIMGNPK	5
IPI00230897	0	0	0		Hbb Hemoglobin subunit beta-1	ENSRNOP00000063652		P02091	NP_150237	3	LLGNMIVIVLGHHLGK	13
IPI00230897	0	0	0		Hbb Hemoglobin subunit beta-1	ENSRNOP00000063652		P02091	NP_150237	2	LLGNMIVIVLGHHLGK	5
IPI00230897	0	0	0		Hbb Hemoglobin subunit beta-1	ENSRNOP00000063652		P02091	NP_150237	3	KVINAFNDGLK	9
IPI00230897	0	0	0		Hbb Hemoglobin subunit beta-1	ENSRNOP00000063652		P02091	NP_150237	2	GTFAHLSELHCDK	2
IPI00230897	0	0	0		Hbb Hemoglobin subunit beta-1	ENSRNOP00000063652		P02091	NP_150237	2	KVINAFNDGLK	12
IPI00230897	0	0	0		Hbb Hemoglobin subunit beta-1	ENSRNOP00000063652		P02091	NP_150237	2	EFTPCAQAAFQK	9
IPI00230897	0	0	0		Hbb Hemoglobin subunit beta-1	ENSRNOP00000063652		P02091	NP_150237	3	AAVNGLWGKVNPDDVGGEALGR	1
IPI00230897	0	0	0		Hbb Hemoglobin subunit beta-1	ENSRNOP00000063652		P02091	NP_150237	2	VVAGVASALAHK	4
IPI00230897	0	0	0		Hbb Hemoglobin subunit beta-1	ENSRNOP00000063652		P02091	NP_150237	3	EFTPCAQAAFQK	2
IPI00230897	0	0	0		Hbb Hemoglobin subunit beta-1	ENSRNOP00000063652		P02091	NP_150237	3	VVAGVASALAHK	5
IPI00230897	0	0	0		Hbb Hemoglobin subunit beta-1	ENSRNOP00000063652		P02091	NP_150237	2	VVAGVASALAHKYH	4
IPI00230897	0	0	0		Hbb Hemoglobin subunit beta-1	ENSRNOP00000063652		P02091	NP_150237	2	VINAFNDGLK	3
IPI00230897	0	0	0		Hbb Hemoglobin subunit beta-1	ENSRNOP00000063652		P02091	NP_150237	5	LLGNMIVIVLGHHLGKEFTPCAQAAFQK	4
IPI00230897	0	0	0		Hbb Hemoglobin subunit beta-1	ENSRNOP00000063652		P02091	NP_150237	4	GTFAHLSELHCDKLHVDPENFR	2
IPI00230897	0	0	0		Hbb Hemoglobin subunit beta-1	ENSRNOP00000063652		P02091	NP_150237	5	HLDNLKGTFAHLSELHCDKLHVDPENFR	1
IPI00230897	0	0	0		Hbb Hemoglobin subunit beta-1	ENSRNOP00000063652		P02091	NP_150237	3	LHVDPENFR	3
IPI00230897	0	0	0		Hbb Hemoglobin subunit beta-1	ENSRNOP00000063652		P02091	NP_150237	4	GTFAHLSELHCDK	2
IPI00230897	0	0	0		Hbb Hemoglobin subunit beta-1	ENSRNOP00000063652		P02091	NP_150237	3	VVAGVASALAHKYH	1
IPI00230897	0	0	0		Hbb Hemoglobin subunit beta-1	ENSRNOP00000063652		P02091	NP_150237	5	GTFAHLSELHCDKLHVDPENFR	1
IPI00327469	1	24	99	1.28	Ahsg Alpha-2-HS-glycoprotein	ENSRNOP00000055223		P24090	NP_037030	2	AQNVPFPVSTLVEFVIAATDCTGQEVTDPAK	5
IPI00327469	1	24	99	1.28	Ahsg Alpha-2-HS-glycoprotein	ENSRNOP00000055223		P24090	NP_037030	2	ELACDDPETEHVALIAVDYLNK	6
IPI00327469	1	24	99	1.28	Ahsg Alpha-2-HS-glycoprotein	ENSRNOP00000055223		P24090	NP_037030	2	HAFSPVASVESASGEVLHSPK	2
IPI00327469	1	24	99	1.28	Ahsg Alpha-2-HS-glycoprotein	ENSRNOP00000055223		P24090	NP_037030	2	QQAEHAVEGDCDFHILK	3
IPI00327469	1	24	99	1.28	Ahsg Alpha-2-HS-glycoprotein	ENSRNOP00000055223		P24090	NP_037030	2	VGQPGDAGAAGPVAPLCPGR	5
IPI00327469	1	24	99	1.28	Ahsg Alpha-2-HS-glycoprotein	ENSRNOP00000055223		P24090	NP_037030	3	AQNVPFPVSTLVEFVIAATDCTGQEVTDPAK	5
IPI00327469	1	24	99	1.28	Ahsg Alpha-2-HS-glycoprotein	ENSRNOP00000055223		P24090	NP_037030	3	HAFSPVASVESASGEVLHSPK	1
IPI00327469	1	24	99	1.28	Ahsg Alpha-2-HS-glycoprotein	ENSRNOP00000055223		P24090	NP_037030	3	VLHAQCHSTPDSAEDVR	5
IPI00327469	1	24	99	1.28	Ahsg Alpha-2-HS-glycoprotein	ENSRNOP00000055223		P24090	NP_037030	4	VLHAQCHSTPDSAEDVRK	5
IPI00327469	1	24	99	1.28	Ahsg Alpha-2-HS-glycoprotein	ENSRNOP00000055223		P24090	NP_037030	4	AQNVPFPVSTLVEFVIAATDCTGQEVTDPAK	1
IPI00327469	1	24	99	1.28	Ahsg Alpha-2-HS-glycoprotein	ENSRNOP00000055223		P24090	NP_037030	3	VGQPGDAGAAGPVAPLCPGR	4
IPI00327469	1	24	99	1.28	Ahsg Alpha-2-HS-glycoprotein	ENSRNOP00000055223		P24090	NP_037030	3	QQAEHAVEGDCDFHILK	9
IPI00327469	1	24	99	1.28	Ahsg Alpha-2-HS-glycoprotein	ENSRNOP00000055223		P24090	NP_037030	3	ELACDDPETEHVALIAVDYLNK	4
IPI00327469	1	24	99	1.28	Ahsg Alpha-2-HS-glycoprotein	ENSRNOP00000055223		P24090	NP_037030	2	LGGEEVSVACK	10
IPI00327469	1	24	99	1.28	Ahsg Alpha-2-HS-glycoprotein	ENSRNOP00000055223		P24090	NP_037030	4	ELACDDPETEHVALIAVDYLNK	3
IPI00327469	1	24	99	1.28	Ahsg Alpha-2-HS-glycoprotein	ENSRNOP00000055223		P24090	NP_037030	4	HAFSPVASVESASGEVLHSPK	3
IPI00327469	1	24	99	1.28	Ahsg Alpha-2-HS-glycoprotein	ENSRNOP00000055223		P24090	NP_037030	5	VLHAQCHSTPDSAEDVRK	2
IPI00327469	1	24	99	1.28	Ahsg Alpha-2-HS-glycoprotein	ENSRNOP00000055223		P24090	NP_037030	4	VLHAQCHSTPDSAEDVR	3
IPI00327469	1	24	99	1.28	Ahsg Alpha-2-HS-glycoprotein	ENSRNOP00000055223		P24090	NP_037030	4	QQAEHAVEGDCDFHILK	3
IPI00327469	1	24	99	1.28	Ahsg Alpha-2-HS-glycoprotein	ENSRNOP00000055223		P24090	NP_037030	2	QYGFCK	3
IPI00327469	1	24	99	1.28	Ahsg Alpha-2-HS-glycoprotein	ENSRNOP00000055223		P24090	NP_037030	3	QILNQIDKVK	6
IPI00327469	1	24	99	1.28	Ahsg Alpha-2-HS-glycoprotein	ENSRNOP00000055223		P24090	NP_037030	2	QILNQIDK	3
IPI00327469	1	24	99	1.28	Ahsg Alpha-2-HS-glycoprotein	ENSRNOP00000055223		P24090	NP_037030	2	QILNQIDKVK	3
IPI00327469	1	24	99	1.28	Ahsg Alpha-2-HS-glycoprotein	ENSRNOP00000055223		P24090	NP_037030	2	HLLQGFR	5
IPI00327469	1	24	99	1.28	Ahsg Alpha-2-HS-glycoprotein	ENSRNOP00000055223		P24090	NP_037030	2	CNLLAEK	1
IPI00382246	0	0	0		Ahsg Aa2-066	ENSRNOP00000002464	Q7TP75			2	ELACDDPETEHVALIAVDYLNK	6
IPI00382246	0	0	0		Ahsg Aa2-066	ENSRNOP00000002464	Q7TP75			2	HAFSPVASVESASGEVLHSPK	2
IPI00382246	0	0	0		Ahsg Aa2-066	ENSRNOP00000002464	Q7TP75			2	QQAEHAVEGDCDFHILK	3
IPI00382246	0	0	0		Ahsg Aa2-066	ENSRNOP00000002464	Q7TP75			3	HAFSPVASVESASGEVLHSPK	1
IPI00382246	0	0	0		Ahsg Aa2-066	ENSRNOP00000002464	Q7TP75			3	VLHAQCHSTPDSAEDVR	5
IPI00382246	0	0	0		Ahsg Aa2-066	ENSRNOP00000002464	Q7TP75			4	VLHAQCHSTPDSAEDVRK	5
IPI00382246	0	0	0		Ahsg Aa2-066	ENSRNOP00000002464	Q7TP75			3	QQAEHAVEGDCDFHILK	9
IPI00382246	0	0	0		Ahsg Aa2-066	ENSRNOP00000002464	Q7TP75			3	ELACDDPETEHVALIAVDYLNK	4
IPI00382246	0	0	0		Ahsg Aa2-066	ENSRNOP00000002464	Q7TP75			2	LGGEEVSVACK	10
IPI00382246	0	0	0		Ahsg Aa2-066	ENSRNOP00000002464	Q7TP75			4	ELACDDPETEHVALIAVDYLNK	3
IPI00382246	0	0	0		Ahsg Aa2-066	ENSRNOP00000002464	Q7TP75			4	HAFSPVASVESASGEVLHSPK	3
IPI00382246	0	0	0		Ahsg Aa2-066	ENSRNOP00000002464	Q7TP75			5	VLHAQCHSTPDSAEDVRK	2
IPI00382246	0	0	0		Ahsg Aa2-066	ENSRNOP00000002464	Q7TP75			4	VLHAQCHSTPDSAEDVR	3
IPI00382246	0	0	0		Ahsg Aa2-066	ENSRNOP00000002464	Q7TP75			4	QQAEHAVEGDCDFHILK	3
IPI00382246	0	0	0		Ahsg Aa2-066	ENSRNOP00000002464	Q7TP75			3	QILNQIDKVK	6
IPI00382246	0	0	0		Ahsg Aa2-066	ENSRNOP00000002464	Q7TP75			2	QILNQIDK	3
IPI00382246	0	0	0		Ahsg Aa2-066	ENSRNOP00000002464	Q7TP75			2	QILNQIDKVK	3
IPI00382246	0	0	0		Ahsg Aa2-066	ENSRNOP00000002464	Q7TP75			2	HLLQGFR	5
IPI00382246	0	0	0		Ahsg Aa2-066	ENSRNOP00000002464	Q7TP75			4	EEGDVFREEGEVFREVGEVCMEEGEVFR	1
IPI00360977	0.9998	2	4	0.07	RGD1307225 42 kDa protein	ENSRNOP00000034595,ENSRNOP00000059591				4	GAYGASCSLECQCVEENTLECNAKNGSCTCK	1
IPI00360977	0.9998	2	4	0.07	RGD1307225 42 kDa protein	ENSRNOP00000034595,ENSRNOP00000059591				4	TDPCAGANGCAHLCQSENGMARCACHAGYQLSEDK	3
IPI00780427	0	0	0		RGD1307225 Uncharacterized protein	ENSRNOP00000055802	D3ZE81		NP_001101133	4	TDPCAGANGCAHLCQSENGMARCACHAGYQLSEDK	3
IPI00780660	0	0	0		RGD1307225 Uncharacterized protein	ENSRNOP00000055801	D3ZE82			4	GAYGASCSLECQCVEENTLECNAKNGSCTCK	1
IPI00361301	1	3	4	0.06	Lama2 laminin, alpha 2	ENSRNOP00000014917			XP_001062273	4	GCIPCNCNSFGSKSFDCEASGQCWCQPGVAGK	2
IPI00361301	1	3	4	0.06	Lama2 laminin, alpha 2	ENSRNOP00000014917			XP_001062273	4	VNGTIFGGLCEPCQCFGHAEACNDVTGECLSCK	1
IPI00361301	1	3	4	0.06	Lama2 laminin, alpha 2	ENSRNOP00000014917			XP_001062273	4	GYRGYPDCQPCNCSGLGSTNQDPCIGPCSCK	1
IPI00361301	1	3	4	0.06	Lama2 laminin, alpha 2	ENSRNOP00000014917			XP_001062273	3	CDECKPETFGLQLGRGCIPCNCNSFGSK	1
IPI00781912	0	0	0		Lama2 74 kDa protein	ENSRNOP00000058230				4	GYRGYPDCQPCNCSGLGSTNQDPCIGPCSCK	1
IPI00361346	1	12	42	0.52	IgG-2a Ig gamma-2A chain C region	ENSRNOP00000058888ENS,RNOP00000062949	Q5M7V3,D3Z9M7,Q5BK05,Q5BJZ2,	P20760	XP_002726819	2	VTCVVVDISQNDPEVR	2
IPI00361346	1	12	42	0.52	IgG-2a Ig gamma-2A chain C region	ENSRNOP00000058888ENS,RNOP00000062949	Q5M7V3,D3Z9M7,Q5BK05,Q5BJZ2,	P20760	XP_002726819	3	VTCVVVDISQNDPEVR	5
IPI00361346	1	12	42	0.52	IgG-2a Ig gamma-2A chain C region	ENSRNOP00000058888ENS,RNOP00000062949	Q5M7V3,D3Z9M7,Q5BK05,Q5BJZ2,	P20760	XP_002726819	2	VNSGAFPAPIEK	2
IPI00361346	1	12	42	0.52	IgG-2a Ig gamma-2A chain C region	ENSRNOP00000058888ENS,RNOP00000062949	Q5M7V3,D3Z9M7,Q5BK05,Q5BJZ2,	P20760	XP_002726819	2	MNGQPQENYK	4
IPI00361346	1	12	42	0.52	IgG-2a Ig gamma-2A chain C region	ENSRNOP00000058888ENS,RNOP00000062949	Q5M7V3,D3Z9M7,Q5BK05,Q5BJZ2,	P20760	XP_002726819	2	DVLTITLTPK	3
IPI00361346	1	12	42	0.52	IgG-2a Ig gamma-2A chain C region	ENSRNOP00000058888ENS,RNOP00000062949	Q5M7V3,D3Z9M7,Q5BK05,Q5BJZ2,	P20760	XP_002726819	4	FSWFIDDVEVHTAQTHAPEK	5
IPI00361346	1	12	42	0.52	IgG-2a Ig gamma-2A chain C region	ENSRNOP00000058888ENS,RNOP00000062949	Q5M7V3,D3Z9M7,Q5BK05,Q5BJZ2,	P20760	XP_002726819	3	FSWFIDDVEVHTAQTHAPEK	4
IPI00361346	1	12	42	0.52	IgG-2a Ig gamma-2A chain C region	ENSRNOP00000058888ENS,RNOP00000062949	Q5M7V3,D3Z9M7,Q5BK05,Q5BJZ2,	P20760	XP_002726819	2	CKVNSGAFPAPIEK	3
IPI00361346	1	12	42	0.52	IgG-2a Ig gamma-2A chain C region	ENSRNOP00000058888ENS,RNOP00000062949	Q5M7V3,D3Z9M7,Q5BK05,Q5BJZ2,	P20760	XP_002726819	3	SVSELPIVHR	3
IPI00361346	1	12	42	0.52	IgG-2a Ig gamma-2A chain C region	ENSRNOP00000058888ENS,RNOP00000062949	Q5M7V3,D3Z9M7,Q5BK05,Q5BJZ2,	P20760	XP_002726819	3	TKDVLTITLTPK	4
IPI00361346	1	12	42	0.52	IgG-2a Ig gamma-2A chain C region	ENSRNOP00000058888ENS,RNOP00000062949	Q5M7V3,D3Z9M7,Q5BK05,Q5BJZ2,	P20760	XP_002726819	3	CKVNSGAFPAPIEK	4
IPI00361346	1	12	42	0.52	IgG-2a Ig gamma-2A chain C region	ENSRNOP00000058888ENS,RNOP00000062949	Q5M7V3,D3Z9M7,Q5BK05,Q5BJZ2,	P20760	XP_002726819	2	SVSELPIVHR	3
IPI00554077	0	0	0		Ighg Ig gamma-1 chain C region	ENSRNOP00000006975	Q5I0J0,Q569B4,Q4VBH1	P20759		2	DVLTITLTPK	3
IPI00554077	0	0	0		Ighg Ig gamma-1 chain C region	ENSRNOP00000006975	Q5I0J0,Q569B4,Q4VBH1	P20759		4	EEMTQNEVSITCMVKGFYPPDIYVEWQMNGQPQENYK	1
IPI00363974	1	10	24	0.34	Gsn Isoform 1 of Gelsolin	ENSRNOP00000025857		Q68FP1-1	NP_001004080	3	AQHVQVEEGSEPDGFWEALGGK	3
IPI00363974	1	10	24	0.34	Gsn Isoform 1 of Gelsolin	ENSRNOP00000025857		Q68FP1-1	NP_001004080	3	VSETRPSTMVVEHPEFLK	2
IPI00363974	1	10	24	0.34	Gsn Isoform 1 of Gelsolin	ENSRNOP00000025857		Q68FP1-1	NP_001004080	4	NWRDPDQTDGPGLSYLSSHIANVER	2
IPI00363974	1	10	24	0.34	Gsn Isoform 1 of Gelsolin	ENSRNOP00000025857		Q68FP1-1	NP_001004080	2	QTQVSVLPEGGETPLFK	3
IPI00363974	1	10	24	0.34	Gsn Isoform 1 of Gelsolin	ENSRNOP00000025857		Q68FP1-1	NP_001004080	2	HVVPNEVVVQR	3
IPI00363974	1	10	24	0.34	Gsn Isoform 1 of Gelsolin	ENSRNOP00000025857		Q68FP1-1	NP_001004080	2	YIETDPANR	3
IPI00363974	1	10	24	0.34	Gsn Isoform 1 of Gelsolin	ENSRNOP00000025857		Q68FP1-1	NP_001004080	4	VSETRPSTMVVEHPEFLK	2
IPI00363974	1	10	24	0.34	Gsn Isoform 1 of Gelsolin	ENSRNOP00000025857		Q68FP1-1	NP_001004080	3	DSQEEEKTEALTSAK	2
IPI00363974	1	10	24	0.34	Gsn Isoform 1 of Gelsolin	ENSRNOP00000025857		Q68FP1-1	NP_001004080	3	HVVPNEVVVQR	2
IPI00363974	1	10	24	0.34	Gsn Isoform 1 of Gelsolin	ENSRNOP00000025857		Q68FP1-1	NP_001004080	2	TGALELLK	2
IPI00363974	1	10	24	0.34	Gsn Isoform 1 of Gelsolin	ENSRNOP00000025857		Q68FP1-1	NP_001004080	3	AGKEPGLQIWR	1
IPI00923716	0	0	0		Gsn Isoform 2 of Gelsolin			Q68FP1-2		3	AQHVQVEEGSEPDGFWEALGGK	3
IPI00923716	0	0	0		Gsn Isoform 2 of Gelsolin			Q68FP1-2		4	NWRDPDQTDGPGLSYLSSHIANVER	2
IPI00923716	0	0	0		Gsn Isoform 2 of Gelsolin			Q68FP1-2		2	QTQVSVLPEGGETPLFK	3
IPI00923716	0	0	0		Gsn Isoform 2 of Gelsolin			Q68FP1-2		2	HVVPNEVVVQR	3
IPI00923716	0	0	0		Gsn Isoform 2 of Gelsolin			Q68FP1-2		2	YIETDPANR	3
IPI00923716	0	0	0		Gsn Isoform 2 of Gelsolin			Q68FP1-2		3	DSQEEEKTEALTSAK	2
IPI00923716	0	0	0		Gsn Isoform 2 of Gelsolin			Q68FP1-2		3	HVVPNEVVVQR	2
IPI00923716	0	0	0		Gsn Isoform 2 of Gelsolin			Q68FP1-2		2	TGALELLK	2
IPI00923716	0	0	0		Gsn Isoform 2 of Gelsolin			Q68FP1-2		3	AGKEPGLQIWR	1
IPI00365215	1	4	7	0.08	Nasp Nuclear autoantigenic sperm protein	ENSRNOP00000022170		Q66HD3	NP_001005543	6	AKPEPEVNGGSGDAVSSGNEVSENMEAEAENQAESQTTAEGTVDSAATVK	3
IPI00365215	1	4	7	0.08	Nasp Nuclear autoantigenic sperm protein	ENSRNOP00000022170		Q66HD3	NP_001005543	7	AKPEPEVNGGSGDAVSSGNEVSENMEAEAENQAESQTTAEGTVDSAATVK	2
IPI00365215	1	4	7	0.08	Nasp Nuclear autoantigenic sperm protein	ENSRNOP00000022170		Q66HD3	NP_001005543	4	LSETKDGASVEEVKAELVPEQEEAMPPVEESEAAGDGVETK	1
IPI00365215	1	4	7	0.08	Nasp Nuclear autoantigenic sperm protein	ENSRNOP00000022170		Q66HD3	NP_001005543	4	GGREDMDISEPAEKLQEK	1
IPI00209299	0	0	0		Nasp Uncharacterized protein	ENSRNOP00000022145,ENSRNOP00000022173	D3ZKW3,D3ZKE3			6	AKPEPEVNGGSGDAVSSGNEVSENMEAEAENQAESQTTAEGTVDSAATVK	3
IPI00209299	0	0	0		Nasp Uncharacterized protein	ENSRNOP00000022145,ENSRNOP00000022173	D3ZKW3,D3ZKE3			7	AKPEPEVNGGSGDAVSSGNEVSENMEAEAENQAESQTTAEGTVDSAATVK	2
IPI00365542	1	3	7	0.11	Uncharacterized protein	ENSRNOP00000008321	D3ZQN7			4	LQSLDLSAAAEMTCGTHPGADCSESECGGPNCR	4
IPI00365542	1	3	7	0.11	Uncharacterized protein	ENSRNOP00000008321	D3ZQN7			5	LQSLDLSAAAEMTCGTHPGADCSESECGGPNCR	2
IPI00365542	1	3	7	0.11	Uncharacterized protein	ENSRNOP00000008321	D3ZQN7			3	LQSLDLSAAAEMTCGTHPGADCSESECGGPNCR	1
IPI00365542	1	3	7	0.11	Uncharacterized protein	ENSRNOP00000008321	D3ZQN7			4	PCDCHLQGSVSAFCDAVTGQCHCFQGIYAR	1
IPI00365542	1	3	7	0.11	Uncharacterized protein	ENSRNOP00000008321	D3ZQN7			4	CDQCLPQHWGLSNDLDGCR	1
IPI00780252	0	0	0		Uncharacterized protein	ENSRNOP00000056837	D3ZIX0			4	PCDCHLQGSVSAFCDAVTGQCHCFQGIYAR	1
IPI00780252	0	0	0		Uncharacterized protein	ENSRNOP00000056837	D3ZIX0			4	CDQCLPQHWGLSNDLDGCR	1
IPI00368550	1	3	7	0.09	C5 complement C5	ENSRNOP00000060337		P08650	XP_345343,XP_001079130	2	GLLIGEFLSTVLSK	3
IPI00368550	1	3	7	0.09	C5 complement C5	ENSRNOP00000060337		P08650	XP_345343,XP_001079130	3	GLLIGEFLSTVLSK	2
IPI00368550	1	3	7	0.09	C5 complement C5	ENSRNOP00000060337		P08650	XP_345343,XP_001079130	2	ITSATEENIFVK	2
IPI00951248	0	0	0		Uncharacterized protein	ENSRNOP00000025534	D3ZY36			2	ITSATEENIFVK	2
IPI00382185	1	5	14	0.23	Cfb Da1-24	ENSRNOP00000038738,ENSRNOP00000000477	D4A0Y1,Q6MG74,Q7TP05		NP_997631	3	KAEGISEFYDYDVALIK	4
IPI00382185	1	5	14	0.23	Cfb Da1-24	ENSRNOP00000038738,ENSRNOP00000000477	D4A0Y1,Q6MG74,Q7TP05		NP_997631	4	FLCTGGVDPYADPNTCKGDSGGPLIVHKR	2
IPI00382185	1	5	14	0.23	Cfb Da1-24	ENSRNOP00000038738,ENSRNOP00000000477	D4A0Y1,Q6MG74,Q7TP05		NP_997631	3	YSQTLRPICLPCTEGTTR	3
IPI00382185	1	5	14	0.23	Cfb Da1-24	ENSRNOP00000038738,ENSRNOP00000000477	D4A0Y1,Q6MG74,Q7TP05		NP_997631	4	FLCTGGVDPYADPNTCKGDSGGPLIVHK	4
IPI00382185	1	5	14	0.23	Cfb Da1-24	ENSRNOP00000038738,ENSRNOP00000000477	D4A0Y1,Q6MG74,Q7TP05		NP_997631	3	DLEIEEVLFHPNYDINGK	1
IPI00951533	0	0	0		Cfb Uncharacterized protein	ENSRNOP00000059051	D4A9D5			3	KAEGISEFYDYDVALIK	4
IPI00951533	0	0	0		Cfb Uncharacterized protein	ENSRNOP00000059051	D4A9D5			3	YSQTLRPICLPCTEGTTR	3
IPI00951533	0	0	0		Cfb Uncharacterized protein	ENSRNOP00000059051	D4A9D5			3	DLEIEEVLFHPNYDINGK	1
IPI00392886	1	72	341	4.9	A2m Alpha-2-macroglobulin	ENSRNOP00000019346	Q5D178	P06238	NP_036620	2	ASVTVLGDILGSAMQNTQDLLK	16
IPI00392886	1	72	341	4.9	A2m Alpha-2-macroglobulin	ENSRNOP00000019346	Q5D178	P06238	NP_036620	2	DGSYSTFGDKPGR	4
IPI00392886	1	72	341	4.9	A2m Alpha-2-macroglobulin	ENSRNOP00000019346	Q5D178	P06238	NP_036620	2	KYSNPSNCFGEESVAFCEK	4
IPI00392886	1	72	341	4.9	A2m Alpha-2-macroglobulin	ENSRNOP00000019346	Q5D178	P06238	NP_036620	2	VAVQLEASPDFLAAPEEK	8
IPI00392886	1	72	341	4.9	A2m Alpha-2-macroglobulin	ENSRNOP00000019346	Q5D178	P06238	NP_036620	2	YSAPCSTDYGNA	3
IPI00392886	1	72	341	4.9	A2m Alpha-2-macroglobulin	ENSRNOP00000019346	Q5D178	P06238	NP_036620	2	YSNPSNCFGEESVAFCEK	3
IPI00392886	1	72	341	4.9	A2m Alpha-2-macroglobulin	ENSRNOP00000019346	Q5D178	P06238	NP_036620	3	ALLSVMASPQSLCGLR	3
IPI00392886	1	72	341	4.9	A2m Alpha-2-macroglobulin	ENSRNOP00000019346	Q5D178	P06238	NP_036620	3	ASVTVLGDILGSAMQNTQDLLK	20
IPI00392886	1	72	341	4.9	A2m Alpha-2-macroglobulin	ENSRNOP00000019346	Q5D178	P06238	NP_036620	3	AVDQSVLLMKPETELSASLIYDLLPVK	13
IPI00392886	1	72	341	4.9	A2m Alpha-2-macroglobulin	ENSRNOP00000019346	Q5D178	P06238	NP_036620	3	QQNSHGGFSSTQDTVVALHALSK	4
IPI00392886	1	72	341	4.9	A2m Alpha-2-macroglobulin	ENSRNOP00000019346	Q5D178	P06238	NP_036620	3	RQEYEMQLDVHAK	3
IPI00392886	1	72	341	4.9	A2m Alpha-2-macroglobulin	ENSRNOP00000019346	Q5D178	P06238	NP_036620	3	TVEHPFSVEEFVLPK	7
IPI00392886	1	72	341	4.9	A2m Alpha-2-macroglobulin	ENSRNOP00000019346	Q5D178	P06238	NP_036620	3	VAVQLEASPDFLAAPEEK	5
IPI00392886	1	72	341	4.9	A2m Alpha-2-macroglobulin	ENSRNOP00000019346	Q5D178	P06238	NP_036620	3	YSNPSNCFGEESVAFCEK	2
IPI00392886	1	72	341	4.9	A2m Alpha-2-macroglobulin	ENSRNOP00000019346	Q5D178	P06238	NP_036620	4	QQNSHGGFSSTQDTVVALHALSK	5
IPI00392886	1	72	341	4.9	A2m Alpha-2-macroglobulin	ENSRNOP00000019346	Q5D178	P06238	NP_036620	4	RQEYEMQLDVHAK	11
IPI00392886	1	72	341	4.9	A2m Alpha-2-macroglobulin	ENSRNOP00000019346	Q5D178	P06238	NP_036620	3	QGIPFVGQVLLVDGR	9
IPI00392886	1	72	341	4.9	A2m Alpha-2-macroglobulin	ENSRNOP00000019346	Q5D178	P06238	NP_036620	3	KYSNPSNCFGEESVAFCEK	7
IPI00392886	1	72	341	4.9	A2m Alpha-2-macroglobulin	ENSRNOP00000019346	Q5D178	P06238	NP_036620	4	HRDGSYSTFGDKPGR	5
IPI00392886	1	72	341	4.9	A2m Alpha-2-macroglobulin	ENSRNOP00000019346	Q5D178	P06238	NP_036620	2	FSINTDDIMGTSLTVR	9
IPI00392886	1	72	341	4.9	A2m Alpha-2-macroglobulin	ENSRNOP00000019346	Q5D178	P06238	NP_036620	2	QGIPFVGQVLLVDGR	15
IPI00392886	1	72	341	4.9	A2m Alpha-2-macroglobulin	ENSRNOP00000019346	Q5D178	P06238	NP_036620	2	TEVSNNHVLIYLDK	4
IPI00392886	1	72	341	4.9	A2m Alpha-2-macroglobulin	ENSRNOP00000019346	Q5D178	P06238	NP_036620	2	SHCICMNQR	3
IPI00392886	1	72	341	4.9	A2m Alpha-2-macroglobulin	ENSRNOP00000019346	Q5D178	P06238	NP_036620	2	TVEHPFSVEEFVLPK	5
IPI00392886	1	72	341	4.9	A2m Alpha-2-macroglobulin	ENSRNOP00000019346	Q5D178	P06238	NP_036620	2	FQVNNNNQLLLQR	11
IPI00392886	1	72	341	4.9	A2m Alpha-2-macroglobulin	ENSRNOP00000019346	Q5D178	P06238	NP_036620	2	QLSFPLSSEPTQGSYK	6
IPI00392886	1	72	341	4.9	A2m Alpha-2-macroglobulin	ENSRNOP00000019346	Q5D178	P06238	NP_036620	3	ELCGNEVPVVPEQGKK	5
IPI00392886	1	72	341	4.9	A2m Alpha-2-macroglobulin	ENSRNOP00000019346	Q5D178	P06238	NP_036620	2	IQEEGTGVEETGK	4
IPI00392886	1	72	341	4.9	A2m Alpha-2-macroglobulin	ENSRNOP00000019346	Q5D178	P06238	NP_036620	2	ELCGNEVPVVPEQGK	2
IPI00392886	1	72	341	4.9	A2m Alpha-2-macroglobulin	ENSRNOP00000019346	Q5D178	P06238	NP_036620	2	VTGEGCVYLQTSLK	5
IPI00392886	1	72	341	4.9	A2m Alpha-2-macroglobulin	ENSRNOP00000019346	Q5D178	P06238	NP_036620	3	CDQTLEVQAHYILNGEAMQELK	1
IPI00392886	1	72	341	4.9	A2m Alpha-2-macroglobulin	ENSRNOP00000019346	Q5D178	P06238	NP_036620	3	SFLHLESLPDK	3
IPI00392886	1	72	341	4.9	A2m Alpha-2-macroglobulin	ENSRNOP00000019346	Q5D178	P06238	NP_036620	2	IAQWQNFNLEGGLK	3
IPI00392886	1	72	341	4.9	A2m Alpha-2-macroglobulin	ENSRNOP00000019346	Q5D178	P06238	NP_036620	2	ALLSVMASPQSLCGLR	5
IPI00392886	1	72	341	4.9	A2m Alpha-2-macroglobulin	ENSRNOP00000019346	Q5D178	P06238	NP_036620	2	MVSGFIPLKPTVK	5
IPI00392886	1	72	341	4.9	A2m Alpha-2-macroglobulin	ENSRNOP00000019346	Q5D178	P06238	NP_036620	3	HRDGSYSTFGDKPGR	2
IPI00392886	1	72	341	4.9	A2m Alpha-2-macroglobulin	ENSRNOP00000019346	Q5D178	P06238	NP_036620	2	ELCGNEVPVVPEQGKK	6
IPI00392886	1	72	341	4.9	A2m Alpha-2-macroglobulin	ENSRNOP00000019346	Q5D178	P06238	NP_036620	3	ESLVFAQTDKPIYKPGQTVR	5
IPI00392886	1	72	341	4.9	A2m Alpha-2-macroglobulin	ENSRNOP00000019346	Q5D178	P06238	NP_036620	2	RQEYEMQLDVHAK	2
IPI00392886	1	72	341	4.9	A2m Alpha-2-macroglobulin	ENSRNOP00000019346	Q5D178	P06238	NP_036620	3	SFLHLESLPDKLR	7
IPI00392886	1	72	341	4.9	A2m Alpha-2-macroglobulin	ENSRNOP00000019346	Q5D178	P06238	NP_036620	3	GHFSILISMETDLAPVAR	6
IPI00392886	1	72	341	4.9	A2m Alpha-2-macroglobulin	ENSRNOP00000019346	Q5D178	P06238	NP_036620	2	ATVLNYLPTCIR	4
IPI00392886	1	72	341	4.9	A2m Alpha-2-macroglobulin	ENSRNOP00000019346	Q5D178	P06238	NP_036620	3	SHCICMNQR	5
IPI00392886	1	72	341	4.9	A2m Alpha-2-macroglobulin	ENSRNOP00000019346	Q5D178	P06238	NP_036620	2	DLTGFPQGADQR	2
IPI00392886	1	72	341	4.9	A2m Alpha-2-macroglobulin	ENSRNOP00000019346	Q5D178	P06238	NP_036620	2	AVDQSVLLMKPETELSASLIYDLLPVK	1
IPI00392886	1	72	341	4.9	A2m Alpha-2-macroglobulin	ENSRNOP00000019346	Q5D178	P06238	NP_036620	2	SFLHLESLPDK	3
IPI00392886	1	72	341	4.9	A2m Alpha-2-macroglobulin	ENSRNOP00000019346	Q5D178	P06238	NP_036620	3	LSFVNVDSHFR	4
IPI00392886	1	72	341	4.9	A2m Alpha-2-macroglobulin	ENSRNOP00000019346	Q5D178	P06238	NP_036620	4	AVDQSVLLMKPETELSASLIYDLLPVK	4
IPI00392886	1	72	341	4.9	A2m Alpha-2-macroglobulin	ENSRNOP00000019346	Q5D178	P06238	NP_036620	2	LSFVNVDSHFR	1
IPI00392886	1	72	341	4.9	A2m Alpha-2-macroglobulin	ENSRNOP00000019346	Q5D178	P06238	NP_036620	4	SFLHLESLPDKLR	5
IPI00392886	1	72	341	4.9	A2m Alpha-2-macroglobulin	ENSRNOP00000019346	Q5D178	P06238	NP_036620	2	LPSDVVEESAR	4
IPI00392886	1	72	341	4.9	A2m Alpha-2-macroglobulin	ENSRNOP00000019346	Q5D178	P06238	NP_036620	2	VYDYYEKDEFAVAK	2
IPI00392886	1	72	341	4.9	A2m Alpha-2-macroglobulin	ENSRNOP00000019346	Q5D178	P06238	NP_036620	2	IQEEGTGVEETGKGLTK	2
IPI00392886	1	72	341	4.9	A2m Alpha-2-macroglobulin	ENSRNOP00000019346	Q5D178	P06238	NP_036620	3	IQEEGTGVEETGKGLTK	5
IPI00392886	1	72	341	4.9	A2m Alpha-2-macroglobulin	ENSRNOP00000019346	Q5D178	P06238	NP_036620	3	MVSGFIPLKPTVK	3
IPI00392886	1	72	341	4.9	A2m Alpha-2-macroglobulin	ENSRNOP00000019346	Q5D178	P06238	NP_036620	3	AGTHVLPLK	4
IPI00392886	1	72	341	4.9	A2m Alpha-2-macroglobulin	ENSRNOP00000019346	Q5D178	P06238	NP_036620	2	SSGSLLNNAMK	2
IPI00392886	1	72	341	4.9	A2m Alpha-2-macroglobulin	ENSRNOP00000019346	Q5D178	P06238	NP_036620	3	DLTGFPQGADQREEDTNGCVK	4
IPI00392886	1	72	341	4.9	A2m Alpha-2-macroglobulin	ENSRNOP00000019346	Q5D178	P06238	NP_036620	2	YEIENCLANK	2
IPI00392886	1	72	341	4.9	A2m Alpha-2-macroglobulin	ENSRNOP00000019346	Q5D178	P06238	NP_036620	2	VTVNICR	4
IPI00392886	1	72	341	4.9	A2m Alpha-2-macroglobulin	ENSRNOP00000019346	Q5D178	P06238	NP_036620	2	LSQQLDGR	6
IPI00392886	1	72	341	4.9	A2m Alpha-2-macroglobulin	ENSRNOP00000019346	Q5D178	P06238	NP_036620	3	DGSYSTFGDKPGR	2
IPI00392886	1	72	341	4.9	A2m Alpha-2-macroglobulin	ENSRNOP00000019346	Q5D178	P06238	NP_036620	3	VAVQLEASPDFLAAPEEKEQR	4
IPI00392886	1	72	341	4.9	A2m Alpha-2-macroglobulin	ENSRNOP00000019346	Q5D178	P06238	NP_036620	2	VTLPTVPGDYTVK	9
IPI00392886	1	72	341	4.9	A2m Alpha-2-macroglobulin	ENSRNOP00000019346	Q5D178	P06238	NP_036620	3	VSNQTVNLSFTVQQDIPIR	1
IPI00392886	1	72	341	4.9	A2m Alpha-2-macroglobulin	ENSRNOP00000019346	Q5D178	P06238	NP_036620	3	ATVLNYLPTCIR	1
IPI00392886	1	72	341	4.9	A2m Alpha-2-macroglobulin	ENSRNOP00000019346	Q5D178	P06238	NP_036620	3	YEIENCLANKVDLVFRPNSGLPATR	2
IPI00392886	1	72	341	4.9	A2m Alpha-2-macroglobulin	ENSRNOP00000019346	Q5D178	P06238	NP_036620	3	VDLVFRPNSGLPATR	3
IPI00392886	1	72	341	4.9	A2m Alpha-2-macroglobulin	ENSRNOP00000019346	Q5D178	P06238	NP_036620	2	AGTHVLPLK	3
IPI00392886	1	72	341	4.9	A2m Alpha-2-macroglobulin	ENSRNOP00000019346	Q5D178	P06238	NP_036620	2	NALFCLDTAWK	1
IPI00392886	1	72	341	4.9	A2m Alpha-2-macroglobulin	ENSRNOP00000019346	Q5D178	P06238	NP_036620	3	VYDYYEKDEFAVAK	2
IPI00392886	1	72	341	4.9	A2m Alpha-2-macroglobulin	ENSRNOP00000019346	Q5D178	P06238	NP_036620	4	TVEHPFSVEEFVLPKFEVR	1
IPI00392886	1	72	341	4.9	A2m Alpha-2-macroglobulin	ENSRNOP00000019346	Q5D178	P06238	NP_036620	2	GCFSQLVK	1
IPI00392886	1	72	341	4.9	A2m Alpha-2-macroglobulin	ENSRNOP00000019346	Q5D178	P06238	NP_036620	2	HTASWAVIPK	1
IPI00392886	1	72	341	4.9	A2m Alpha-2-macroglobulin	ENSRNOP00000019346	Q5D178	P06238	NP_036620	2	VFTNSNIR	3
IPI00392886	1	72	341	4.9	A2m Alpha-2-macroglobulin	ENSRNOP00000019346	Q5D178	P06238	NP_036620	2	YSVLPR	1
IPI00201262	1	5	13	0.64	Mug1;LOC297568 Alpha-1-inhibitor 3	ENSRNOP00000049473		P14046	NP_001033064	2	LPSSEEEESLDINIEGAK	4
IPI00201262	1	5	13	0.64	Mug1;LOC297568 Alpha-1-inhibitor 3	ENSRNOP00000049473		P14046	NP_001033064	3	NLHPLNELFPLAYIEDPK	5
IPI00201262	1	5	13	0.64	Mug1;LOC297568 Alpha-1-inhibitor 3	ENSRNOP00000049473		P14046	NP_001033064	3	VYHKEESSCIHSSCTAER	1
IPI00201262	1	5	13	0.64	Mug1;LOC297568 Alpha-1-inhibitor 3	ENSRNOP00000049473		P14046	NP_001033064	4	VYHKEESSCIHSSCTAER	4
IPI00201262	1	5	13	0.64	Mug1;LOC297568 Alpha-1-inhibitor 3	ENSRNOP00000049473		P14046	NP_001033064	3	LTAQPAPSPEDLALSMGTIK	1
IPI00201262	1	5	13	0.64	Mug1;LOC297568 Alpha-1-inhibitor 3	ENSRNOP00000049473		P14046	NP_001033064	3	VHLSFSPSQSLPASQTHMR	4
IPI00201262	1	5	13	0.64	Mug1;LOC297568 Alpha-1-inhibitor 3	ENSRNOP00000049473		P14046	NP_001033064	2	QLSFSLSAEPIQGPYK	3
IPI00201262	1	5	13	0.64	Mug1;LOC297568 Alpha-1-inhibitor 3	ENSRNOP00000049473		P14046	NP_001033064	2	LTAQPAPSPEDLALSMGTIK	4
IPI00201262	1	5	13	0.64	Mug1;LOC297568 Alpha-1-inhibitor 3	ENSRNOP00000049473		P14046	NP_001033064	2	AHFSVMGDILSSAIK	2
IPI00201262	1	5	13	0.64	Mug1;LOC297568 Alpha-1-inhibitor 3	ENSRNOP00000049473		P14046	NP_001033064	2	YMVLVPSQLYTETPEK	2
IPI00201262	1	5	13	0.64	Mug1;LOC297568 Alpha-1-inhibitor 3	ENSRNOP00000049473		P14046	NP_001033064	2	NLHPLNELFPLAYIEDPK	4
IPI00201262	1	5	13	0.64	Mug1;LOC297568 Alpha-1-inhibitor 3	ENSRNOP00000049473		P14046	NP_001033064	4	NKVHLSFSPSQSLPASQTHMR	2
IPI00201262	1	5	13	0.64	Mug1;LOC297568 Alpha-1-inhibitor 3	ENSRNOP00000049473		P14046	NP_001033064	2	VTASPQSLCGLR	3
IPI00201262	1	5	13	0.64	Mug1;LOC297568 Alpha-1-inhibitor 3	ENSRNOP00000049473		P14046	NP_001033064	2	ISLCHGNPTFSSETK	3
IPI00201262	1	5	13	0.64	Mug1;LOC297568 Alpha-1-inhibitor 3	ENSRNOP00000049473		P14046	NP_001033064	3	ISLCHGNPTFSSETK	4
IPI00201262	1	5	13	0.64	Mug1;LOC297568 Alpha-1-inhibitor 3	ENSRNOP00000049473		P14046	NP_001033064	3	VVSMDKNLHPLNELFPLAYIEDPK	4
IPI00201262	1	5	13	0.64	Mug1;LOC297568 Alpha-1-inhibitor 3	ENSRNOP00000049473		P14046	NP_001033064	2	MLSGFIPLKPTVK	2
IPI00201262	1	5	13	0.64	Mug1;LOC297568 Alpha-1-inhibitor 3	ENSRNOP00000049473		P14046	NP_001033064	3	AFIFIDESHITDAFTWLSK	2
IPI00201262	1	5	13	0.64	Mug1;LOC297568 Alpha-1-inhibitor 3	ENSRNOP00000049473		P14046	NP_001033064	2	HGIPFFVK	2
IPI00201262	1	5	13	0.64	Mug1;LOC297568 Alpha-1-inhibitor 3	ENSRNOP00000049473		P14046	NP_001033064	4	VVSMDKNLHPLNELFPLAYIEDPK	5
IPI00201262	1	5	13	0.64	Mug1;LOC297568 Alpha-1-inhibitor 3	ENSRNOP00000049473		P14046	NP_001033064	3	EESSCIHSSCTAER	1
IPI00201262	1	5	13	0.64	Mug1;LOC297568 Alpha-1-inhibitor 3	ENSRNOP00000049473		P14046	NP_001033064	2	VQTVPLTCNNPK	2
IPI00201262	1	5	13	0.64	Mug1;LOC297568 Alpha-1-inhibitor 3	ENSRNOP00000049473		P14046	NP_001033064	2	SSGSLLNNAMK	2
IPI00201262	1	5	13	0.64	Mug1;LOC297568 Alpha-1-inhibitor 3	ENSRNOP00000049473		P14046	NP_001033064	2	VLIVEPEGIKK	3
IPI00201262	1	5	13	0.64	Mug1;LOC297568 Alpha-1-inhibitor 3	ENSRNOP00000049473		P14046	NP_001033064	3	AHFSVMGDILSSAIK	3
IPI00201262	1	5	13	0.64	Mug1;LOC297568 Alpha-1-inhibitor 3	ENSRNOP00000049473		P14046	NP_001033064	2	MLIYTILPDGEVIADSVK	1
IPI00201262	1	5	13	0.64	Mug1;LOC297568 Alpha-1-inhibitor 3	ENSRNOP00000049473		P14046	NP_001033064	3	QSPGPCGSEVATVPETGRK	3
IPI00201262	1	5	13	0.64	Mug1;LOC297568 Alpha-1-inhibitor 3	ENSRNOP00000049473		P14046	NP_001033064	3	MLSGFIPLKPTVK	2
IPI00201262	1	5	13	0.64	Mug1;LOC297568 Alpha-1-inhibitor 3	ENSRNOP00000049473		P14046	NP_001033064	2	VLIVEPEGIK	1
IPI00201262	1	5	13	0.64	Mug1;LOC297568 Alpha-1-inhibitor 3	ENSRNOP00000049473		P14046	NP_001033064	3	VLIVEPEGIKK	2
IPI00201262	1	5	13	0.64	Mug1;LOC297568 Alpha-1-inhibitor 3	ENSRNOP00000049473		P14046	NP_001033064	5	VYHKEESSCIHSSCTAER	1
IPI00201262	1	5	13	0.64	Mug1;LOC297568 Alpha-1-inhibitor 3	ENSRNOP00000049473		P14046	NP_001033064	3	LVDIKGDPIPNEQVLIK	1
IPI00201262	1	5	13	0.64	Mug1;LOC297568 Alpha-1-inhibitor 3	ENSRNOP00000049473		P14046	NP_001033064	3	SPLPQEPPRKDPPPK	1
IPI00212666	1	5	9	0.61	Mug1;LOC297568 Isoform 1 of Murinoglobulin-1	ENSRNOP00000008574		Q03626-1	NP_075591	2	LPSSEEEESLDINIEGAK	4
IPI00212666	1	5	9	0.61	Mug1;LOC297568 Isoform 1 of Murinoglobulin-1	ENSRNOP00000008574		Q03626-1	NP_075591	3	NLHPLNELFPLAYIEDPK	5
IPI00212666	1	5	9	0.61	Mug1;LOC297568 Isoform 1 of Murinoglobulin-1	ENSRNOP00000008574		Q03626-1	NP_075591	3	VYHKEESSCIHSSCTAER	1
IPI00212666	1	5	9	0.61	Mug1;LOC297568 Isoform 1 of Murinoglobulin-1	ENSRNOP00000008574		Q03626-1	NP_075591	4	VYHKEESSCIHSSCTAER	4
IPI00212666	1	5	9	0.61	Mug1;LOC297568 Isoform 1 of Murinoglobulin-1	ENSRNOP00000008574		Q03626-1	NP_075591	7	PEAELSPSLIYDLPGMQDSNFIPSSYHPFEDEYDCLMYQPR	1
IPI00212666	1	5	9	0.61	Mug1;LOC297568 Isoform 1 of Murinoglobulin-1	ENSRNOP00000008574		Q03626-1	NP_075591	3	LTAQPAPSPEDLALSMGTIK	1
IPI00212666	1	5	9	0.61	Mug1;LOC297568 Isoform 1 of Murinoglobulin-1	ENSRNOP00000008574		Q03626-1	NP_075591	3	VHLSFSPSQSLPASQTHMR	4
IPI00212666	1	5	9	0.61	Mug1;LOC297568 Isoform 1 of Murinoglobulin-1	ENSRNOP00000008574		Q03626-1	NP_075591	2	QLSFSLSAEPIQGPYK	3
IPI00212666	1	5	9	0.61	Mug1;LOC297568 Isoform 1 of Murinoglobulin-1	ENSRNOP00000008574		Q03626-1	NP_075591	2	TPLVTIQSSGSFSQK	3
IPI00212666	1	5	9	0.61	Mug1;LOC297568 Isoform 1 of Murinoglobulin-1	ENSRNOP00000008574		Q03626-1	NP_075591	2	LTAQPAPSPEDLALSMGTIK	4
IPI00212666	1	5	9	0.61	Mug1;LOC297568 Isoform 1 of Murinoglobulin-1	ENSRNOP00000008574		Q03626-1	NP_075591	2	AHFSVMGDILSSAIK	2
IPI00212666	1	5	9	0.61	Mug1;LOC297568 Isoform 1 of Murinoglobulin-1	ENSRNOP00000008574		Q03626-1	NP_075591	2	ISLCHGNPSFSSETK	3
IPI00212666	1	5	9	0.61	Mug1;LOC297568 Isoform 1 of Murinoglobulin-1	ENSRNOP00000008574		Q03626-1	NP_075591	2	YMVLVPSQLYTETPEK	2
IPI00212666	1	5	9	0.61	Mug1;LOC297568 Isoform 1 of Murinoglobulin-1	ENSRNOP00000008574		Q03626-1	NP_075591	2	NLHPLNELFPLAYIEDPK	4
IPI00212666	1	5	9	0.61	Mug1;LOC297568 Isoform 1 of Murinoglobulin-1	ENSRNOP00000008574		Q03626-1	NP_075591	4	NKVHLSFSPSQSLPASQTHMR	2
IPI00212666	1	5	9	0.61	Mug1;LOC297568 Isoform 1 of Murinoglobulin-1	ENSRNOP00000008574		Q03626-1	NP_075591	2	VTASPQSLCGLR	3
IPI00212666	1	5	9	0.61	Mug1;LOC297568 Isoform 1 of Murinoglobulin-1	ENSRNOP00000008574		Q03626-1	NP_075591	3	VVSMDKNLHPLNELFPLAYIEDPK	4
IPI00212666	1	5	9	0.61	Mug1;LOC297568 Isoform 1 of Murinoglobulin-1	ENSRNOP00000008574		Q03626-1	NP_075591	2	MLSGFIPLKPTVK	2
IPI00212666	1	5	9	0.61	Mug1;LOC297568 Isoform 1 of Murinoglobulin-1	ENSRNOP00000008574		Q03626-1	NP_075591	3	AFIFIDESHITDAFTWLSK	2
IPI00212666	1	5	9	0.61	Mug1;LOC297568 Isoform 1 of Murinoglobulin-1	ENSRNOP00000008574		Q03626-1	NP_075591	2	HGIPFFVK	2
IPI00212666	1	5	9	0.61	Mug1;LOC297568 Isoform 1 of Murinoglobulin-1	ENSRNOP00000008574		Q03626-1	NP_075591	4	VVSMDKNLHPLNELFPLAYIEDPK	5
IPI00212666	1	5	9	0.61	Mug1;LOC297568 Isoform 1 of Murinoglobulin-1	ENSRNOP00000008574		Q03626-1	NP_075591	3	EESSCIHSSCTAER	1
IPI00212666	1	5	9	0.61	Mug1;LOC297568 Isoform 1 of Murinoglobulin-1	ENSRNOP00000008574		Q03626-1	NP_075591	2	VQTVPLTCNNPK	2
IPI00212666	1	5	9	0.61	Mug1;LOC297568 Isoform 1 of Murinoglobulin-1	ENSRNOP00000008574		Q03626-1	NP_075591	2	VLIVEPEGIKK	3
IPI00212666	1	5	9	0.61	Mug1;LOC297568 Isoform 1 of Murinoglobulin-1	ENSRNOP00000008574		Q03626-1	NP_075591	3	AHFSVMGDILSSAIK	3
IPI00212666	1	5	9	0.61	Mug1;LOC297568 Isoform 1 of Murinoglobulin-1	ENSRNOP00000008574		Q03626-1	NP_075591	3	ESVVFVQTDKPVYKPGQSVK	1
IPI00212666	1	5	9	0.61	Mug1;LOC297568 Isoform 1 of Murinoglobulin-1	ENSRNOP00000008574		Q03626-1	NP_075591	3	ALGCLEASWETIEQGR	1
IPI00212666	1	5	9	0.61	Mug1;LOC297568 Isoform 1 of Murinoglobulin-1	ENSRNOP00000008574		Q03626-1	NP_075591	3	MLSGFIPLKPTVK	2
IPI00212666	1	5	9	0.61	Mug1;LOC297568 Isoform 1 of Murinoglobulin-1	ENSRNOP00000008574		Q03626-1	NP_075591	2	VLIVEPEGIK	1
IPI00212666	1	5	9	0.61	Mug1;LOC297568 Isoform 1 of Murinoglobulin-1	ENSRNOP00000008574		Q03626-1	NP_075591	3	VLIVEPEGIKK	2
IPI00212666	1	5	9	0.61	Mug1;LOC297568 Isoform 1 of Murinoglobulin-1	ENSRNOP00000008574		Q03626-1	NP_075591	5	VYHKEESSCIHSSCTAER	1
IPI00368704	0.2038	1	2	0.05	Cpamd8 similar to Murinoglobulin 1 homolog	ENSRNOP00000019892			XP_001060284	2	LPSSEEEESLDINIEGAK	4
IPI00368704	0.2038	1	2	0.05	Cpamd8 similar to Murinoglobulin 1 homolog	ENSRNOP00000019892			XP_001060284	3	NLHPLNELFPLAYIEDPK	5
IPI00368704	0.2038	1	2	0.05	Cpamd8 similar to Murinoglobulin 1 homolog	ENSRNOP00000019892			XP_001060284	2	QLSFSLSAEPIQGPYK	3
IPI00368704	0.2038	1	2	0.05	Cpamd8 similar to Murinoglobulin 1 homolog	ENSRNOP00000019892			XP_001060284	2	AHFSVMGDILSSAIK	2
IPI00368704	0.2038	1	2	0.05	Cpamd8 similar to Murinoglobulin 1 homolog	ENSRNOP00000019892			XP_001060284	2	NLHPLNELFPLAYIEDPK	4
IPI00368704	0.2038	1	2	0.05	Cpamd8 similar to Murinoglobulin 1 homolog	ENSRNOP00000019892			XP_001060284	2	VTASPQSLCGLR	3
IPI00368704	0.2038	1	2	0.05	Cpamd8 similar to Murinoglobulin 1 homolog	ENSRNOP00000019892			XP_001060284	2	MLSGFIPLKPTVK	2
IPI00368704	0.2038	1	2	0.05	Cpamd8 similar to Murinoglobulin 1 homolog	ENSRNOP00000019892			XP_001060284	2	HGIPFFVK	2
IPI00368704	0.2038	1	2	0.05	Cpamd8 similar to Murinoglobulin 1 homolog	ENSRNOP00000019892			XP_001060284	2	VQTVPLTCNNPK	2
IPI00368704	0.2038	1	2	0.05	Cpamd8 similar to Murinoglobulin 1 homolog	ENSRNOP00000019892			XP_001060284	3	AHFSVMGDILSSAIK	3
IPI00368704	0.2038	1	2	0.05	Cpamd8 similar to Murinoglobulin 1 homolog	ENSRNOP00000019892			XP_001060284	3	ESVVFVQTDKPVYKPGQSVK	1
IPI00368704	0.2038	1	2	0.05	Cpamd8 similar to Murinoglobulin 1 homolog	ENSRNOP00000019892			XP_001060284	2	MLIYTILPDGEVIADSVK	1
IPI00368704	0.2038	1	2	0.05	Cpamd8 similar to Murinoglobulin 1 homolog	ENSRNOP00000019892			XP_001060284	3	MLSGFIPLKPTVK	2
IPI00368704	0.2038	1	2	0.05	Cpamd8 similar to Murinoglobulin 1 homolog	ENSRNOP00000019892			XP_001060284	2	VLIVEPEGIK	1
IPI00368704	0.2038	1	2	0.05	Cpamd8 similar to Murinoglobulin 1 homolog	ENSRNOP00000019892			XP_001060284	4	VYHKEENSCIHSSCTAER	2
IPI00476749	0	0	0		Mug2 Uncharacterized protein	ENSRNOP00000031075,ENSRNOP00000040516	D4AA52	Q6IE52	NP_001002826	2	LPSSEEEESLDINIEGAK	4
IPI00476749	0	0	0		Mug2 Uncharacterized protein	ENSRNOP00000031075,ENSRNOP00000040516	D4AA52	Q6IE52	NP_001002826	3	VHLSFSPSQSLPASQTHMR	4
IPI00476749	0	0	0		Mug2 Uncharacterized protein	ENSRNOP00000031075,ENSRNOP00000040516	D4AA52	Q6IE52	NP_001002826	2	QLSFSLSAEPIQGPYK	3
IPI00476749	0	0	0		Mug2 Uncharacterized protein	ENSRNOP00000031075,ENSRNOP00000040516	D4AA52	Q6IE52	NP_001002826	2	AHFSVMGDILSSAIK	2
IPI00476749	0	0	0		Mug2 Uncharacterized protein	ENSRNOP00000031075,ENSRNOP00000040516	D4AA52	Q6IE52	NP_001002826	2	YMVLVPSQLYTETPEK	2
IPI00476749	0	0	0		Mug2 Uncharacterized protein	ENSRNOP00000031075,ENSRNOP00000040516	D4AA52	Q6IE52	NP_001002826	4	NKVHLSFSPSQSLPASQTHMR	2
IPI00476749	0	0	0		Mug2 Uncharacterized protein	ENSRNOP00000031075,ENSRNOP00000040516	D4AA52	Q6IE52	NP_001002826	2	VTASPQSLCGLR	3
IPI00476749	0	0	0		Mug2 Uncharacterized protein	ENSRNOP00000031075,ENSRNOP00000040516	D4AA52	Q6IE52	NP_001002826	2	MLSGFIPLKPTVK	2
IPI00476749	0	0	0		Mug2 Uncharacterized protein	ENSRNOP00000031075,ENSRNOP00000040516	D4AA52	Q6IE52	NP_001002826	3	AFIFIDESHITDAFTWLSK	2
IPI00476749	0	0	0		Mug2 Uncharacterized protein	ENSRNOP00000031075,ENSRNOP00000040516	D4AA52	Q6IE52	NP_001002826	2	HGIPFFVK	2
IPI00476749	0	0	0		Mug2 Uncharacterized protein	ENSRNOP00000031075,ENSRNOP00000040516	D4AA52	Q6IE52	NP_001002826	2	VLIVEPEGIKK	3
IPI00476749	0	0	0		Mug2 Uncharacterized protein	ENSRNOP00000031075,ENSRNOP00000040516	D4AA52	Q6IE52	NP_001002826	3	AHFSVMGDILSSAIK	3
IPI00476749	0	0	0		Mug2 Uncharacterized protein	ENSRNOP00000031075,ENSRNOP00000040516	D4AA52	Q6IE52	NP_001002826	2	MLIYTILPDGEVIADSVK	1
IPI00476749	0	0	0		Mug2 Uncharacterized protein	ENSRNOP00000031075,ENSRNOP00000040516	D4AA52	Q6IE52	NP_001002826	3	ALGCLEASWETIEQGR	1
IPI00476749	0	0	0		Mug2 Uncharacterized protein	ENSRNOP00000031075,ENSRNOP00000040516	D4AA52	Q6IE52	NP_001002826	3	MLSGFIPLKPTVK	2
IPI00476749	0	0	0		Mug2 Uncharacterized protein	ENSRNOP00000031075,ENSRNOP00000040516	D4AA52	Q6IE52	NP_001002826	2	VLIVEPEGIK	1
IPI00476749	0	0	0		Mug2 Uncharacterized protein	ENSRNOP00000031075,ENSRNOP00000040516	D4AA52	Q6IE52	NP_001002826	3	VLIVEPEGIKK	2
IPI00780167	0	0	0		Mug1;LOC297568 Uncharacterized protein	ENSRNOP00000019969	D4A6E3			2	LPSSEEEESLDINIEGAK	4
IPI00780167	0	0	0		Mug1;LOC297568 Uncharacterized protein	ENSRNOP00000019969	D4A6E3			3	NLHPLNELFPLAYIEDPK	5
IPI00780167	0	0	0		Mug1;LOC297568 Uncharacterized protein	ENSRNOP00000019969	D4A6E3			3	VYHKEESSCIHSSCTAER	1
IPI00780167	0	0	0		Mug1;LOC297568 Uncharacterized protein	ENSRNOP00000019969	D4A6E3			4	VYHKEESSCIHSSCTAER	4
IPI00780167	0	0	0		Mug1;LOC297568 Uncharacterized protein	ENSRNOP00000019969	D4A6E3			7	PEAELSPSLIYDLPGMQDSNFIPSSYHPFEDEYDCLMYQPR	1
IPI00780167	0	0	0		Mug1;LOC297568 Uncharacterized protein	ENSRNOP00000019969	D4A6E3			3	LTAQPAPSPEDLALSMGTIK	1
IPI00780167	0	0	0		Mug1;LOC297568 Uncharacterized protein	ENSRNOP00000019969	D4A6E3			3	VHLSFSPSQSLPASQTHMR	4
IPI00780167	0	0	0		Mug1;LOC297568 Uncharacterized protein	ENSRNOP00000019969	D4A6E3			2	QLSFSLSAEPIQGPYK	3
IPI00780167	0	0	0		Mug1;LOC297568 Uncharacterized protein	ENSRNOP00000019969	D4A6E3			2	TPLVTIQSSGSFSQK	3
IPI00780167	0	0	0		Mug1;LOC297568 Uncharacterized protein	ENSRNOP00000019969	D4A6E3			2	LTAQPAPSPEDLALSMGTIK	4
IPI00780167	0	0	0		Mug1;LOC297568 Uncharacterized protein	ENSRNOP00000019969	D4A6E3			2	AHFSVMGDILSSAIK	2
IPI00780167	0	0	0		Mug1;LOC297568 Uncharacterized protein	ENSRNOP00000019969	D4A6E3			2	YMVLVPSQLYTETPEK	2
IPI00780167	0	0	0		Mug1;LOC297568 Uncharacterized protein	ENSRNOP00000019969	D4A6E3			2	NLHPLNELFPLAYIEDPK	4
IPI00780167	0	0	0		Mug1;LOC297568 Uncharacterized protein	ENSRNOP00000019969	D4A6E3			4	NKVHLSFSPSQSLPASQTHMR	2
IPI00780167	0	0	0		Mug1;LOC297568 Uncharacterized protein	ENSRNOP00000019969	D4A6E3			2	VTASPQSLCGLR	3
IPI00780167	0	0	0		Mug1;LOC297568 Uncharacterized protein	ENSRNOP00000019969	D4A6E3			3	VVSMDKNLHPLNELFPLAYIEDPK	4
IPI00780167	0	0	0		Mug1;LOC297568 Uncharacterized protein	ENSRNOP00000019969	D4A6E3			2	MLSGFIPLKPTVK	2
IPI00780167	0	0	0		Mug1;LOC297568 Uncharacterized protein	ENSRNOP00000019969	D4A6E3			3	AFIFIDESHITDAFTWLSK	2
IPI00780167	0	0	0		Mug1;LOC297568 Uncharacterized protein	ENSRNOP00000019969	D4A6E3			2	HGIPFFVK	2
IPI00780167	0	0	0		Mug1;LOC297568 Uncharacterized protein	ENSRNOP00000019969	D4A6E3			4	VVSMDKNLHPLNELFPLAYIEDPK	5
IPI00780167	0	0	0		Mug1;LOC297568 Uncharacterized protein	ENSRNOP00000019969	D4A6E3			3	EESSCIHSSCTAER	1
IPI00780167	0	0	0		Mug1;LOC297568 Uncharacterized protein	ENSRNOP00000019969	D4A6E3			2	VQTVPLTCNNPK	2
IPI00780167	0	0	0		Mug1;LOC297568 Uncharacterized protein	ENSRNOP00000019969	D4A6E3			2	VLIVEPEGIKK	3
IPI00780167	0	0	0		Mug1;LOC297568 Uncharacterized protein	ENSRNOP00000019969	D4A6E3			3	AHFSVMGDILSSAIK	3
IPI00780167	0	0	0		Mug1;LOC297568 Uncharacterized protein	ENSRNOP00000019969	D4A6E3			3	ALGCLEASWETIEQGR	1
IPI00780167	0	0	0		Mug1;LOC297568 Uncharacterized protein	ENSRNOP00000019969	D4A6E3			3	MLSGFIPLKPTVK	2
IPI00780167	0	0	0		Mug1;LOC297568 Uncharacterized protein	ENSRNOP00000019969	D4A6E3			2	VLIVEPEGIK	1
IPI00780167	0	0	0		Mug1;LOC297568 Uncharacterized protein	ENSRNOP00000019969	D4A6E3			3	VLIVEPEGIKK	2
IPI00780167	0	0	0		Mug1;LOC297568 Uncharacterized protein	ENSRNOP00000019969	D4A6E3			5	VYHKEESSCIHSSCTAER	1
IPI00817073	0	0	0		Mug1;LOC297568 Isoform 2 of Murinoglobulin-1			Q03626-2		2	LPSSEEEESLDINIEGAK	4
IPI00817073	0	0	0		Mug1;LOC297568 Isoform 2 of Murinoglobulin-1			Q03626-2		3	NLHPLNELFPLAYIEDPK	5
IPI00817073	0	0	0		Mug1;LOC297568 Isoform 2 of Murinoglobulin-1			Q03626-2		3	VYHKEESSCIHSSCTAER	1
IPI00817073	0	0	0		Mug1;LOC297568 Isoform 2 of Murinoglobulin-1			Q03626-2		4	VYHKEESSCIHSSCTAER	4
IPI00817073	0	0	0		Mug1;LOC297568 Isoform 2 of Murinoglobulin-1			Q03626-2		7	PEAELSPSLIYDLPGMQDSNFIPSSYHPFEDEYDCLMYQPR	1
IPI00817073	0	0	0		Mug1;LOC297568 Isoform 2 of Murinoglobulin-1			Q03626-2		3	LTAQPAPSPEDLALSMGTIK	1
IPI00817073	0	0	0		Mug1;LOC297568 Isoform 2 of Murinoglobulin-1			Q03626-2		3	VHLSFSPSQSLPASQTHMR	4
IPI00817073	0	0	0		Mug1;LOC297568 Isoform 2 of Murinoglobulin-1			Q03626-2		2	QLSFSLSAEPIQGPYK	3
IPI00817073	0	0	0		Mug1;LOC297568 Isoform 2 of Murinoglobulin-1			Q03626-2		2	TPLVTIQSSGSFSQK	3
IPI00817073	0	0	0		Mug1;LOC297568 Isoform 2 of Murinoglobulin-1			Q03626-2		2	LTAQPAPSPEDLALSMGTIK	4
IPI00817073	0	0	0		Mug1;LOC297568 Isoform 2 of Murinoglobulin-1			Q03626-2		2	AHFSVMGDILSSAIK	2
IPI00817073	0	0	0		Mug1;LOC297568 Isoform 2 of Murinoglobulin-1			Q03626-2		2	YMVLVPSQLYTETPEK	2
IPI00817073	0	0	0		Mug1;LOC297568 Isoform 2 of Murinoglobulin-1			Q03626-2		2	NLHPLNELFPLAYIEDPK	4
IPI00817073	0	0	0		Mug1;LOC297568 Isoform 2 of Murinoglobulin-1			Q03626-2		4	NKVHLSFSPSQSLPASQTHMR	2
IPI00817073	0	0	0		Mug1;LOC297568 Isoform 2 of Murinoglobulin-1			Q03626-2		2	VTASPQSLCGLR	3
IPI00817073	0	0	0		Mug1;LOC297568 Isoform 2 of Murinoglobulin-1			Q03626-2		3	VVSMDKNLHPLNELFPLAYIEDPK	4
IPI00817073	0	0	0		Mug1;LOC297568 Isoform 2 of Murinoglobulin-1			Q03626-2		2	MLSGFIPLKPTVK	2
IPI00817073	0	0	0		Mug1;LOC297568 Isoform 2 of Murinoglobulin-1			Q03626-2		3	AFIFIDESHITDAFTWLSK	2
IPI00817073	0	0	0		Mug1;LOC297568 Isoform 2 of Murinoglobulin-1			Q03626-2		2	HGIPFFVK	2
IPI00817073	0	0	0		Mug1;LOC297568 Isoform 2 of Murinoglobulin-1			Q03626-2		4	VVSMDKNLHPLNELFPLAYIEDPK	5
IPI00817073	0	0	0		Mug1;LOC297568 Isoform 2 of Murinoglobulin-1			Q03626-2		3	EESSCIHSSCTAER	1
IPI00817073	0	0	0		Mug1;LOC297568 Isoform 2 of Murinoglobulin-1			Q03626-2		2	VQTVPLTCNNPK	2
IPI00817073	0	0	0		Mug1;LOC297568 Isoform 2 of Murinoglobulin-1			Q03626-2		2	VLIVEPEGIKK	3
IPI00817073	0	0	0		Mug1;LOC297568 Isoform 2 of Murinoglobulin-1			Q03626-2		3	AHFSVMGDILSSAIK	3
IPI00817073	0	0	0		Mug1;LOC297568 Isoform 2 of Murinoglobulin-1			Q03626-2		3	ESVVFVQTDKPVYKPGQSVK	1
IPI00817073	0	0	0		Mug1;LOC297568 Isoform 2 of Murinoglobulin-1			Q03626-2		3	ALGCLEASWETIEQGR	1
IPI00817073	0	0	0		Mug1;LOC297568 Isoform 2 of Murinoglobulin-1			Q03626-2		3	MLSGFIPLKPTVK	2
IPI00817073	0	0	0		Mug1;LOC297568 Isoform 2 of Murinoglobulin-1			Q03626-2		2	VLIVEPEGIK	1
IPI00817073	0	0	0		Mug1;LOC297568 Isoform 2 of Murinoglobulin-1			Q03626-2		3	VLIVEPEGIKK	2
IPI00817073	0	0	0		Mug1;LOC297568 Isoform 2 of Murinoglobulin-1			Q03626-2		5	VYHKEESSCIHSSCTAER	1
IPI00882390	0	0	0		Mug1;LOC297568 Rat plasma proteinase inhibitor alpha-1-inhibitor III group 3 variant 36A (Fragment)		Q9JMK6			2	SSGSLLNNAMK	2
IPI00421857	1	5	10	0.15	Krt1 Keratin, type II cytoskeletal 1	ENSRNOP00000029276		Q6IMF3	NP_001008802	2	WELLQQVDTSTR	3
IPI00421857	1	5	10	0.15	Krt1 Keratin, type II cytoskeletal 1	ENSRNOP00000029276		Q6IMF3	NP_001008802	3	FLEQQNQVLQTKWELLQQVDTSTR	1
IPI00421857	1	5	10	0.15	Krt1 Keratin, type II cytoskeletal 1	ENSRNOP00000029276		Q6IMF3	NP_001008802	2	FLEQQNQVLQTK	2
IPI00421857	1	5	10	0.15	Krt1 Keratin, type II cytoskeletal 1	ENSRNOP00000029276		Q6IMF3	NP_001008802	2	TNAENEFVTIKK	3
IPI00421857	1	5	10	0.15	Krt1 Keratin, type II cytoskeletal 1	ENSRNOP00000029276		Q6IMF3	NP_001008802	4	FLEQQNQVLQTKWELLQQVDTSTR	1
IPI00393340	0.9995	2	8	0.13	LOC100365213 keratin 6A-like	ENSRNOP00000030967	Q63282	Q4FZU2	NP_001094477,XP_001065013,XP_002727023	2	SLDLDSIIAEVK	7
IPI00393340	0.9995	2	8	0.13	LOC100365213 keratin 6A-like	ENSRNOP00000030967	Q63282	Q4FZU2	NP_001094477,XP_001065013,XP_002727023	2	YEELQITAGR	1
IPI00207038	0	0	0		Krt75 keratin, type II cytoskeletal 75	ENSRNOP00000032622,ENSRNOP00000012640	Q6IFZ4	Q6IG05	NP_001008825,NP_001008828	2	SLDLDSIIAEVK	7
IPI00382153	0	0	0		LOC683720 rCG50520-like		Q63280	Q6P6Q2	NP_899162,XP_002727027	2	SLDLDSIIAEVK	7
IPI00382153	0	0	0		LOC683720 rCG50520-like		Q63280	Q6P6Q2	NP_899162,XP_002727027	3	NKYEDEINKR	3
IPI00389571	0	0	0		Krt4 Protein	ENSRNOP00000029068,ENSRNOP00000063782	Q6LCB1	Q10758	NP_955402	3	NKYEDEINKR	3
IPI00421780	0	0	0		Krt73 Keratin, type II cytoskeletal 73	ENSRNOP00000013122		Q6IG03	NP_001008808	2	FLEQQNQVLQTK	2
IPI00454475	0	0	0		Krt77 Keratin, type II cytoskeletal 1b	ENSRNOP00000052203		Q6IG01	NP_001008807	2	FLEQQNQVLQTK	2
IPI00454475	0	0	0		Krt77 Keratin, type II cytoskeletal 1b	ENSRNOP00000052203		Q6IG01	NP_001008807	3	NKYEDEINKR	3
IPI00454475	0	0	0		Krt77 Keratin, type II cytoskeletal 1b	ENSRNOP00000052203		Q6IG01	NP_001008807	4	YLFDTELSQIQTHVSDTNVILSMDNNR	1
IPI00559000	1	3	6	0.09	Leo1 Uncharacterized protein	ENSRNOP00000045249	D4ACT1			4	DSDSGSDSDSDQDNGASGSNASGSESDQDERGDSGQPSNK	3
IPI00559000	1	3	6	0.09	Leo1 Uncharacterized protein	ENSRNOP00000045249	D4ACT1			4	SDHEDNEPSDVDQHSGSEAHNDDDDEGHR	2
IPI00559000	1	3	6	0.09	Leo1 Uncharacterized protein	ENSRNOP00000045249	D4ACT1			4	ELFGDDSEEEGAPHHSGSDNHSEQSDNRSEASEER	1
IPI00471640	0	0	0		Leo1 RNA polymerase-associated protein LEO1	ENSRNOP00000013510		Q641X2	NP_001005548	4	DSDSGSDSDSDQDNGASGSNASGSESDQDERGDSGQPSNK	3
IPI00471640	0	0	0		Leo1 RNA polymerase-associated protein LEO1	ENSRNOP00000013510		Q641X2	NP_001005548	4	ELFGDDSEEEGAPHHSGSDNHSEQSDNRSEASEER	1
IPI00568389	1	9	35	0.53	LOC683399 Igk protein-like isoform 2	ENSRNOP00000046255	Q4KM66,B2RZB2		XP_002726463,XP_002726464	2	ADYESHNLYTCEVVHK	2
IPI00568389	1	9	35	0.53	LOC683399 Igk protein-like isoform 2	ENSRNOP00000046255	Q4KM66,B2RZB2		XP_002726463,XP_002726464	3	ADYESHNLYTCEVVHK	2
IPI00568389	1	9	35	0.53	LOC683399 Igk protein-like isoform 2	ENSRNOP00000046255	Q4KM66,B2RZB2		XP_002726463,XP_002726464	3	RADAAPTVSIFPPSTEQLATGGASVVCLMNNFYPR	8
IPI00568389	1	9	35	0.53	LOC683399 Igk protein-like isoform 2	ENSRNOP00000046255	Q4KM66,B2RZB2		XP_002726463,XP_002726464	3	RDGVLDSVTDQDSK	1
IPI00568389	1	9	35	0.53	LOC683399 Igk protein-like isoform 2	ENSRNOP00000046255	Q4KM66,B2RZB2		XP_002726463,XP_002726464	4	RADAAPTVSIFPPSTEQLATGGASVVCLMNNFYPR	9
IPI00568389	1	9	35	0.53	LOC683399 Igk protein-like isoform 2	ENSRNOP00000046255	Q4KM66,B2RZB2		XP_002726463,XP_002726464	2	RDGVLDSVTDQDSK	3
IPI00568389	1	9	35	0.53	LOC683399 Igk protein-like isoform 2	ENSRNOP00000046255	Q4KM66,B2RZB2		XP_002726463,XP_002726464	2	DGVLDSVTDQDSK	5
IPI00568389	1	9	35	0.53	LOC683399 Igk protein-like isoform 2	ENSRNOP00000046255	Q4KM66,B2RZB2		XP_002726463,XP_002726464	4	ADYESHNLYTCEVVHK	4
IPI00568389	1	9	35	0.53	LOC683399 Igk protein-like isoform 2	ENSRNOP00000046255	Q4KM66,B2RZB2		XP_002726463,XP_002726464	3	WKIDGTER	1
IPI00568389	1	9	35	0.53	LOC683399 Igk protein-like isoform 2	ENSRNOP00000046255	Q4KM66,B2RZB2		XP_002726463,XP_002726464	4	ADYESHNLYTCEVVHKTSSSPVVKSFNR	1
IPI00188967	0	0	0		LOC500183 Ig kappa chain C region, A allele			P01836		2	DGVLDSVTDQDSK	5
IPI00896756	0	0	0		LOC500180 Ig kappa chain C region, B allele			P01835		2	ADYESHNLYTCEVVHK	2
IPI00896756	0	0	0		LOC500180 Ig kappa chain C region, B allele			P01835		3	ADYESHNLYTCEVVHK	2
IPI00896756	0	0	0		LOC500180 Ig kappa chain C region, B allele			P01835		3	RDGVLDSVTDQDSK	1
IPI00896756	0	0	0		LOC500180 Ig kappa chain C region, B allele			P01835		2	RDGVLDSVTDQDSK	3
IPI00896756	0	0	0		LOC500180 Ig kappa chain C region, B allele			P01835		2	DGVLDSVTDQDSK	5
IPI00896756	0	0	0		LOC500180 Ig kappa chain C region, B allele			P01835		4	ADYESHNLYTCEVVHK	4
IPI00896756	0	0	0		LOC500180 Ig kappa chain C region, B allele			P01835		3	WKIDGTER	1
IPI00896756	0	0	0		LOC500180 Ig kappa chain C region, B allele			P01835		4	ADYESHNLYTCEVVHKTSSSPVVKSFNR	1
IPI00655254	1	13	33	0.54	RGD1310507 LRRGT00161	ENSRNOP00000011889	Q6QI47		NP_001041356	2	DLLFSDDTECLSNLQNK	2
IPI00655254	1	13	33	0.54	RGD1310507 LRRGT00161	ENSRNOP00000011889	Q6QI47		NP_001041356	2	FDEFFSGGCAPGANPDSR	1
IPI00655254	1	13	33	0.54	RGD1310507 LRRGT00161	ENSRNOP00000011889	Q6QI47		NP_001041356	3	KADRDQYELLCPDNTR	4
IPI00655254	1	13	33	0.54	RGD1310507 LRRGT00161	ENSRNOP00000011889	Q6QI47		NP_001041356	3	RPVDEYEQCYLAR	2
IPI00655254	1	13	33	0.54	RGD1310507 LRRGT00161	ENSRNOP00000011889	Q6QI47		NP_001041356	4	LCALCAGGNEPAHMCAANNDEGYHGSSGALR	5
IPI00655254	1	13	33	0.54	RGD1310507 LRRGT00161	ENSRNOP00000011889	Q6QI47		NP_001041356	2	DLLFTDAACGLLR	4
IPI00655254	1	13	33	0.54	RGD1310507 LRRGT00161	ENSRNOP00000011889	Q6QI47		NP_001041356	2	CLQDGTGDVSFVR	3
IPI00655254	1	13	33	0.54	RGD1310507 LRRGT00161	ENSRNOP00000011889	Q6QI47		NP_001041356	2	VLPAGGPAVACVR	3
IPI00655254	1	13	33	0.54	RGD1310507 LRRGT00161	ENSRNOP00000011889	Q6QI47		NP_001041356	3	KVLPAGGPAVACVR	3
IPI00655254	1	13	33	0.54	RGD1310507 LRRGT00161	ENSRNOP00000011889	Q6QI47		NP_001041356	4	GEADAVNLDGGFAYIAGHCGLVPGLGENYLSPHSSER	1
IPI00655254	1	13	33	0.54	RGD1310507 LRRGT00161	ENSRNOP00000011889	Q6QI47		NP_001041356	2	VAQEHFGK	4
IPI00655254	1	13	33	0.54	RGD1310507 LRRGT00161	ENSRNOP00000011889	Q6QI47		NP_001041356	2	SVDGKEDSIQELLR	2
IPI00655254	1	13	33	0.54	RGD1310507 LRRGT00161	ENSRNOP00000011889	Q6QI47		NP_001041356	3	SVDGKEDSIQELLR	1
IPI00655254	1	13	33	0.54	RGD1310507 LRRGT00161	ENSRNOP00000011889	Q6QI47		NP_001041356	4	KADRDQYELLCPDNTR	2
IPI00655254	1	13	33	0.54	RGD1310507 LRRGT00161	ENSRNOP00000011889	Q6QI47		NP_001041356	4	GLKHEDFELLCLDGTRK	1
IPI00454245	0	0	0		RGD1310507 LRRGT00077	ENSRNOP00000049614	Q6TUG7			2	CLQDGTGDVSFVR	3
IPI00454245	0	0	0		RGD1310507 LRRGT00077	ENSRNOP00000049614	Q6TUG7			3	KVLPAGGPAVACVR	3
IPI00454245	0	0	0		RGD1310507 LRRGT00077	ENSRNOP00000049614	Q6TUG7			2	VLPAGGPAVACVR	3
IPI00454245	0	0	0		RGD1310507 LRRGT00077	ENSRNOP00000049614	Q6TUG7			6	CLQDGTGDVSFVRHLTVFVACVASSSTVKASQQEESFQANSSLISLCPEIK	1
IPI00776529	0	0	0		RGD1310507 Aa2-001	ENSRNOP00000053319	E9PST1			2	DLLFSDDTECLSNLQNK	2
IPI00776529	0	0	0		RGD1310507 Aa2-001	ENSRNOP00000053319	E9PST1			4	LCALCAGGNEPAHMCAANNDEGYHGSSGALR	5
IPI00776529	0	0	0		RGD1310507 Aa2-001	ENSRNOP00000053319	E9PST1			2	DLLFTDAACGLLR	4
IPI00776529	0	0	0		RGD1310507 Aa2-001	ENSRNOP00000053319	E9PST1			4	GEADAVNLDGGFAYIAGHCGLVPGLGENYLSPHSSER	1
IPI00776529	0	0	0		RGD1310507 Aa2-001	ENSRNOP00000053319	E9PST1			4	GLKHEDFELLCLDGTRK	1
IPI00679202	1	76	325	4.62	Tf Isoform 1 of Serotransferrin	ENSRNOP00000045637		P12346-1	NP_001013128	2	DLKQEDFQLLCPDGTK	5
IPI00679202	1	76	325	4.62	Tf Isoform 1 of Serotransferrin	ENSRNOP00000045637		P12346-1	NP_001013128	2	EGYNGYTGAFQCLVEK	4
IPI00679202	1	76	325	4.62	Tf Isoform 1 of Serotransferrin	ENSRNOP00000045637		P12346-1	NP_001013128	2	EGYNGYTGAFQCLVEKGDVAFVK	3
IPI00679202	1	76	325	4.62	Tf Isoform 1 of Serotransferrin	ENSRNOP00000045637		P12346-1	NP_001013128	2	KPVDQYEDCYLAR	5
IPI00679202	1	76	325	4.62	Tf Isoform 1 of Serotransferrin	ENSRNOP00000045637		P12346-1	NP_001013128	2	LPEGTTYEEYLGAEYLQAVGNIR	8
IPI00679202	1	76	325	4.62	Tf Isoform 1 of Serotransferrin	ENSRNOP00000045637		P12346-1	NP_001013128	3	CLTKLPEGTTYEEYLGAEYLQAVGNIRK	3
IPI00679202	1	76	325	4.62	Tf Isoform 1 of Serotransferrin	ENSRNOP00000045637		P12346-1	NP_001013128	3	EGYNGYTGAFQCLVEK	3
IPI00679202	1	76	325	4.62	Tf Isoform 1 of Serotransferrin	ENSRNOP00000045637		P12346-1	NP_001013128	3	KPVTEFATCHLAQAPNHVVVSR	4
IPI00679202	1	76	325	4.62	Tf Isoform 1 of Serotransferrin	ENSRNOP00000045637		P12346-1	NP_001013128	3	INHCKFDEFFSQGCAPGYK	3
IPI00679202	1	76	325	4.62	Tf Isoform 1 of Serotransferrin	ENSRNOP00000045637		P12346-1	NP_001013128	3	INHCKFDEFFSQGCAPGYKK	3
IPI00679202	1	76	325	4.62	Tf Isoform 1 of Serotransferrin	ENSRNOP00000045637		P12346-1	NP_001013128	3	LPEGTTYEEYLGAEYLQAVGNIR	11
IPI00679202	1	76	325	4.62	Tf Isoform 1 of Serotransferrin	ENSRNOP00000045637		P12346-1	NP_001013128	3	LPEGTTYEEYLGAEYLQAVGNIRK	5
IPI00679202	1	76	325	4.62	Tf Isoform 1 of Serotransferrin	ENSRNOP00000045637		P12346-1	NP_001013128	3	WCAVSEHENTK	9
IPI00679202	1	76	325	4.62	Tf Isoform 1 of Serotransferrin	ENSRNOP00000045637		P12346-1	NP_001013128	4	KPVTEFATCHLAQAPNHVVVSR	14
IPI00679202	1	76	325	4.62	Tf Isoform 1 of Serotransferrin	ENSRNOP00000045637		P12346-1	NP_001013128	4	AVASFFSGSCVPCADPVAFPQLCQLCPGCGCSPTQPFFGYVGAFK	1
IPI00679202	1	76	325	4.62	Tf Isoform 1 of Serotransferrin	ENSRNOP00000045637		P12346-1	NP_001013128	4	LPEGTTYEEYLGAEYLQAVGNIR	4
IPI00679202	1	76	325	4.62	Tf Isoform 1 of Serotransferrin	ENSRNOP00000045637		P12346-1	NP_001013128	3	EGVCPEGSIDSAPVK	3
IPI00679202	1	76	325	4.62	Tf Isoform 1 of Serotransferrin	ENSRNOP00000045637		P12346-1	NP_001013128	3	SAGWIIPIGLLFCNLPEPR	1
IPI00679202	1	76	325	4.62	Tf Isoform 1 of Serotransferrin	ENSRNOP00000045637		P12346-1	NP_001013128	4	QEDFQLLCPDGTKKPVTEFATCHLAQAPNHVVVSR	1
IPI00679202	1	76	325	4.62	Tf Isoform 1 of Serotransferrin	ENSRNOP00000045637		P12346-1	NP_001013128	3	KPVDQYEDCYLAR	6
IPI00679202	1	76	325	4.62	Tf Isoform 1 of Serotransferrin	ENSRNOP00000045637		P12346-1	NP_001013128	4	CLTKLPEGTTYEEYLGAEYLQAVGNIRK	5
IPI00679202	1	76	325	4.62	Tf Isoform 1 of Serotransferrin	ENSRNOP00000045637		P12346-1	NP_001013128	2	FDEFFSQGCAPGYK	6
IPI00679202	1	76	325	4.62	Tf Isoform 1 of Serotransferrin	ENSRNOP00000045637		P12346-1	NP_001013128	2	SAGWIIPIGLLFCNLPEPR	5
IPI00679202	1	76	325	4.62	Tf Isoform 1 of Serotransferrin	ENSRNOP00000045637		P12346-1	NP_001013128	4	INHCKFDEFFSQGCAPGYK	3
IPI00679202	1	76	325	4.62	Tf Isoform 1 of Serotransferrin	ENSRNOP00000045637		P12346-1	NP_001013128	2	WCAVSEHENTK	6
IPI00679202	1	76	325	4.62	Tf Isoform 1 of Serotransferrin	ENSRNOP00000045637		P12346-1	NP_001013128	2	EGVCPEGSIDSAPVK	21
IPI00679202	1	76	325	4.62	Tf Isoform 1 of Serotransferrin	ENSRNOP00000045637		P12346-1	NP_001013128	2	QEDFQLLCPDGTK	2
IPI00679202	1	76	325	4.62	Tf Isoform 1 of Serotransferrin	ENSRNOP00000045637		P12346-1	NP_001013128	3	FDEFFSQGCAPGYKK	2
IPI00679202	1	76	325	4.62	Tf Isoform 1 of Serotransferrin	ENSRNOP00000045637		P12346-1	NP_001013128	2	DQYELLCLDNTR	1
IPI00679202	1	76	325	4.62	Tf Isoform 1 of Serotransferrin	ENSRNOP00000045637		P12346-1	NP_001013128	4	INHCKFDEFFSQGCAPGYKK	3
IPI00679202	1	76	325	4.62	Tf Isoform 1 of Serotransferrin	ENSRNOP00000045637		P12346-1	NP_001013128	2	DGGGDVAFVK	4
IPI00679202	1	76	325	4.62	Tf Isoform 1 of Serotransferrin	ENSRNOP00000045637		P12346-1	NP_001013128	2	GYYAVAVVK	10
IPI00679202	1	76	325	4.62	Tf Isoform 1 of Serotransferrin	ENSRNOP00000045637		P12346-1	NP_001013128	2	FDEFFSQGCAPGYKK	3
IPI00679202	1	76	325	4.62	Tf Isoform 1 of Serotransferrin	ENSRNOP00000045637		P12346-1	NP_001013128	3	LYLGHSYVTAIR	8
IPI00679202	1	76	325	4.62	Tf Isoform 1 of Serotransferrin	ENSRNOP00000045637		P12346-1	NP_001013128	2	GTDFQLNQLQGK	3
IPI00679202	1	76	325	4.62	Tf Isoform 1 of Serotransferrin	ENSRNOP00000045637		P12346-1	NP_001013128	2	KGTDFQLNQLQGK	1
IPI00679202	1	76	325	4.62	Tf Isoform 1 of Serotransferrin	ENSRNOP00000045637		P12346-1	NP_001013128	2	HTTIFEVLPQK	5
IPI00679202	1	76	325	4.62	Tf Isoform 1 of Serotransferrin	ENSRNOP00000045637		P12346-1	NP_001013128	2	WCALSHQER	2
IPI00679202	1	76	325	4.62	Tf Isoform 1 of Serotransferrin	ENSRNOP00000045637		P12346-1	NP_001013128	2	VSTVLTAQK	8
IPI00679202	1	76	325	4.62	Tf Isoform 1 of Serotransferrin	ENSRNOP00000045637		P12346-1	NP_001013128	2	HQTVLENTNGK	3
IPI00679202	1	76	325	4.62	Tf Isoform 1 of Serotransferrin	ENSRNOP00000045637		P12346-1	NP_001013128	3	CLTKLPEGTTYEEYLGAEYLQAVGNIR	9
IPI00679202	1	76	325	4.62	Tf Isoform 1 of Serotransferrin	ENSRNOP00000045637		P12346-1	NP_001013128	3	HTTIFEVLPQKADRDQYELLCLDNTR	1
IPI00679202	1	76	325	4.62	Tf Isoform 1 of Serotransferrin	ENSRNOP00000045637		P12346-1	NP_001013128	3	DLLFKDSAFGLLR	1
IPI00679202	1	76	325	4.62	Tf Isoform 1 of Serotransferrin	ENSRNOP00000045637		P12346-1	NP_001013128	2	LYLGHSYVTAIR	4
IPI00679202	1	76	325	4.62	Tf Isoform 1 of Serotransferrin	ENSRNOP00000045637		P12346-1	NP_001013128	2	KTSYQDCIK	5
IPI00679202	1	76	325	4.62	Tf Isoform 1 of Serotransferrin	ENSRNOP00000045637		P12346-1	NP_001013128	3	WCALSHQER	8
IPI00679202	1	76	325	4.62	Tf Isoform 1 of Serotransferrin	ENSRNOP00000045637		P12346-1	NP_001013128	3	ASDSSINWNNLK	2
IPI00679202	1	76	325	4.62	Tf Isoform 1 of Serotransferrin	ENSRNOP00000045637		P12346-1	NP_001013128	2	ASDSSINWNNLK	5
IPI00679202	1	76	325	4.62	Tf Isoform 1 of Serotransferrin	ENSRNOP00000045637		P12346-1	NP_001013128	2	IPSHAVVAR	8
IPI00679202	1	76	325	4.62	Tf Isoform 1 of Serotransferrin	ENSRNOP00000045637		P12346-1	NP_001013128	4	KGTDFQLNQLQGKK	2
IPI00679202	1	76	325	4.62	Tf Isoform 1 of Serotransferrin	ENSRNOP00000045637		P12346-1	NP_001013128	3	NGDGKEDLIWEILK	7
IPI00679202	1	76	325	4.62	Tf Isoform 1 of Serotransferrin	ENSRNOP00000045637		P12346-1	NP_001013128	2	VAQEHFGK	4
IPI00679202	1	76	325	4.62	Tf Isoform 1 of Serotransferrin	ENSRNOP00000045637		P12346-1	NP_001013128	2	CLTKLPEGTTYEEYLGAEYLQAVGNIR	5
IPI00679202	1	76	325	4.62	Tf Isoform 1 of Serotransferrin	ENSRNOP00000045637		P12346-1	NP_001013128	3	HTTIFEVLPQK	6
IPI00679202	1	76	325	4.62	Tf Isoform 1 of Serotransferrin	ENSRNOP00000045637		P12346-1	NP_001013128	3	IPSHAVVAR	7
IPI00679202	1	76	325	4.62	Tf Isoform 1 of Serotransferrin	ENSRNOP00000045637		P12346-1	NP_001013128	3	KTSYQDCIK	1
IPI00679202	1	76	325	4.62	Tf Isoform 1 of Serotransferrin	ENSRNOP00000045637		P12346-1	NP_001013128	2	ADRDQYELLCLDNTR	3
IPI00679202	1	76	325	4.62	Tf Isoform 1 of Serotransferrin	ENSRNOP00000045637		P12346-1	NP_001013128	3	KGTDFQLNQLQGKK	3
IPI00679202	1	76	325	4.62	Tf Isoform 1 of Serotransferrin	ENSRNOP00000045637		P12346-1	NP_001013128	3	ADRDQYELLCLDNTR	3
IPI00679202	1	76	325	4.62	Tf Isoform 1 of Serotransferrin	ENSRNOP00000045637		P12346-1	NP_001013128	3	HTTIFEVLPQKADR	3
IPI00679202	1	76	325	4.62	Tf Isoform 1 of Serotransferrin	ENSRNOP00000045637		P12346-1	NP_001013128	2	DFQLFGSPLGK	2
IPI00679202	1	76	325	4.62	Tf Isoform 1 of Serotransferrin	ENSRNOP00000045637		P12346-1	NP_001013128	2	SKDFQLFGSPLGK	4
IPI00679202	1	76	325	4.62	Tf Isoform 1 of Serotransferrin	ENSRNOP00000045637		P12346-1	NP_001013128	4	HTTIFEVLPQKADR	2
IPI00679202	1	76	325	4.62	Tf Isoform 1 of Serotransferrin	ENSRNOP00000045637		P12346-1	NP_001013128	2	NGDGKEDLIWEILK	6
IPI00679202	1	76	325	4.62	Tf Isoform 1 of Serotransferrin	ENSRNOP00000045637		P12346-1	NP_001013128	3	GTDFQLNQLQGKK	2
IPI00679202	1	76	325	4.62	Tf Isoform 1 of Serotransferrin	ENSRNOP00000045637		P12346-1	NP_001013128	3	DLKQEDFQLLCPDGTK	3
IPI00679202	1	76	325	4.62	Tf Isoform 1 of Serotransferrin	ENSRNOP00000045637		P12346-1	NP_001013128	4	LPEGTTYEEYLGAEYLQAVGNIRK	1
IPI00679202	1	76	325	4.62	Tf Isoform 1 of Serotransferrin	ENSRNOP00000045637		P12346-1	NP_001013128	3	KGTDFQLNQLQGK	2
IPI00679202	1	76	325	4.62	Tf Isoform 1 of Serotransferrin	ENSRNOP00000045637		P12346-1	NP_001013128	3	SKDFQLFGSPLGK	5
IPI00679202	1	76	325	4.62	Tf Isoform 1 of Serotransferrin	ENSRNOP00000045637		P12346-1	NP_001013128	4	SKDFQLFGSPLGKDLLFK	2
IPI00679202	1	76	325	4.62	Tf Isoform 1 of Serotransferrin	ENSRNOP00000045637		P12346-1	NP_001013128	2	EDLIWEILK	3
IPI00679202	1	76	325	4.62	Tf Isoform 1 of Serotransferrin	ENSRNOP00000045637		P12346-1	NP_001013128	3	GTDFQLNQLQGK	1
IPI00679202	1	76	325	4.62	Tf Isoform 1 of Serotransferrin	ENSRNOP00000045637		P12346-1	NP_001013128	5	CLTKLPEGTTYEEYLGAEYLQAVGNIRK	2
IPI00679202	1	76	325	4.62	Tf Isoform 1 of Serotransferrin	ENSRNOP00000045637		P12346-1	NP_001013128	3	EGYNGYTGAFQCLVEKGDVAFVK	5
IPI00679202	1	76	325	4.62	Tf Isoform 1 of Serotransferrin	ENSRNOP00000045637		P12346-1	NP_001013128	4	KPVTEFATCHLAQAPNHVVVSRK	1
IPI00679202	1	76	325	4.62	Tf Isoform 1 of Serotransferrin	ENSRNOP00000045637		P12346-1	NP_001013128	5	QEDFQLLCPDGTKKPVTEFATCHLAQAPNHVVVSR	1
IPI00679202	1	76	325	4.62	Tf Isoform 1 of Serotransferrin	ENSRNOP00000045637		P12346-1	NP_001013128	2	GDVAFVK	3
IPI00679202	1	76	325	4.62	Tf Isoform 1 of Serotransferrin	ENSRNOP00000045637		P12346-1	NP_001013128	2	TVLPADGPR	1
IPI00679202	1	76	325	4.62	Tf Isoform 1 of Serotransferrin	ENSRNOP00000045637		P12346-1	NP_001013128	3	HQTVLENTNGKNTAAWAK	1
IPI00196656	0	0	0		Tf 107 kDa protein	ENSRNOP00000012725	Q7TP24,Q7TMC7			2	DLKQEDFQLLCPDGTK	5
IPI00196656	0	0	0		Tf 107 kDa protein	ENSRNOP00000012725	Q7TP24,Q7TMC7			2	EGYNGYTGAFQCLVEK	4
IPI00196656	0	0	0		Tf 107 kDa protein	ENSRNOP00000012725	Q7TP24,Q7TMC7			2	EGYNGYTGAFQCLVEKGDVAFVK	3
IPI00196656	0	0	0		Tf 107 kDa protein	ENSRNOP00000012725	Q7TP24,Q7TMC7			2	KPVDQYEDCYLAR	5
IPI00196656	0	0	0		Tf 107 kDa protein	ENSRNOP00000012725	Q7TP24,Q7TMC7			2	LPEGTTYEEYLGAEYLQAVGNIR	8
IPI00196656	0	0	0		Tf 107 kDa protein	ENSRNOP00000012725	Q7TP24,Q7TMC7			3	CLTKLPEGTTYEEYLGAEYLQAVGNIRK	3
IPI00196656	0	0	0		Tf 107 kDa protein	ENSRNOP00000012725	Q7TP24,Q7TMC7			3	EGYNGYTGAFQCLVEK	3
IPI00196656	0	0	0		Tf 107 kDa protein	ENSRNOP00000012725	Q7TP24,Q7TMC7			3	KPVTEFATCHLAQAPNHVVVSR	4
IPI00196656	0	0	0		Tf 107 kDa protein	ENSRNOP00000012725	Q7TP24,Q7TMC7			3	INHCKFDEFFSQGCAPGYK	3
IPI00196656	0	0	0		Tf 107 kDa protein	ENSRNOP00000012725	Q7TP24,Q7TMC7			3	INHCKFDEFFSQGCAPGYKK	3
IPI00196656	0	0	0		Tf 107 kDa protein	ENSRNOP00000012725	Q7TP24,Q7TMC7			3	LPEGTTYEEYLGAEYLQAVGNIR	11
IPI00196656	0	0	0		Tf 107 kDa protein	ENSRNOP00000012725	Q7TP24,Q7TMC7			3	LPEGTTYEEYLGAEYLQAVGNIRK	5
IPI00196656	0	0	0		Tf 107 kDa protein	ENSRNOP00000012725	Q7TP24,Q7TMC7			3	WCAVSEHENTK	9
IPI00196656	0	0	0		Tf 107 kDa protein	ENSRNOP00000012725	Q7TP24,Q7TMC7			4	KPVTEFATCHLAQAPNHVVVSR	14
IPI00196656	0	0	0		Tf 107 kDa protein	ENSRNOP00000012725	Q7TP24,Q7TMC7			4	LPEGTTYEEYLGAEYLQAVGNIR	4
IPI00196656	0	0	0		Tf 107 kDa protein	ENSRNOP00000012725	Q7TP24,Q7TMC7			3	EGVCPEGSIDSAPVK	3
IPI00196656	0	0	0		Tf 107 kDa protein	ENSRNOP00000012725	Q7TP24,Q7TMC7			4	QEDFQLLCPDGTKKPVTEFATCHLAQAPNHVVVSR	1
IPI00196656	0	0	0		Tf 107 kDa protein	ENSRNOP00000012725	Q7TP24,Q7TMC7			3	SAGWIIPIGLLFCNLPEPR	1
IPI00196656	0	0	0		Tf 107 kDa protein	ENSRNOP00000012725	Q7TP24,Q7TMC7			4	CLTKLPEGTTYEEYLGAEYLQAVGNIRK	5
IPI00196656	0	0	0		Tf 107 kDa protein	ENSRNOP00000012725	Q7TP24,Q7TMC7			3	KPVDQYEDCYLAR	6
IPI00196656	0	0	0		Tf 107 kDa protein	ENSRNOP00000012725	Q7TP24,Q7TMC7			2	SAGWIIPIGLLFCNLPEPR	5
IPI00196656	0	0	0		Tf 107 kDa protein	ENSRNOP00000012725	Q7TP24,Q7TMC7			2	FDEFFSQGCAPGYK	6
IPI00196656	0	0	0		Tf 107 kDa protein	ENSRNOP00000012725	Q7TP24,Q7TMC7			4	INHCKFDEFFSQGCAPGYK	3
IPI00196656	0	0	0		Tf 107 kDa protein	ENSRNOP00000012725	Q7TP24,Q7TMC7			2	WCAVSEHENTK	6
IPI00196656	0	0	0		Tf 107 kDa protein	ENSRNOP00000012725	Q7TP24,Q7TMC7			2	QEDFQLLCPDGTK	2
IPI00196656	0	0	0		Tf 107 kDa protein	ENSRNOP00000012725	Q7TP24,Q7TMC7			2	EGVCPEGSIDSAPVK	21
IPI00196656	0	0	0		Tf 107 kDa protein	ENSRNOP00000012725	Q7TP24,Q7TMC7			3	FDEFFSQGCAPGYKK	2
IPI00196656	0	0	0		Tf 107 kDa protein	ENSRNOP00000012725	Q7TP24,Q7TMC7			2	DQYELLCLDNTR	1
IPI00196656	0	0	0		Tf 107 kDa protein	ENSRNOP00000012725	Q7TP24,Q7TMC7			4	INHCKFDEFFSQGCAPGYKK	3
IPI00196656	0	0	0		Tf 107 kDa protein	ENSRNOP00000012725	Q7TP24,Q7TMC7			2	DGGGDVAFVK	4
IPI00196656	0	0	0		Tf 107 kDa protein	ENSRNOP00000012725	Q7TP24,Q7TMC7			2	GYYAVAVVK	10
IPI00196656	0	0	0		Tf 107 kDa protein	ENSRNOP00000012725	Q7TP24,Q7TMC7			2	FDEFFSQGCAPGYKK	3
IPI00196656	0	0	0		Tf 107 kDa protein	ENSRNOP00000012725	Q7TP24,Q7TMC7			3	LYLGHSYVTAIR	8
IPI00196656	0	0	0		Tf 107 kDa protein	ENSRNOP00000012725	Q7TP24,Q7TMC7			2	GTDFQLNQLQGK	3
IPI00196656	0	0	0		Tf 107 kDa protein	ENSRNOP00000012725	Q7TP24,Q7TMC7			2	KGTDFQLNQLQGK	1
IPI00196656	0	0	0		Tf 107 kDa protein	ENSRNOP00000012725	Q7TP24,Q7TMC7			2	HTTIFEVLPQK	5
IPI00196656	0	0	0		Tf 107 kDa protein	ENSRNOP00000012725	Q7TP24,Q7TMC7			2	WCALSHQER	2
IPI00196656	0	0	0		Tf 107 kDa protein	ENSRNOP00000012725	Q7TP24,Q7TMC7			2	VSTVLTAQK	8
IPI00196656	0	0	0		Tf 107 kDa protein	ENSRNOP00000012725	Q7TP24,Q7TMC7			2	HQTVLENTNGK	3
IPI00196656	0	0	0		Tf 107 kDa protein	ENSRNOP00000012725	Q7TP24,Q7TMC7			3	HTTIFEVLPQKADRDQYELLCLDNTR	1
IPI00196656	0	0	0		Tf 107 kDa protein	ENSRNOP00000012725	Q7TP24,Q7TMC7			3	CLTKLPEGTTYEEYLGAEYLQAVGNIR	9
IPI00196656	0	0	0		Tf 107 kDa protein	ENSRNOP00000012725	Q7TP24,Q7TMC7			3	DLLFKDSAFGLLR	1
IPI00196656	0	0	0		Tf 107 kDa protein	ENSRNOP00000012725	Q7TP24,Q7TMC7			2	LYLGHSYVTAIR	4
IPI00196656	0	0	0		Tf 107 kDa protein	ENSRNOP00000012725	Q7TP24,Q7TMC7			2	KTSYQDCIK	5
IPI00196656	0	0	0		Tf 107 kDa protein	ENSRNOP00000012725	Q7TP24,Q7TMC7			3	WCALSHQER	8
IPI00196656	0	0	0		Tf 107 kDa protein	ENSRNOP00000012725	Q7TP24,Q7TMC7			3	ASDSSINWNNLK	2
IPI00196656	0	0	0		Tf 107 kDa protein	ENSRNOP00000012725	Q7TP24,Q7TMC7			2	ASDSSINWNNLK	5
IPI00196656	0	0	0		Tf 107 kDa protein	ENSRNOP00000012725	Q7TP24,Q7TMC7			2	IPSHAVVAR	8
IPI00196656	0	0	0		Tf 107 kDa protein	ENSRNOP00000012725	Q7TP24,Q7TMC7			4	KGTDFQLNQLQGKK	2
IPI00196656	0	0	0		Tf 107 kDa protein	ENSRNOP00000012725	Q7TP24,Q7TMC7			3	NGDGKEDLIWEILK	7
IPI00196656	0	0	0		Tf 107 kDa protein	ENSRNOP00000012725	Q7TP24,Q7TMC7			2	VAQEHFGK	4
IPI00196656	0	0	0		Tf 107 kDa protein	ENSRNOP00000012725	Q7TP24,Q7TMC7			2	CLTKLPEGTTYEEYLGAEYLQAVGNIR	5
IPI00196656	0	0	0		Tf 107 kDa protein	ENSRNOP00000012725	Q7TP24,Q7TMC7			3	HTTIFEVLPQK	6
IPI00196656	0	0	0		Tf 107 kDa protein	ENSRNOP00000012725	Q7TP24,Q7TMC7			3	IPSHAVVAR	7
IPI00196656	0	0	0		Tf 107 kDa protein	ENSRNOP00000012725	Q7TP24,Q7TMC7			3	KTSYQDCIK	1
IPI00196656	0	0	0		Tf 107 kDa protein	ENSRNOP00000012725	Q7TP24,Q7TMC7			2	ADRDQYELLCLDNTR	3
IPI00196656	0	0	0		Tf 107 kDa protein	ENSRNOP00000012725	Q7TP24,Q7TMC7			3	KGTDFQLNQLQGKK	3
IPI00196656	0	0	0		Tf 107 kDa protein	ENSRNOP00000012725	Q7TP24,Q7TMC7			3	ADRDQYELLCLDNTR	3
IPI00196656	0	0	0		Tf 107 kDa protein	ENSRNOP00000012725	Q7TP24,Q7TMC7			3	HTTIFEVLPQKADR	3
IPI00196656	0	0	0		Tf 107 kDa protein	ENSRNOP00000012725	Q7TP24,Q7TMC7			2	DFQLFGSPLGK	2
IPI00196656	0	0	0		Tf 107 kDa protein	ENSRNOP00000012725	Q7TP24,Q7TMC7			2	SKDFQLFGSPLGK	4
IPI00196656	0	0	0		Tf 107 kDa protein	ENSRNOP00000012725	Q7TP24,Q7TMC7			4	HTTIFEVLPQKADR	2
IPI00196656	0	0	0		Tf 107 kDa protein	ENSRNOP00000012725	Q7TP24,Q7TMC7			2	NGDGKEDLIWEILK	6
IPI00196656	0	0	0		Tf 107 kDa protein	ENSRNOP00000012725	Q7TP24,Q7TMC7			3	GTDFQLNQLQGKK	2
IPI00196656	0	0	0		Tf 107 kDa protein	ENSRNOP00000012725	Q7TP24,Q7TMC7			3	DLKQEDFQLLCPDGTK	3
IPI00196656	0	0	0		Tf 107 kDa protein	ENSRNOP00000012725	Q7TP24,Q7TMC7			4	LPEGTTYEEYLGAEYLQAVGNIRK	1
IPI00196656	0	0	0		Tf 107 kDa protein	ENSRNOP00000012725	Q7TP24,Q7TMC7			3	KGTDFQLNQLQGK	2
IPI00196656	0	0	0		Tf 107 kDa protein	ENSRNOP00000012725	Q7TP24,Q7TMC7			3	SKDFQLFGSPLGK	5
IPI00196656	0	0	0		Tf 107 kDa protein	ENSRNOP00000012725	Q7TP24,Q7TMC7			4	SKDFQLFGSPLGKDLLFK	2
IPI00196656	0	0	0		Tf 107 kDa protein	ENSRNOP00000012725	Q7TP24,Q7TMC7			2	EDLIWEILK	3
IPI00196656	0	0	0		Tf 107 kDa protein	ENSRNOP00000012725	Q7TP24,Q7TMC7			3	GTDFQLNQLQGK	1
IPI00196656	0	0	0		Tf 107 kDa protein	ENSRNOP00000012725	Q7TP24,Q7TMC7			5	CLTKLPEGTTYEEYLGAEYLQAVGNIRK	2
IPI00196656	0	0	0		Tf 107 kDa protein	ENSRNOP00000012725	Q7TP24,Q7TMC7			3	EGYNGYTGAFQCLVEKGDVAFVK	5
IPI00196656	0	0	0		Tf 107 kDa protein	ENSRNOP00000012725	Q7TP24,Q7TMC7			4	KPVTEFATCHLAQAPNHVVVSRK	1
IPI00196656	0	0	0		Tf 107 kDa protein	ENSRNOP00000012725	Q7TP24,Q7TMC7			5	QEDFQLLCPDGTKKPVTEFATCHLAQAPNHVVVSR	1
IPI00196656	0	0	0		Tf 107 kDa protein	ENSRNOP00000012725	Q7TP24,Q7TMC7			2	GDVAFVK	3
IPI00196656	0	0	0		Tf 107 kDa protein	ENSRNOP00000012725	Q7TP24,Q7TMC7			2	TVLPADGPR	1
IPI00196656	0	0	0		Tf 107 kDa protein	ENSRNOP00000012725	Q7TP24,Q7TMC7			3	HQTVLENTNGKNTAAWAK	1
IPI00213667	0	0	0		LOC286987 Hemiferrin		Q64599		NP_775443	2	GDVAFVK	3
IPI00475946	0	0	0		Tf Isoform 2 of Serotransferrin	ENSRNOP00000012946		P12346-2		2	DLKQEDFQLLCPDGTK	5
IPI00475946	0	0	0		Tf Isoform 2 of Serotransferrin	ENSRNOP00000012946		P12346-2		2	EGYNGYTGAFQCLVEK	4
IPI00475946	0	0	0		Tf Isoform 2 of Serotransferrin	ENSRNOP00000012946		P12346-2		2	EGYNGYTGAFQCLVEKGDVAFVK	3
IPI00475946	0	0	0		Tf Isoform 2 of Serotransferrin	ENSRNOP00000012946		P12346-2		2	LPEGTTYEEYLGAEYLQAVGNIR	8
IPI00475946	0	0	0		Tf Isoform 2 of Serotransferrin	ENSRNOP00000012946		P12346-2		3	CLTKLPEGTTYEEYLGAEYLQAVGNIRK	3
IPI00475946	0	0	0		Tf Isoform 2 of Serotransferrin	ENSRNOP00000012946		P12346-2		3	EGYNGYTGAFQCLVEK	3
IPI00475946	0	0	0		Tf Isoform 2 of Serotransferrin	ENSRNOP00000012946		P12346-2		3	KPVTEFATCHLAQAPNHVVVSR	4
IPI00475946	0	0	0		Tf Isoform 2 of Serotransferrin	ENSRNOP00000012946		P12346-2		3	INHCKFDEFFSQGCAPGYK	3
IPI00475946	0	0	0		Tf Isoform 2 of Serotransferrin	ENSRNOP00000012946		P12346-2		3	INHCKFDEFFSQGCAPGYKK	3
IPI00475946	0	0	0		Tf Isoform 2 of Serotransferrin	ENSRNOP00000012946		P12346-2		3	LPEGTTYEEYLGAEYLQAVGNIR	11
IPI00475946	0	0	0		Tf Isoform 2 of Serotransferrin	ENSRNOP00000012946		P12346-2		3	LPEGTTYEEYLGAEYLQAVGNIRK	5
IPI00475946	0	0	0		Tf Isoform 2 of Serotransferrin	ENSRNOP00000012946		P12346-2		3	WCAVSEHENTK	9
IPI00475946	0	0	0		Tf Isoform 2 of Serotransferrin	ENSRNOP00000012946		P12346-2		4	KPVTEFATCHLAQAPNHVVVSR	14
IPI00475946	0	0	0		Tf Isoform 2 of Serotransferrin	ENSRNOP00000012946		P12346-2		4	LPEGTTYEEYLGAEYLQAVGNIR	4
IPI00475946	0	0	0		Tf Isoform 2 of Serotransferrin	ENSRNOP00000012946		P12346-2		3	EGVCPEGSIDSAPVK	3
IPI00475946	0	0	0		Tf Isoform 2 of Serotransferrin	ENSRNOP00000012946		P12346-2		4	QEDFQLLCPDGTKKPVTEFATCHLAQAPNHVVVSR	1
IPI00475946	0	0	0		Tf Isoform 2 of Serotransferrin	ENSRNOP00000012946		P12346-2		4	CLTKLPEGTTYEEYLGAEYLQAVGNIRK	5
IPI00475946	0	0	0		Tf Isoform 2 of Serotransferrin	ENSRNOP00000012946		P12346-2		2	FDEFFSQGCAPGYK	6
IPI00475946	0	0	0		Tf Isoform 2 of Serotransferrin	ENSRNOP00000012946		P12346-2		4	INHCKFDEFFSQGCAPGYK	3
IPI00475946	0	0	0		Tf Isoform 2 of Serotransferrin	ENSRNOP00000012946		P12346-2		2	WCAVSEHENTK	6
IPI00475946	0	0	0		Tf Isoform 2 of Serotransferrin	ENSRNOP00000012946		P12346-2		2	QEDFQLLCPDGTK	2
IPI00475946	0	0	0		Tf Isoform 2 of Serotransferrin	ENSRNOP00000012946		P12346-2		2	EGVCPEGSIDSAPVK	21
IPI00475946	0	0	0		Tf Isoform 2 of Serotransferrin	ENSRNOP00000012946		P12346-2		3	FDEFFSQGCAPGYKK	2
IPI00475946	0	0	0		Tf Isoform 2 of Serotransferrin	ENSRNOP00000012946		P12346-2		4	INHCKFDEFFSQGCAPGYKK	3
IPI00475946	0	0	0		Tf Isoform 2 of Serotransferrin	ENSRNOP00000012946		P12346-2		2	GYYAVAVVK	10
IPI00475946	0	0	0		Tf Isoform 2 of Serotransferrin	ENSRNOP00000012946		P12346-2		2	FDEFFSQGCAPGYKK	3
IPI00475946	0	0	0		Tf Isoform 2 of Serotransferrin	ENSRNOP00000012946		P12346-2		3	LYLGHSYVTAIR	8
IPI00475946	0	0	0		Tf Isoform 2 of Serotransferrin	ENSRNOP00000012946		P12346-2		2	WCALSHQER	2
IPI00475946	0	0	0		Tf Isoform 2 of Serotransferrin	ENSRNOP00000012946		P12346-2		2	VSTVLTAQK	8
IPI00475946	0	0	0		Tf Isoform 2 of Serotransferrin	ENSRNOP00000012946		P12346-2		2	HQTVLENTNGK	3
IPI00475946	0	0	0		Tf Isoform 2 of Serotransferrin	ENSRNOP00000012946		P12346-2		3	CLTKLPEGTTYEEYLGAEYLQAVGNIR	9
IPI00475946	0	0	0		Tf Isoform 2 of Serotransferrin	ENSRNOP00000012946		P12346-2		3	DLLFKDSAFGLLR	1
IPI00475946	0	0	0		Tf Isoform 2 of Serotransferrin	ENSRNOP00000012946		P12346-2		2	LYLGHSYVTAIR	4
IPI00475946	0	0	0		Tf Isoform 2 of Serotransferrin	ENSRNOP00000012946		P12346-2		3	WCALSHQER	8
IPI00475946	0	0	0		Tf Isoform 2 of Serotransferrin	ENSRNOP00000012946		P12346-2		3	ASDSSINWNNLK	2
IPI00475946	0	0	0		Tf Isoform 2 of Serotransferrin	ENSRNOP00000012946		P12346-2		2	ASDSSINWNNLK	5
IPI00475946	0	0	0		Tf Isoform 2 of Serotransferrin	ENSRNOP00000012946		P12346-2		3	NGDGKEDLIWEILK	7
IPI00475946	0	0	0		Tf Isoform 2 of Serotransferrin	ENSRNOP00000012946		P12346-2		2	VAQEHFGK	4
IPI00475946	0	0	0		Tf Isoform 2 of Serotransferrin	ENSRNOP00000012946		P12346-2		2	CLTKLPEGTTYEEYLGAEYLQAVGNIR	5
IPI00475946	0	0	0		Tf Isoform 2 of Serotransferrin	ENSRNOP00000012946		P12346-2		2	DFQLFGSPLGK	2
IPI00475946	0	0	0		Tf Isoform 2 of Serotransferrin	ENSRNOP00000012946		P12346-2		2	SKDFQLFGSPLGK	4
IPI00475946	0	0	0		Tf Isoform 2 of Serotransferrin	ENSRNOP00000012946		P12346-2		2	NGDGKEDLIWEILK	6
IPI00475946	0	0	0		Tf Isoform 2 of Serotransferrin	ENSRNOP00000012946		P12346-2		3	DLKQEDFQLLCPDGTK	3
IPI00475946	0	0	0		Tf Isoform 2 of Serotransferrin	ENSRNOP00000012946		P12346-2		4	LPEGTTYEEYLGAEYLQAVGNIRK	1
IPI00475946	0	0	0		Tf Isoform 2 of Serotransferrin	ENSRNOP00000012946		P12346-2		3	SKDFQLFGSPLGK	5
IPI00475946	0	0	0		Tf Isoform 2 of Serotransferrin	ENSRNOP00000012946		P12346-2		4	SKDFQLFGSPLGKDLLFK	2
IPI00475946	0	0	0		Tf Isoform 2 of Serotransferrin	ENSRNOP00000012946		P12346-2		2	EDLIWEILK	3
IPI00475946	0	0	0		Tf Isoform 2 of Serotransferrin	ENSRNOP00000012946		P12346-2		5	CLTKLPEGTTYEEYLGAEYLQAVGNIRK	2
IPI00475946	0	0	0		Tf Isoform 2 of Serotransferrin	ENSRNOP00000012946		P12346-2		3	EGYNGYTGAFQCLVEKGDVAFVK	5
IPI00475946	0	0	0		Tf Isoform 2 of Serotransferrin	ENSRNOP00000012946		P12346-2		4	KPVTEFATCHLAQAPNHVVVSRK	1
IPI00475946	0	0	0		Tf Isoform 2 of Serotransferrin	ENSRNOP00000012946		P12346-2		5	QEDFQLLCPDGTKKPVTEFATCHLAQAPNHVVVSR	1
IPI00475946	0	0	0		Tf Isoform 2 of Serotransferrin	ENSRNOP00000012946		P12346-2		2	GDVAFVK	3
IPI00475946	0	0	0		Tf Isoform 2 of Serotransferrin	ENSRNOP00000012946		P12346-2		2	TVLPADGPR	1
IPI00475946	0	0	0		Tf Isoform 2 of Serotransferrin	ENSRNOP00000012946		P12346-2		3	HQTVLENTNGKNTAAWAK	1
IPI00679245	1	13	50	0.82	Kng1l1 T-kininogen 2	ENSRNOP00000039288	Q63284	P08932	NP_001009628	2	DAEEAATGECTTTLGK	4
IPI00679245	1	13	50	0.82	Kng1l1 T-kininogen 2	ENSRNOP00000039288	Q63284	P08932	NP_001009628	2	DAEEAATGECTTTLGKK	4
IPI00679245	1	13	50	0.82	Kng1l1 T-kininogen 2	ENSRNOP00000039288	Q63284	P08932	NP_001009628	2	QTNTELTADCETK	9
IPI00679245	1	13	50	0.82	Kng1l1 T-kininogen 2	ENSRNOP00000039288	Q63284	P08932	NP_001009628	3	EDCVPLPYGDHGECR	3
IPI00679245	1	13	50	0.82	Kng1l1 T-kininogen 2	ENSRNOP00000039288	Q63284	P08932	NP_001009628	3	EDFPFLREDCVPLPYGDHGECR	4
IPI00679245	1	13	50	0.82	Kng1l1 T-kininogen 2	ENSRNOP00000039288	Q63284	P08932	NP_001009628	4	EDFPFLREDCVPLPYGDHGECR	5
IPI00679245	1	13	50	0.82	Kng1l1 T-kininogen 2	ENSRNOP00000039288	Q63284	P08932	NP_001009628	4	KTEEDLCVGCFQPIPMDSSDLKPVLK	4
IPI00679245	1	13	50	0.82	Kng1l1 T-kininogen 2	ENSRNOP00000039288	Q63284	P08932	NP_001009628	2	EDCVPLPYGDHGECR	1
IPI00679245	1	13	50	0.82	Kng1l1 T-kininogen 2	ENSRNOP00000039288	Q63284	P08932	NP_001009628	3	CQALDMMISRPPGFSPFR	5
IPI00679245	1	13	50	0.82	Kng1l1 T-kininogen 2	ENSRNOP00000039288	Q63284	P08932	NP_001009628	3	HTHLFALTEVK	4
IPI00679245	1	13	50	0.82	Kng1l1 T-kininogen 2	ENSRNOP00000039288	Q63284	P08932	NP_001009628	2	SAHSQVVAGMNYK	3
IPI00679245	1	13	50	0.82	Kng1l1 T-kininogen 2	ENSRNOP00000039288	Q63284	P08932	NP_001009628	3	FSVATQICNITPGK	2
IPI00679245	1	13	50	0.82	Kng1l1 T-kininogen 2	ENSRNOP00000039288	Q63284	P08932	NP_001009628	3	KTEEDLCVGCFQPIPMDSSDLKPVLK	4
IPI00679245	1	13	50	0.82	Kng1l1 T-kininogen 2	ENSRNOP00000039288	Q63284	P08932	NP_001009628	2	FSVATQICNITPGK	4
IPI00679245	1	13	50	0.82	Kng1l1 T-kininogen 2	ENSRNOP00000039288	Q63284	P08932	NP_001009628	2	LLNSCEYK	3
IPI00679245	1	13	50	0.82	Kng1l1 T-kininogen 2	ENSRNOP00000039288	Q63284	P08932	NP_001009628	3	ENKFSVATQICNITPGKGPK	4
IPI00679245	1	13	50	0.82	Kng1l1 T-kininogen 2	ENSRNOP00000039288	Q63284	P08932	NP_001009628	2	CQALDMMISRPPGFSPFR	3
IPI00679245	1	13	50	0.82	Kng1l1 T-kininogen 2	ENSRNOP00000039288	Q63284	P08932	NP_001009628	2	FSVATQICNITPGKGPK	5
IPI00679245	1	13	50	0.82	Kng1l1 T-kininogen 2	ENSRNOP00000039288	Q63284	P08932	NP_001009628	3	SAHSQVVAGMNYK	3
IPI00679245	1	13	50	0.82	Kng1l1 T-kininogen 2	ENSRNOP00000039288	Q63284	P08932	NP_001009628	2	LVQVQETK	4
IPI00679245	1	13	50	0.82	Kng1l1 T-kininogen 2	ENSRNOP00000039288	Q63284	P08932	NP_001009628	2	HTHLFALTEVK	2
IPI00679245	1	13	50	0.82	Kng1l1 T-kininogen 2	ENSRNOP00000039288	Q63284	P08932	NP_001009628	3	ENKFSVATQICNITPGK	2
IPI00679245	1	13	50	0.82	Kng1l1 T-kininogen 2	ENSRNOP00000039288	Q63284	P08932	NP_001009628	3	DAEEAATGECTTTLGKK	5
IPI00679245	1	13	50	0.82	Kng1l1 T-kininogen 2	ENSRNOP00000039288	Q63284	P08932	NP_001009628	3	FSVATQICNITPGKGPK	5
IPI00679245	1	13	50	0.82	Kng1l1 T-kininogen 2	ENSRNOP00000039288	Q63284	P08932	NP_001009628	5	KTEEDLCVGCFQPIPMDSSDLKPVLK	1
IPI00679245	1	13	50	0.82	Kng1l1 T-kininogen 2	ENSRNOP00000039288	Q63284	P08932	NP_001009628	2	ATSQVVAGTK	2
IPI00679245	1	13	50	0.82	Kng1l1 T-kininogen 2	ENSRNOP00000039288	Q63284	P08932	NP_001009628	4	FSVATQICNITPGKGPK	2
IPI00679245	1	13	50	0.82	Kng1l1 T-kininogen 2	ENSRNOP00000039288	Q63284	P08932	NP_001009628	4	GHTYVDIHNTIAGFSQSCDLYPGDDLFSLLPK	1
IPI00679245	1	13	50	0.82	Kng1l1 T-kininogen 2	ENSRNOP00000039288	Q63284	P08932	NP_001009628	3	EALGHSIAQLNAQHNHIFYFK	4
IPI00515829	0.9989	10	32	0.44	Kng1 T-kininogen 1	ENSRNOP00000055278	Q5PQU1	P01048	NP_036828	2	ATSQVVAGVIYVIEFIAR	2
IPI00515829	0.9989	10	32	0.44	Kng1 T-kininogen 1	ENSRNOP00000055278	Q5PQU1	P01048	NP_036828	2	DAEEAATGECTTTLGK	4
IPI00515829	0.9989	10	32	0.44	Kng1 T-kininogen 1	ENSRNOP00000055278	Q5PQU1	P01048	NP_036828	2	DAEEAATGECTTTLGKK	4
IPI00515829	0.9989	10	32	0.44	Kng1 T-kininogen 1	ENSRNOP00000055278	Q5PQU1	P01048	NP_036828	3	ATSQVVAGVIYVIEFIAR	3
IPI00515829	0.9989	10	32	0.44	Kng1 T-kininogen 1	ENSRNOP00000055278	Q5PQU1	P01048	NP_036828	3	KATSQVVAGVIYVIEFIAR	4
IPI00515829	0.9989	10	32	0.44	Kng1 T-kininogen 1	ENSRNOP00000055278	Q5PQU1	P01048	NP_036828	4	KTEEDLCVGCFQPIPMDSSDLKPVLK	4
IPI00515829	0.9989	10	32	0.44	Kng1 T-kininogen 1	ENSRNOP00000055278	Q5PQU1	P01048	NP_036828	3	CQALDMMISRPPGFSPFR	5
IPI00515829	0.9989	10	32	0.44	Kng1 T-kininogen 1	ENSRNOP00000055278	Q5PQU1	P01048	NP_036828	2	SAHSQVVAGMNYK	3
IPI00515829	0.9989	10	32	0.44	Kng1 T-kininogen 1	ENSRNOP00000055278	Q5PQU1	P01048	NP_036828	3	FSVATQICNITPGK	2
IPI00515829	0.9989	10	32	0.44	Kng1 T-kininogen 1	ENSRNOP00000055278	Q5PQU1	P01048	NP_036828	2	KATSQVVAGVIYVIEFIAR	1
IPI00515829	0.9989	10	32	0.44	Kng1 T-kininogen 1	ENSRNOP00000055278	Q5PQU1	P01048	NP_036828	3	KTEEDLCVGCFQPIPMDSSDLKPVLK	4
IPI00515829	0.9989	10	32	0.44	Kng1 T-kininogen 1	ENSRNOP00000055278	Q5PQU1	P01048	NP_036828	2	FSVATQICNITPGK	4
IPI00515829	0.9989	10	32	0.44	Kng1 T-kininogen 1	ENSRNOP00000055278	Q5PQU1	P01048	NP_036828	2	LLNSCEYK	3
IPI00515829	0.9989	10	32	0.44	Kng1 T-kininogen 1	ENSRNOP00000055278	Q5PQU1	P01048	NP_036828	4	KATSQVVAGVIYVIEFIAR	3
IPI00515829	0.9989	10	32	0.44	Kng1 T-kininogen 1	ENSRNOP00000055278	Q5PQU1	P01048	NP_036828	3	ENKFSVATQICNITPGKGPK	4
IPI00515829	0.9989	10	32	0.44	Kng1 T-kininogen 1	ENSRNOP00000055278	Q5PQU1	P01048	NP_036828	2	CQALDMMISRPPGFSPFR	3
IPI00515829	0.9989	10	32	0.44	Kng1 T-kininogen 1	ENSRNOP00000055278	Q5PQU1	P01048	NP_036828	2	FSVATQICNITPGKGPK	5
IPI00515829	0.9989	10	32	0.44	Kng1 T-kininogen 1	ENSRNOP00000055278	Q5PQU1	P01048	NP_036828	3	SAHSQVVAGMNYK	3
IPI00515829	0.9989	10	32	0.44	Kng1 T-kininogen 1	ENSRNOP00000055278	Q5PQU1	P01048	NP_036828	3	ENKFSVATQICNITPGK	2
IPI00515829	0.9989	10	32	0.44	Kng1 T-kininogen 1	ENSRNOP00000055278	Q5PQU1	P01048	NP_036828	3	DAEEAATGECTTTLGKK	5
IPI00515829	0.9989	10	32	0.44	Kng1 T-kininogen 1	ENSRNOP00000055278	Q5PQU1	P01048	NP_036828	3	FSVATQICNITPGKGPK	5
IPI00515829	0.9989	10	32	0.44	Kng1 T-kininogen 1	ENSRNOP00000055278	Q5PQU1	P01048	NP_036828	5	KTEEDLCVGCFQPIPMDSSDLKPVLK	1
IPI00515829	0.9989	10	32	0.44	Kng1 T-kininogen 1	ENSRNOP00000055278	Q5PQU1	P01048	NP_036828	2	TELTADCETK	2
IPI00515829	0.9989	10	32	0.44	Kng1 T-kininogen 1	ENSRNOP00000055278	Q5PQU1	P01048	NP_036828	4	FSVATQICNITPGKGPK	2
IPI00515829	0.9989	10	32	0.44	Kng1 T-kininogen 1	ENSRNOP00000055278	Q5PQU1	P01048	NP_036828	3	EALGHSIAQLNAQHNHIFYFK	4
IPI00886485	0.983	6	15	0.34	Kng1 Rat T-kininogen		Q63581			2	ATSQVVAGVIYVIEFIAR	2
IPI00886485	0.983	6	15	0.34	Kng1 Rat T-kininogen		Q63581			2	DAEEAATGECTTTLGK	4
IPI00886485	0.983	6	15	0.34	Kng1 Rat T-kininogen		Q63581			3	ATSQVVAGVIYVIEFIAR	3
IPI00886485	0.983	6	15	0.34	Kng1 Rat T-kininogen		Q63581			3	KATSQVVAGVIYVIEFIAR	4
IPI00886485	0.983	6	15	0.34	Kng1 Rat T-kininogen		Q63581			4	KTEEDLCVGCFQPIPMDSSDLKPVLK	4
IPI00886485	0.983	6	15	0.34	Kng1 Rat T-kininogen		Q63581			2	SAHSQVVAGMNYK	3
IPI00886485	0.983	6	15	0.34	Kng1 Rat T-kininogen		Q63581			3	FSVATQICNITPGK	2
IPI00886485	0.983	6	15	0.34	Kng1 Rat T-kininogen		Q63581			2	KATSQVVAGVIYVIEFIAR	1
IPI00886485	0.983	6	15	0.34	Kng1 Rat T-kininogen		Q63581			3	KTEEDLCVGCFQPIPMDSSDLKPVLK	4
IPI00886485	0.983	6	15	0.34	Kng1 Rat T-kininogen		Q63581			2	FSVATQICNITPGK	4
IPI00886485	0.983	6	15	0.34	Kng1 Rat T-kininogen		Q63581			2	LLNSCEYK	3
IPI00886485	0.983	6	15	0.34	Kng1 Rat T-kininogen		Q63581			4	KATSQVVAGVIYVIEFIAR	3
IPI00886485	0.983	6	15	0.34	Kng1 Rat T-kininogen		Q63581			3	ENKFSVATQICNITPGKGPK	4
IPI00886485	0.983	6	15	0.34	Kng1 Rat T-kininogen		Q63581			2	FSVATQICNITPGKGPK	5
IPI00886485	0.983	6	15	0.34	Kng1 Rat T-kininogen		Q63581			3	SAHSQVVAGMNYK	3
IPI00886485	0.983	6	15	0.34	Kng1 Rat T-kininogen		Q63581			2	LVQVQETK	4
IPI00886485	0.983	6	15	0.34	Kng1 Rat T-kininogen		Q63581			3	ENKFSVATQICNITPGK	2
IPI00886485	0.983	6	15	0.34	Kng1 Rat T-kininogen		Q63581			3	FSVATQICNITPGKGPK	5
IPI00886485	0.983	6	15	0.34	Kng1 Rat T-kininogen		Q63581			5	KTEEDLCVGCFQPIPMDSSDLKPVLK	1
IPI00886485	0.983	6	15	0.34	Kng1 Rat T-kininogen		Q63581			2	TELTADCETK	2
IPI00886485	0.983	6	15	0.34	Kng1 Rat T-kininogen		Q63581			4	FSVATQICNITPGKGPK	2
IPI00886485	0.983	6	15	0.34	Kng1 Rat T-kininogen		Q63581			3	EALGHSIAQLNAQHNHIFYFK	4
IPI00763318	1	4	6	0.09	Pcsk5 proprotein convertase subtilisin\kexin type 5				XP_001078022	4	CQDCIHEKTCKECMPDFFLYNDMCHHSCPK	2
IPI00763318	1	4	6	0.09	Pcsk5 proprotein convertase subtilisin\kexin type 5				XP_001078022	4	QCHPCHHTCQGCQGSGPSNCTSCKADK	1
IPI00763318	1	4	6	0.09	Pcsk5 proprotein convertase subtilisin\kexin type 5				XP_001078022	4	WPSMWYMHCSDNTHPCQSDMNIEGAWK	2
IPI00763318	1	4	6	0.09	Pcsk5 proprotein convertase subtilisin\kexin type 5				XP_001078022	4	DEVNDECRDCPESCLICSSAWTCLTCR	1
IPI00231386	0	0	0		Pcsk5 Uncharacterized protein	ENSRNOP00000051677	D3ZVZ3		XP_342033	4	CQDCIHEKTCKECMPDFFLYNDMCHHSCPK	2
IPI00231386	0	0	0		Pcsk5 Uncharacterized protein	ENSRNOP00000051677	D3ZVZ3		XP_342033	4	WPSMWYMHCSDNTHPCQSDMNIEGAWK	2
IPI00231386	0	0	0		Pcsk5 Uncharacterized protein	ENSRNOP00000051677	D3ZVZ3		XP_342033	4	DEVNDECRDCPESCLICSSAWTCLTCR	1
IPI00958093	0	0	0		Pcsk5 Isoform PC5A of Proprotein convertase subtilisin\kexin type 5 (Fragment)	ENSRNOP00000016164		P41413-2		4	WPSMWYMHCSDNTHPCQSDMNIEGAWK	2
IPI00765428	1	2	8	0.12	Megf11 Protein	ENSRNOP00000054816,ENSRNOP00000029099			XP_001078620	4	CVSPDTCHCEPGWGGPDCSSGCDSEHWGPHCSNR	5
IPI00765428	1	2	8	0.12	Megf11 Protein	ENSRNOP00000054816,ENSRNOP00000029099			XP_001078620	5	CVSPDTCHCEPGWGGPDCSSGCDSEHWGPHCSNR	3
IPI00765428	1	2	8	0.12	Megf11 Protein	ENSRNOP00000054816,ENSRNOP00000029099			XP_001078620	3	TGECLCAPGYTGVYCEELCPPGSHGAHCELR	1
IPI00959176	0	0	0		Megf11 89 kDa protein	ENSRNOP00000044316,ENSRNOP00000059886			XP_001078620	3	TGECLCAPGYTGVYCEELCPPGSHGAHCELR	1
IPI00778633	1	17	59	0.89	Apoh Apolipoprotein H	ENSRNOP00000004756	Q3T940		NP_001009626	2	CSYTEEAQCIDGTIEIPK	4
IPI00778633	1	17	59	0.89	Apoh Apolipoprotein H	ENSRNOP00000004756	Q3T940		NP_001009626	2	KCSYTEEAQCIDGTIEIPK	2
IPI00778633	1	17	59	0.89	Apoh Apolipoprotein H	ENSRNOP00000004756	Q3T940		NP_001009626	3	AVFGCHETYKLDGPEEVECTK	4
IPI00778633	1	17	59	0.89	Apoh Apolipoprotein H	ENSRNOP00000004756	Q3T940		NP_001009626	3	CSYTEEAQCIDGTIEIPK	4
IPI00778633	1	17	59	0.89	Apoh Apolipoprotein H	ENSRNOP00000004756	Q3T940		NP_001009626	4	DKAVFGCHETYKLDGPEEVECTK	4
IPI00778633	1	17	59	0.89	Apoh Apolipoprotein H	ENSRNOP00000004756	Q3T940		NP_001009626	3	TCPKPDELPFAVVVPLK	5
IPI00778633	1	17	59	0.89	Apoh Apolipoprotein H	ENSRNOP00000004756	Q3T940		NP_001009626	3	RFTCPLTGMWPINTLK	5
IPI00778633	1	17	59	0.89	Apoh Apolipoprotein H	ENSRNOP00000004756	Q3T940		NP_001009626	2	VCPFAGILENGVVR	4
IPI00778633	1	17	59	0.89	Apoh Apolipoprotein H	ENSRNOP00000004756	Q3T940		NP_001009626	3	KCSYTEEAQCIDGTIEIPK	5
IPI00778633	1	17	59	0.89	Apoh Apolipoprotein H	ENSRNOP00000004756	Q3T940		NP_001009626	3	VCPFAGILENGVVR	3
IPI00778633	1	17	59	0.89	Apoh Apolipoprotein H	ENSRNOP00000004756	Q3T940		NP_001009626	2	LDGPEEVECTK	2
IPI00778633	1	17	59	0.89	Apoh Apolipoprotein H	ENSRNOP00000004756	Q3T940		NP_001009626	2	TDASDVTPC	3
IPI00778633	1	17	59	0.89	Apoh Apolipoprotein H	ENSRNOP00000004756	Q3T940		NP_001009626	2	TCPKPDELPFAVVVPLK	4
IPI00778633	1	17	59	0.89	Apoh Apolipoprotein H	ENSRNOP00000004756	Q3T940		NP_001009626	3	CTEEGKWSPELPVCAR	4
IPI00778633	1	17	59	0.89	Apoh Apolipoprotein H	ENSRNOP00000004756	Q3T940		NP_001009626	4	TCPKPDELPFAVVVPLK	2
IPI00778633	1	17	59	0.89	Apoh Apolipoprotein H	ENSRNOP00000004756	Q3T940		NP_001009626	2	CTEEGKWSPELPVCAR	2
IPI00778633	1	17	59	0.89	Apoh Apolipoprotein H	ENSRNOP00000004756	Q3T940		NP_001009626	2	WSPELPVCAR	2
IPI00778633	1	17	59	0.89	Apoh Apolipoprotein H	ENSRNOP00000004756	Q3T940		NP_001009626	4	AVFGCHETYKLDGPEEVECTK	1
IPI00778633	1	17	59	0.89	Apoh Apolipoprotein H	ENSRNOP00000004756	Q3T940		NP_001009626	3	ITCPPPPIPK	1
IPI00195241	0	0	0		Apoh Beta-2-glycoprotein 1			P26644		2	CSYTEEAQCIDGTIEIPK	4
IPI00195241	0	0	0		Apoh Beta-2-glycoprotein 1			P26644		2	KCSYTEEAQCIDGTIEIPK	2
IPI00195241	0	0	0		Apoh Beta-2-glycoprotein 1			P26644		3	AVFGCHETYKLDGPEEVECTK	4
IPI00195241	0	0	0		Apoh Beta-2-glycoprotein 1			P26644		3	CSYTEEAQCIDGTIEIPK	4
IPI00195241	0	0	0		Apoh Beta-2-glycoprotein 1			P26644		4	DKAVFGCHETYKLDGPEEVECTK	4
IPI00195241	0	0	0		Apoh Beta-2-glycoprotein 1			P26644		2	VCPFAGILENGVVR	4
IPI00195241	0	0	0		Apoh Beta-2-glycoprotein 1			P26644		3	KCSYTEEAQCIDGTIEIPK	5
IPI00195241	0	0	0		Apoh Beta-2-glycoprotein 1			P26644		3	VCPFAGILENGVVR	3
IPI00195241	0	0	0		Apoh Beta-2-glycoprotein 1			P26644		2	LDGPEEVECTK	2
IPI00195241	0	0	0		Apoh Beta-2-glycoprotein 1			P26644		2	TDASDVTPC	3
IPI00195241	0	0	0		Apoh Beta-2-glycoprotein 1			P26644		3	CTEEGKWSPELPVCAR	4
IPI00195241	0	0	0		Apoh Beta-2-glycoprotein 1			P26644		2	CTEEGKWSPELPVCAR	2
IPI00195241	0	0	0		Apoh Beta-2-glycoprotein 1			P26644		2	WSPELPVCAR	2
IPI00195241	0	0	0		Apoh Beta-2-glycoprotein 1			P26644		4	AVFGCHETYKLDGPEEVECTK	1
IPI00195241	0	0	0		Apoh Beta-2-glycoprotein 1			P26644		3	ITCPPPPIPK	1
IPI00870751	1	3	8	0.11	- 279 kDa protein	ENSRNOP00000034776,ENSRNOP00000041679				4	KQADITSSSSDIGDDDQNSAGEESSDEQK	1
IPI00870751	1	3	8	0.11	- 279 kDa protein	ENSRNOP00000034776,ENSRNOP00000041679				4	GYFDEDSMDEFIASDSDETSMSLSSDEKK	2
IPI00870751	1	3	8	0.11	- 279 kDa protein	ENSRNOP00000034776,ENSRNOP00000041679				3	SVPATVDDDDDDNDPENRIAK	5
IPI00188882	0	0	0		Atrx Transcriptional regulator ATRX (Fragment)			P70486		4	KQADITSSSSDIGDDDQNSAGEESSDEQK	1
IPI00188882	0	0	0		Atrx Transcriptional regulator ATRX (Fragment)			P70486		3	SVPATVDDDDDDNDPENRIAK	5
IPI00188882	0	0	0		Atrx Transcriptional regulator ATRX (Fragment)			P70486		3	ANLSSDEDGSSDDEPK	1
IPI00914169	0	0	0		Putative Uncharacterized protein (Fragment)		B5DFC2			4	KQADITSSSSDIGDDDQNSAGEESSDEQK	1
IPI00948757	0	0	0		Uncharacterized protein	ENSRNOP00000063586	D3ZYW0			4	GYFDEDSMDEFIASDSDETSMSLSSDEKK	2
IPI00944824	1	3	6	0.05	Fcgbp Fc fragment of IgG binding protein	ENSRNOP00000053950	D3ZJF8		NP_001158129	5	LDDGDYLCDDGCHNSCPSCTPGQMQHYKGDR	2
IPI00944824	1	3	6	0.05	Fcgbp Fc fragment of IgG binding protein	ENSRNOP00000053950	D3ZJF8		NP_001158129	4	LDDGDYLCDDGCHNSCPSCTPGQMQHYKGDR	1
IPI00944824	1	3	6	0.05	Fcgbp Fc fragment of IgG binding protein	ENSRNOP00000053950	D3ZJF8		NP_001158129	2	KMPDGSMFVHQK	3
IPI00779850	0	0	0		Fcgbp 37 kDa protein	ENSRNOP00000053954				5	LDDGDYLCDDGCHNSCPSCTPGQMQHYKGDR	2
IPI00779850	0	0	0		Fcgbp 37 kDa protein	ENSRNOP00000053954				4	LDDGDYLCDDGCHNSCPSCTPGQMQHYKGDR	1
IPI00949286	0.9969	1	1	0.06	Krtap4-5 Uncharacterized protein	ENSRNOP00000060278	D3ZR16			5	PQCCQSVCCQPTCCRPSCCRPSCCISSCCR	6
IPI00949286	0.9969	1	1	0.06	Krtap4-5 Uncharacterized protein	ENSRNOP00000060278	D3ZR16			5	PSCCVSSCCRPQCCQSVCCQPTCCRPSCCR	1
IPI00949286	0.9969	1	1	0.06	Krtap4-5 Uncharacterized protein	ENSRNOP00000060278	D3ZR16			5	PSCCRPSCCVSSCCRPQCCQSVCCQPTCCR	1
IPI00949286	0.9969	1	1	0.06	Krtap4-5 Uncharacterized protein	ENSRNOP00000060278	D3ZR16			4	PSCCCRPSCCVSSCCR	1
IPI00949286	0.9969	1	1	0.06	Krtap4-5 Uncharacterized protein	ENSRNOP00000060278	D3ZR16			4	PQCCQSVCCQPTCCRPSCCRPSCCISSCCR	1
IPI00949286	0.9969	1	1	0.06	Krtap4-5 Uncharacterized protein	ENSRNOP00000060278	D3ZR16			4	PSCCRPSCCVSSCCRPQCCQSVCCQPTCCR	1
IPI00191283	0.9933	1	1	0.06	LOC100364734 Uncharacterized protein	ENSRNOP00000017292	D3ZG82			5	PQCCQSVCCQPTCCRPSCCRPSCCISSCCR	6
IPI00191283	0.9933	1	1	0.06	LOC100364734 Uncharacterized protein	ENSRNOP00000017292	D3ZG82			5	PSCCVSSCCRPQCCQSVCCQPTCCRPSCCR	1
IPI00191283	0.9933	1	1	0.06	LOC100364734 Uncharacterized protein	ENSRNOP00000017292	D3ZG82			5	PSCCRPSCCVSSCCRPQCCQSVCCQPTCCR	1
IPI00191283	0.9933	1	1	0.06	LOC100364734 Uncharacterized protein	ENSRNOP00000017292	D3ZG82			5	PSCCQSVCCQPPTCCRPSCCISSCCRPSCCR	1
IPI00191283	0.9933	1	1	0.06	LOC100364734 Uncharacterized protein	ENSRNOP00000017292	D3ZG82			4	PQCCQSVCCQPTCCRPSCCRPSCCISSCCR	1
IPI00191283	0.9933	1	1	0.06	LOC100364734 Uncharacterized protein	ENSRNOP00000017292	D3ZG82			4	PSCCRPSCCVSSCCRPQCCQSVCCQPTCCR	1
IPI00948722	0.9019	1	1	0.05	Krtap4-5 Uncharacterized protein	ENSRNOP00000060204	D3ZHK2			5	PQCCQSVCCQPTCCRPSCCRPSCCISSCCR	6
IPI00948722	0.9019	1	1	0.05	Krtap4-5 Uncharacterized protein	ENSRNOP00000060204	D3ZHK2			5	PSCCVSSCCRPQCCQSVCCQPTCCRPSCCR	1
IPI00948722	0.9019	1	1	0.05	Krtap4-5 Uncharacterized protein	ENSRNOP00000060204	D3ZHK2			4	PSCWSNVCCVSSCCRPSCCISSCCRPHCCR	1
IPI00948722	0.9019	1	1	0.05	Krtap4-5 Uncharacterized protein	ENSRNOP00000060204	D3ZHK2			4	PQCCQSVCCQPTCCRPSCCRPSCCISSCCR	1
IPI00193210	0	0	0		LOC100364734 Uncharacterized protein	ENSRNOP00000052165,ENSRNOP00000061848,ENSRNOP00000060700	D4ACI7,D4A692,D3ZPM5		XP_001056094	5	PQCCQSVCCQPTCCRPSCCRPSCCISSCCR	6
IPI00193210	0	0	0		LOC100364734 Uncharacterized protein	ENSRNOP00000052165,ENSRNOP00000061848,ENSRNOP00000060700	D4ACI7,D4A692,D3ZPM5		XP_001056094	5	PSCCRPSCCVSSCCRPQCCQSVCCQPTCCR	1
IPI00193210	0	0	0		LOC100364734 Uncharacterized protein	ENSRNOP00000052165,ENSRNOP00000061848,ENSRNOP00000060700	D4ACI7,D4A692,D3ZPM5		XP_001056094	5	PSCCVSSCCRPQCCQSVCCQPTCCRPSCCR	1
IPI00193210	0	0	0		LOC100364734 Uncharacterized protein	ENSRNOP00000052165,ENSRNOP00000061848,ENSRNOP00000060700	D4ACI7,D4A692,D3ZPM5		XP_001056094	4	PQCCQSVCCQPTCCRPSCCRPSCCISSCCR	1
IPI00193210	0	0	0		LOC100364734 Uncharacterized protein	ENSRNOP00000052165,ENSRNOP00000061848,ENSRNOP00000060700	D4ACI7,D4A692,D3ZPM5		XP_001056094	4	PSCCRPSCCVSSCCRPQCCQSVCCQPTCCR	1
IPI00767840	0	0	0		LOC680160 keratin associated protein 4-7-like isoform 2				XP_001055726	5	PSCCRPSCCVSSCCRPQCCQSVCCQPTCCR	1
IPI00767840	0	0	0		LOC680160 keratin associated protein 4-7-like isoform 2				XP_001055726	5	PSCCVSSCCRPQCCQSVCCQPTCCRPSCCR	1
IPI00767840	0	0	0		LOC680160 keratin associated protein 4-7-like isoform 2				XP_001055726	4	PSCCRPSCCVSSCCRPQCCQSVCCQPTCCR	1
IPI00951239	0	0	0		Krtap4-5 Uncharacterized protein	ENSRNOP00000062575	D3ZDA4			5	PSCCVSSCCRPQCCQSVCCQPTCCRPSCCR	1
IPI00951239	0	0	0		Krtap4-5 Uncharacterized protein	ENSRNOP00000062575	D3ZDA4			4	PSCCCRPSCCVSSCCR	1
IPI00952430	0	0	0		Krtap4-5 Uncharacterized protein	ENSRNOP00000061667	D4A5R4			5	PQCCQSVCCQPTCCRPSCCRPSCCISSCCR	6
IPI00952430	0	0	0		Krtap4-5 Uncharacterized protein	ENSRNOP00000061667	D4A5R4			5	PSCCVSSCCRPQCCQSVCCQPTCCRPSCCR	1
IPI00952430	0	0	0		Krtap4-5 Uncharacterized protein	ENSRNOP00000061667	D4A5R4			4	PQCCQSVCCQPTCCRPSCCRPSCCISSCCR	1
IPI00968504	0	0	0		LOC100361969 keratin associated protein 4-7-like				XP_002724604	5	PSCCVSSCCRPQCCQSVCCQPTCCRPSCCR	1
IPI00950336	1	34	86	1.24	Cp Uncharacterized protein	ENSRNOP00000063538	D3ZZX3			2	ANEPSPGEGDSNCVTR	5
IPI00950336	1	34	86	1.24	Cp Uncharacterized protein	ENSRNOP00000063538	D3ZZX3			2	TIDKPAWLGLLGPVIK	3
IPI00950336	1	34	86	1.24	Cp Uncharacterized protein	ENSRNOP00000063538	D3ZZX3			3	ANEPSPGEGDSNCVTR	3
IPI00950336	1	34	86	1.24	Cp Uncharacterized protein	ENSRNOP00000063538	D3ZZX3			3	DCNKPSPDDDIQDR	3
IPI00950336	1	34	86	1.24	Cp Uncharacterized protein	ENSRNOP00000063538	D3ZZX3			3	DLYSGLIGPLIVCR	2
IPI00950336	1	34	86	1.24	Cp Uncharacterized protein	ENSRNOP00000063538	D3ZZX3			3	FTKENEGTYYGPDGR	4
IPI00950336	1	34	86	1.24	Cp Uncharacterized protein	ENSRNOP00000063538	D3ZZX3			3	MFTTAPENVDKEDEDFQESNK	5
IPI00950336	1	34	86	1.24	Cp Uncharacterized protein	ENSRNOP00000063538	D3ZZX3			3	TFCSEPEKVDKDNEDFQESNR	4
IPI00950336	1	34	86	1.24	Cp Uncharacterized protein	ENSRNOP00000063538	D3ZZX3			4	TFCSEPEKVDKDNEDFQESNR	4
IPI00950336	1	34	86	1.24	Cp Uncharacterized protein	ENSRNOP00000063538	D3ZZX3			2	EMGPTYADPVCLSK	2
IPI00950336	1	34	86	1.24	Cp Uncharacterized protein	ENSRNOP00000063538	D3ZZX3			3	KALYSEYTDGTFTK	2
IPI00950336	1	34	86	1.24	Cp Uncharacterized protein	ENSRNOP00000063538	D3ZZX3			2	ALYSEYTDGTFTK	3
IPI00950336	1	34	86	1.24	Cp Uncharacterized protein	ENSRNOP00000063538	D3ZZX3			2	DIASGLIGPLILCK	5
IPI00950336	1	34	86	1.24	Cp Uncharacterized protein	ENSRNOP00000063538	D3ZZX3			2	DLYSGLIGPLIVCR	1
IPI00950336	1	34	86	1.24	Cp Uncharacterized protein	ENSRNOP00000063538	D3ZZX3			3	DIASGLIGPLILCK	3
IPI00950336	1	34	86	1.24	Cp Uncharacterized protein	ENSRNOP00000063538	D3ZZX3			3	VNKDNEEFIESNK	2
IPI00950336	1	34	86	1.24	Cp Uncharacterized protein	ENSRNOP00000063538	D3ZZX3			2	DIFTGLIGPMK	3
IPI00950336	1	34	86	1.24	Cp Uncharacterized protein	ENSRNOP00000063538	D3ZZX3			3	VKDLYSGLIGPLIVCR	3
IPI00950336	1	34	86	1.24	Cp Uncharacterized protein	ENSRNOP00000063538	D3ZZX3			2	DCNKPSPDDDIQDR	2
IPI00950336	1	34	86	1.24	Cp Uncharacterized protein	ENSRNOP00000063538	D3ZZX3			2	FTKENEGTYYGPDGR	2
IPI00950336	1	34	86	1.24	Cp Uncharacterized protein	ENSRNOP00000063538	D3ZZX3			3	EYTDDSFTNRK	2
IPI00950336	1	34	86	1.24	Cp Uncharacterized protein	ENSRNOP00000063538	D3ZZX3			2	GQFEDVTLYQGER	1
IPI00950336	1	34	86	1.24	Cp Uncharacterized protein	ENSRNOP00000063538	D3ZZX3			3	TIDKPAWLGLLGPVIK	4
IPI00950336	1	34	86	1.24	Cp Uncharacterized protein	ENSRNOP00000063538	D3ZZX3			2	VFFEQGATR	1
IPI00950336	1	34	86	1.24	Cp Uncharacterized protein	ENSRNOP00000063538	D3ZZX3			3	AEVGDKVSVHVK	3
IPI00950336	1	34	86	1.24	Cp Uncharacterized protein	ENSRNOP00000063538	D3ZZX3			2	SSTVAPTLPGEVR	4
IPI00950336	1	34	86	1.24	Cp Uncharacterized protein	ENSRNOP00000063538	D3ZZX3			2	ENEGTYYGPDGR	1
IPI00950336	1	34	86	1.24	Cp Uncharacterized protein	ENSRNOP00000063538	D3ZZX3			3	GPDEEHLGILGPVIWAEVGDIIR	1
IPI00950336	1	34	86	1.24	Cp Uncharacterized protein	ENSRNOP00000063538	D3ZZX3			2	AEVGDKVSVHVK	2
IPI00950336	1	34	86	1.24	Cp Uncharacterized protein	ENSRNOP00000063538	D3ZZX3			3	QRGPDEEHLGILGPVIWAEVGDIIR	1
IPI00950336	1	34	86	1.24	Cp Uncharacterized protein	ENSRNOP00000063538	D3ZZX3			2	EYTDDSFTNRK	2
IPI00950336	1	34	86	1.24	Cp Uncharacterized protein	ENSRNOP00000063538	D3ZZX3			4	QRGPDEEHLGILGPVIWAEVGDIIR	1
IPI00950336	1	34	86	1.24	Cp Uncharacterized protein	ENSRNOP00000063538	D3ZZX3			2	MYYSGVDLTK	1
IPI00950336	1	34	86	1.24	Cp Uncharacterized protein	ENSRNOP00000063538	D3ZZX3			2	TYIWQIPER	1
IPI00950336	1	34	86	1.24	Cp Uncharacterized protein	ENSRNOP00000063538	D3ZZX3			5	RAEEEHLGILGPLIHADVGDKVK	1
IPI00325847	0	0	0		Cp GPI-anchored ceruloplasmin	ENSRNOP00000016914	Q9JL97			2	ANEPSPGEGDSNCVTR	5
IPI00325847	0	0	0		Cp GPI-anchored ceruloplasmin	ENSRNOP00000016914	Q9JL97			2	TIDKPAWLGLLGPVIK	3
IPI00325847	0	0	0		Cp GPI-anchored ceruloplasmin	ENSRNOP00000016914	Q9JL97			3	ANEPSPGEGDSNCVTR	3
IPI00325847	0	0	0		Cp GPI-anchored ceruloplasmin	ENSRNOP00000016914	Q9JL97			3	DCNKPSPDDDIQDR	3
IPI00325847	0	0	0		Cp GPI-anchored ceruloplasmin	ENSRNOP00000016914	Q9JL97			3	DLYSGLIGPLIVCR	2
IPI00325847	0	0	0		Cp GPI-anchored ceruloplasmin	ENSRNOP00000016914	Q9JL97			3	FTKENEGTYYGPDGR	4
IPI00325847	0	0	0		Cp GPI-anchored ceruloplasmin	ENSRNOP00000016914	Q9JL97			3	MFTTAPENVDKEDEDFQESNK	5
IPI00325847	0	0	0		Cp GPI-anchored ceruloplasmin	ENSRNOP00000016914	Q9JL97			3	TFCSEPEKVDKDNEDFQESNR	4
IPI00325847	0	0	0		Cp GPI-anchored ceruloplasmin	ENSRNOP00000016914	Q9JL97			4	TFCSEPEKVDKDNEDFQESNR	4
IPI00325847	0	0	0		Cp GPI-anchored ceruloplasmin	ENSRNOP00000016914	Q9JL97			2	EMGPTYADPVCLSK	2
IPI00325847	0	0	0		Cp GPI-anchored ceruloplasmin	ENSRNOP00000016914	Q9JL97			3	KALYSEYTDGTFTK	2
IPI00325847	0	0	0		Cp GPI-anchored ceruloplasmin	ENSRNOP00000016914	Q9JL97			2	DIASGLIGPLILCK	5
IPI00325847	0	0	0		Cp GPI-anchored ceruloplasmin	ENSRNOP00000016914	Q9JL97			2	DLYSGLIGPLIVCR	1
IPI00325847	0	0	0		Cp GPI-anchored ceruloplasmin	ENSRNOP00000016914	Q9JL97			2	ALYSEYTDGTFTK	3
IPI00325847	0	0	0		Cp GPI-anchored ceruloplasmin	ENSRNOP00000016914	Q9JL97			3	DIASGLIGPLILCK	3
IPI00325847	0	0	0		Cp GPI-anchored ceruloplasmin	ENSRNOP00000016914	Q9JL97			3	VNKDNEEFIESNK	2
IPI00325847	0	0	0		Cp GPI-anchored ceruloplasmin	ENSRNOP00000016914	Q9JL97			2	DIFTGLIGPMK	3
IPI00325847	0	0	0		Cp GPI-anchored ceruloplasmin	ENSRNOP00000016914	Q9JL97			3	VKDLYSGLIGPLIVCR	3
IPI00325847	0	0	0		Cp GPI-anchored ceruloplasmin	ENSRNOP00000016914	Q9JL97			2	DCNKPSPDDDIQDR	2
IPI00325847	0	0	0		Cp GPI-anchored ceruloplasmin	ENSRNOP00000016914	Q9JL97			2	FTKENEGTYYGPDGR	2
IPI00325847	0	0	0		Cp GPI-anchored ceruloplasmin	ENSRNOP00000016914	Q9JL97			3	EYTDDSFTNRK	2
IPI00325847	0	0	0		Cp GPI-anchored ceruloplasmin	ENSRNOP00000016914	Q9JL97			2	GQFEDVTLYQGER	1
IPI00325847	0	0	0		Cp GPI-anchored ceruloplasmin	ENSRNOP00000016914	Q9JL97			3	TIDKPAWLGLLGPVIK	4
IPI00325847	0	0	0		Cp GPI-anchored ceruloplasmin	ENSRNOP00000016914	Q9JL97			2	VFFEQGATR	1
IPI00325847	0	0	0		Cp GPI-anchored ceruloplasmin	ENSRNOP00000016914	Q9JL97			3	AEVGDKVSVHVK	3
IPI00325847	0	0	0		Cp GPI-anchored ceruloplasmin	ENSRNOP00000016914	Q9JL97			2	ENEGTYYGPDGR	1
IPI00325847	0	0	0		Cp GPI-anchored ceruloplasmin	ENSRNOP00000016914	Q9JL97			3	GPDEEHLGILGPVIWAEVGDIIR	1
IPI00325847	0	0	0		Cp GPI-anchored ceruloplasmin	ENSRNOP00000016914	Q9JL97			2	AEVGDKVSVHVK	2
IPI00325847	0	0	0		Cp GPI-anchored ceruloplasmin	ENSRNOP00000016914	Q9JL97			3	QRGPDEEHLGILGPVIWAEVGDIIR	1
IPI00325847	0	0	0		Cp GPI-anchored ceruloplasmin	ENSRNOP00000016914	Q9JL97			2	EYTDDSFTNRK	2
IPI00325847	0	0	0		Cp GPI-anchored ceruloplasmin	ENSRNOP00000016914	Q9JL97			4	QRGPDEEHLGILGPVIWAEVGDIIR	1
IPI00325847	0	0	0		Cp GPI-anchored ceruloplasmin	ENSRNOP00000016914	Q9JL97			2	MYYSGVDLTK	1
IPI00325847	0	0	0		Cp GPI-anchored ceruloplasmin	ENSRNOP00000016914	Q9JL97			2	TYIWQIPER	1
IPI00325847	0	0	0		Cp GPI-anchored ceruloplasmin	ENSRNOP00000016914	Q9JL97			5	RAEEEHLGILGPLIHADVGDKVK	1
IPI00476292	0	0	0		Cp Ceruloplasmin	ENSRNOP00000016083		P13635	NP_036664	2	ANEPSPGEGDSNCVTR	5
IPI00476292	0	0	0		Cp Ceruloplasmin	ENSRNOP00000016083		P13635	NP_036664	3	ANEPSPGEGDSNCVTR	3
IPI00476292	0	0	0		Cp Ceruloplasmin	ENSRNOP00000016083		P13635	NP_036664	3	DCNKPSPDDDIQDR	3
IPI00476292	0	0	0		Cp Ceruloplasmin	ENSRNOP00000016083		P13635	NP_036664	3	DLYSGLIGPLIVCR	2
IPI00476292	0	0	0		Cp Ceruloplasmin	ENSRNOP00000016083		P13635	NP_036664	3	FTKENEGTYYGPDGR	4
IPI00476292	0	0	0		Cp Ceruloplasmin	ENSRNOP00000016083		P13635	NP_036664	3	MFTTAPENVDKEDEDFQESNK	5
IPI00476292	0	0	0		Cp Ceruloplasmin	ENSRNOP00000016083		P13635	NP_036664	3	TFCSEPEKVDKDNEDFQESNR	4
IPI00476292	0	0	0		Cp Ceruloplasmin	ENSRNOP00000016083		P13635	NP_036664	4	TFCSEPEKVDKDNEDFQESNR	4
IPI00476292	0	0	0		Cp Ceruloplasmin	ENSRNOP00000016083		P13635	NP_036664	2	EMGPTYADPVCLSK	2
IPI00476292	0	0	0		Cp Ceruloplasmin	ENSRNOP00000016083		P13635	NP_036664	3	KALYSEYTDGTFTK	2
IPI00476292	0	0	0		Cp Ceruloplasmin	ENSRNOP00000016083		P13635	NP_036664	2	DIASGLIGPLILCK	5
IPI00476292	0	0	0		Cp Ceruloplasmin	ENSRNOP00000016083		P13635	NP_036664	2	DLYSGLIGPLIVCR	1
IPI00476292	0	0	0		Cp Ceruloplasmin	ENSRNOP00000016083		P13635	NP_036664	2	ALYSEYTDGTFTK	3
IPI00476292	0	0	0		Cp Ceruloplasmin	ENSRNOP00000016083		P13635	NP_036664	3	DIASGLIGPLILCK	3
IPI00476292	0	0	0		Cp Ceruloplasmin	ENSRNOP00000016083		P13635	NP_036664	2	DIFTGLIGPMK	3
IPI00476292	0	0	0		Cp Ceruloplasmin	ENSRNOP00000016083		P13635	NP_036664	3	VKDLYSGLIGPLIVCR	3
IPI00476292	0	0	0		Cp Ceruloplasmin	ENSRNOP00000016083		P13635	NP_036664	2	DCNKPSPDDDIQDR	2
IPI00476292	0	0	0		Cp Ceruloplasmin	ENSRNOP00000016083		P13635	NP_036664	2	FTKENEGTYYGPDGR	2
IPI00476292	0	0	0		Cp Ceruloplasmin	ENSRNOP00000016083		P13635	NP_036664	3	EYTDDSFTNRK	2
IPI00476292	0	0	0		Cp Ceruloplasmin	ENSRNOP00000016083		P13635	NP_036664	2	GQFEDVTLYQGER	1
IPI00476292	0	0	0		Cp Ceruloplasmin	ENSRNOP00000016083		P13635	NP_036664	2	VFFEQGATR	1
IPI00476292	0	0	0		Cp Ceruloplasmin	ENSRNOP00000016083		P13635	NP_036664	3	AEVGDKVSVHVK	3
IPI00476292	0	0	0		Cp Ceruloplasmin	ENSRNOP00000016083		P13635	NP_036664	2	SSTVAPTLPGEVR	4
IPI00476292	0	0	0		Cp Ceruloplasmin	ENSRNOP00000016083		P13635	NP_036664	2	ENEGTYYGPDGR	1
IPI00476292	0	0	0		Cp Ceruloplasmin	ENSRNOP00000016083		P13635	NP_036664	3	GPDEEHLGILGPVIWAEVGDIIR	1
IPI00476292	0	0	0		Cp Ceruloplasmin	ENSRNOP00000016083		P13635	NP_036664	2	AEVGDKVSVHVK	2
IPI00476292	0	0	0		Cp Ceruloplasmin	ENSRNOP00000016083		P13635	NP_036664	2	EYTDDSFTNRK	2
IPI00476292	0	0	0		Cp Ceruloplasmin	ENSRNOP00000016083		P13635	NP_036664	2	MYYSGVDLTK	1
IPI00476292	0	0	0		Cp Ceruloplasmin	ENSRNOP00000016083		P13635	NP_036664	2	TYIWQIPER	1
IPI00476292	0	0	0		Cp Ceruloplasmin	ENSRNOP00000016083		P13635	NP_036664	4	ERGPDEEHLGILGPVIWAEVGDIIR	1
IPI00957966	1	3	4	0.04	RGD1624205 mucin apoprotein				XP_002729892	7	TVSYGSSAAVSTSGQPGSSTGPAGTSGSAASTSGNADTTTTTTTTTSTANPTTTTTTTR	1
IPI00957966	1	3	4	0.04	RGD1624205 mucin apoprotein				XP_002729892	4	TCSCTAGELECSETPTNSTSADK	1
IPI00957966	1	3	4	0.04	RGD1624205 mucin apoprotein				XP_002729892	5	TVSYGSSAAVSTSGQPGSSTGPAGTSGSAASTSGNADTTTTTTTTTSTANPTTTTTTTR	2
IPI00957966	1	3	4	0.04	RGD1624205 mucin apoprotein				XP_002729892	4	LVKFKSNDSCCEIGYCEPR	1
IPI00957656	0	0	0		RGD1624205 mucin apoprotein	ENSRNOP00000052567			XP_002727010	4	TCSCTAGELECSETPTNSTSADK	1
IPI00957656	0	0	0		RGD1624205 mucin apoprotein	ENSRNOP00000052567			XP_002727010	4	LVKFKSNDSCCEIGYCEPR	1
IPI00958555	1	11	27	0.4	Uncharacterized protein	ENSRNOP00000036443	D3ZFH5			3	AGELEVFNGYFVHFFAPENLDPIPK	2
IPI00958555	1	11	27	0.4	Uncharacterized protein	ENSRNOP00000036443	D3ZFH5			3	NVQFNYPQASVTDVTQNSFHNYFGGSEIVVAGK	5
IPI00958555	1	11	27	0.4	Uncharacterized protein	ENSRNOP00000036443	D3ZFH5			3	TILDDLRTEDQFSVVDFNHNVR	3
IPI00958555	1	11	27	0.4	Uncharacterized protein	ENSRNOP00000036443	D3ZFH5			2	IQPSGGTNINEALLR	4
IPI00958555	1	11	27	0.4	Uncharacterized protein	ENSRNOP00000036443	D3ZFH5			4	TILDDLRTEDQFSVVDFNHNVR	2
IPI00958555	1	11	27	0.4	Uncharacterized protein	ENSRNOP00000036443	D3ZFH5			2	LVNHSPLPQNVVFDVQIPK	1
IPI00958555	1	11	27	0.4	Uncharacterized protein	ENSRNOP00000036443	D3ZFH5			3	TEDQFSVVDFNHNVR	3
IPI00958555	1	11	27	0.4	Uncharacterized protein	ENSRNOP00000036443	D3ZFH5			3	IQPSGGTNINEALLR	2
IPI00958555	1	11	27	0.4	Uncharacterized protein	ENSRNOP00000036443	D3ZFH5			3	FLHVPDTFEGHFQGVPVISK	2
[truncated: 426 more rows]

## Sheet: newborn rat 2
protein ID	protein probability	num unique peps	tot indep spectra	percent share of spectrum id's	protein name	ensembl	trembl	swissprot	refseq	precursor ion charge	peptide sequence	n instances
IPI00188541	1	6	10	0.14	Itih4 Uncharacterized protein	ENSRNOP00000058007,ENSRNOP00000048673	O35802,D3ZFC6		NP_062242	2	TTFELIYQELLQR	4
IPI00188541	1	6	10	0.14	Itih4 Uncharacterized protein	ENSRNOP00000058007,ENSRNOP00000048673	O35802,D3ZFC6		NP_062242	3	AHIQFKPTLSQQR	2
IPI00188541	1	6	10	0.14	Itih4 Uncharacterized protein	ENSRNOP00000058007,ENSRNOP00000048673	O35802,D3ZFC6		NP_062242	2	IPAQGGTNINK	1
IPI00188541	1	6	10	0.14	Itih4 Uncharacterized protein	ENSRNOP00000058007,ENSRNOP00000048673	O35802,D3ZFC6		NP_062242	3	AVLSAVELLDKSNQAELLPSK	1
IPI00188541	1	6	10	0.14	Itih4 Uncharacterized protein	ENSRNOP00000058007,ENSRNOP00000048673	O35802,D3ZFC6		NP_062242	3	TTFELIYQELLQR	1
IPI00188541	1	6	10	0.14	Itih4 Uncharacterized protein	ENSRNOP00000058007,ENSRNOP00000048673	O35802,D3ZFC6		NP_062242	4	AHIQFKPTLSQQR	1
IPI00188909	1	2	3	0.05	Col1a1 Rat alpha-1 type I collagen	ENSRNOP00000005311,ENSRNOP00000031896	Q63075	P02454	NP_445756	2	EGECCPFCPEEYVSPDAEVIGVEGPK	1
IPI00188909	1	2	3	0.05	Col1a1 Rat alpha-1 type I collagen	ENSRNOP00000005311,ENSRNOP00000031896	Q63075	P02454	NP_445756	3	EGECCPFCPEEYVSPDAEVIGVEGPK	2
IPI00189981	1	15	39	0.58	F2 Prothrombin (Fragment)	ENSRNOP00000022233		P18292	NP_075213	3	REECSIPVCGQEGR	5
IPI00189981	1	15	39	0.58	F2 Prothrombin (Fragment)	ENSRNOP00000022233		P18292	NP_075213	2	LYQGNLAVTTLGSPCLAWDSLPTK	4
IPI00189981	1	15	39	0.58	F2 Prothrombin (Fragment)	ENSRNOP00000022233		P18292	NP_075213	2	REECSIPVCGQEGR	3
IPI00189981	1	15	39	0.58	F2 Prothrombin (Fragment)	ENSRNOP00000022233		P18292	NP_075213	2	EECSIPVCGQEGR	2
IPI00189981	1	15	39	0.58	F2 Prothrombin (Fragment)	ENSRNOP00000022233		P18292	NP_075213	2	ENLSPPLGECLLER	3
IPI00189981	1	15	39	0.58	F2 Prothrombin (Fragment)	ENSRNOP00000022233		P18292	NP_075213	3	SLTDKTEKELLDSYIDGR	3
IPI00189981	1	15	39	0.58	F2 Prothrombin (Fragment)	ENSRNOP00000022233		P18292	NP_075213	4	TFGLGEADCGLRPLFEKK	4
IPI00189981	1	15	39	0.58	F2 Prothrombin (Fragment)	ENSRNOP00000022233		P18292	NP_075213	2	TFGLGEADCGLRPLFEK	3
IPI00189981	1	15	39	0.58	F2 Prothrombin (Fragment)	ENSRNOP00000022233		P18292	NP_075213	2	YTVCDSVR	3
IPI00189981	1	15	39	0.58	F2 Prothrombin (Fragment)	ENSRNOP00000022233		P18292	NP_075213	3	TTDAEFHTFFDER	3
IPI00189981	1	15	39	0.58	F2 Prothrombin (Fragment)	ENSRNOP00000022233		P18292	NP_075213	3	LYQGNLAVTTLGSPCLAWDSLPTK	1
IPI00189981	1	15	39	0.58	F2 Prothrombin (Fragment)	ENSRNOP00000022233		P18292	NP_075213	3	TFGLGEADCGLRPLFEK	2
IPI00189981	1	15	39	0.58	F2 Prothrombin (Fragment)	ENSRNOP00000022233		P18292	NP_075213	3	ENLDRDIALLK	1
IPI00189981	1	15	39	0.58	F2 Prothrombin (Fragment)	ENSRNOP00000022233		P18292	NP_075213	3	ETWTTNINEIQPSVLQVVNLPIVERPVCK	1
IPI00189981	1	15	39	0.58	F2 Prothrombin (Fragment)	ENSRNOP00000022233		P18292	NP_075213	4	KPVPFSDYIHPVCLPDKQTVTSLLQAGYK	1
IPI00190701	1	11	31	0.4	Apoe Apolipoprotein E	ENSRNOP00000050968	Q6PAH0	P02650	NP_620183	3	IKGWFEPLVEDMQR	4
IPI00190701	1	11	31	0.4	Apoe Apolipoprotein E	ENSRNOP00000050968	Q6PAH0	P02650	NP_620183	2	ELEEQLGPVAEETR	3
IPI00190701	1	11	31	0.4	Apoe Apolipoprotein E	ENSRNOP00000050968	Q6PAH0	P02650	NP_620183	2	NEVNTMLGQSTEELR	1
IPI00190701	1	11	31	0.4	Apoe Apolipoprotein E	ENSRNOP00000050968	Q6PAH0	P02650	NP_620183	2	LGADMEDLR	3
IPI00190701	1	11	31	0.4	Apoe Apolipoprotein E	ENSRNOP00000050968	Q6PAH0	P02650	NP_620183	2	LGPLVEQGR	2
IPI00190701	1	11	31	0.4	Apoe Apolipoprotein E	ENSRNOP00000050968	Q6PAH0	P02650	NP_620183	3	GRLEEVGNQAR	6
IPI00190701	1	11	31	0.4	Apoe Apolipoprotein E	ENSRNOP00000050968	Q6PAH0	P02650	NP_620183	2	GRLEEVGNQAR	4
IPI00190701	1	11	31	0.4	Apoe Apolipoprotein E	ENSRNOP00000050968	Q6PAH0	P02650	NP_620183	2	IKGWFEPLVEDMQR	1
IPI00190701	1	11	31	0.4	Apoe Apolipoprotein E	ENSRNOP00000050968	Q6PAH0	P02650	NP_620183	3	TANLGAGAAQPLRDR	4
IPI00190701	1	11	31	0.4	Apoe Apolipoprotein E	ENSRNOP00000050968	Q6PAH0	P02650	NP_620183	2	LQAEIFQAR	2
IPI00190701	1	11	31	0.4	Apoe Apolipoprotein E	ENSRNOP00000050968	Q6PAH0	P02650	NP_620183	2	SKMEEQTQQIR	1
IPI00190701	1	11	31	0.4	Apoe Apolipoprotein E	ENSRNOP00000050968	Q6PAH0	P02650	NP_620183	2	QWANLMEK	1
IPI00190701	1	11	31	0.4	Apoe Apolipoprotein E	ENSRNOP00000050968	Q6PAH0	P02650	NP_620183	2	TANLGAGAAQPLRDR	2
IPI00191737	1	121	1692	24.36	Alb Serum albumin	ENSRNOP00000003921		P02770	NP_599153	2	AADKDNCFATEGPNLVAR	13
IPI00191737	1	121	1692	24.36	Alb Serum albumin	ENSRNOP00000003921		P02770	NP_599153	2	AETFTFHSDICTLPDKEK	10
IPI00191737	1	121	1692	24.36	Alb Serum albumin	ENSRNOP00000003921		P02770	NP_599153	2	CCAEGDPPACYGTVLAEFQPLVEEPK	17
IPI00191737	1	121	1692	24.36	Alb Serum albumin	ENSRNOP00000003921		P02770	NP_599153	2	DNYGELADCCAK	9
IPI00191737	1	121	1692	24.36	Alb Serum albumin	ENSRNOP00000003921		P02770	NP_599153	2	ECCHGDLLECADDR	2
IPI00191737	1	121	1692	24.36	Alb Serum albumin	ENSRNOP00000003921		P02770	NP_599153	2	ECCHGDLLECADDRAELAK	5
IPI00191737	1	121	1692	24.36	Alb Serum albumin	ENSRNOP00000003921		P02770	NP_599153	2	EFKAETFTFHSDICTLPDKEK	3
IPI00191737	1	121	1692	24.36	Alb Serum albumin	ENSRNOP00000003921		P02770	NP_599153	2	GLVLIAFSQYLQK	31
IPI00191737	1	121	1692	24.36	Alb Serum albumin	ENSRNOP00000003921		P02770	NP_599153	2	INKECCHGDLLECADDR	4
IPI00191737	1	121	1692	24.36	Alb Serum albumin	ENSRNOP00000003921		P02770	NP_599153	2	INKECCHGDLLECADDRAELAK	5
IPI00191737	1	121	1692	24.36	Alb Serum albumin	ENSRNOP00000003921		P02770	NP_599153	2	LPCVEDYLSAILNR	102
IPI00191737	1	121	1692	24.36	Alb Serum albumin	ENSRNOP00000003921		P02770	NP_599153	2	LRDNYGELADCCAK	18
IPI00191737	1	121	1692	24.36	Alb Serum albumin	ENSRNOP00000003921		P02770	NP_599153	2	RHPYFYAPELLYYAEK	5
IPI00191737	1	121	1692	24.36	Alb Serum albumin	ENSRNOP00000003921		P02770	NP_599153	2	TVMGDFAQFVDK	110
IPI00191737	1	121	1692	24.36	Alb Serum albumin	ENSRNOP00000003921		P02770	NP_599153	2	YMCENQATISSK	17
IPI00191737	1	121	1692	24.36	Alb Serum albumin	ENSRNOP00000003921		P02770	NP_599153	2	YNEVLTQCCTESDK	9
IPI00191737	1	121	1692	24.36	Alb Serum albumin	ENSRNOP00000003921		P02770	NP_599153	2	YNEVLTQCCTESDKAACLTPK	7
IPI00191737	1	121	1692	24.36	Alb Serum albumin	ENSRNOP00000003921		P02770	NP_599153	3	AADKDNCFATEGPNLVAR	65
IPI00191737	1	121	1692	24.36	Alb Serum albumin	ENSRNOP00000003921		P02770	NP_599153	3	AETFTFHSDICTLPDKEK	29
IPI00191737	1	121	1692	24.36	Alb Serum albumin	ENSRNOP00000003921		P02770	NP_599153	3	APQVSTPTLVEAAR	16
IPI00191737	1	121	1692	24.36	Alb Serum albumin	ENSRNOP00000003921		P02770	NP_599153	3	CCAEGDPPACYGTVLAEFQPLVEEPK	46
IPI00191737	1	121	1692	24.36	Alb Serum albumin	ENSRNOP00000003921		P02770	NP_599153	3	CCTLPEAQRLPCVEDYLSAILNR	90
IPI00191737	1	121	1692	24.36	Alb Serum albumin	ENSRNOP00000003921		P02770	NP_599153	3	CPYEEHIKLVQEVTDFAK	1
IPI00191737	1	121	1692	24.36	Alb Serum albumin	ENSRNOP00000003921		P02770	NP_599153	3	DNYGELADCCAK	3
IPI00191737	1	121	1692	24.36	Alb Serum albumin	ENSRNOP00000003921		P02770	NP_599153	3	ECCHGDLLECADDR	4
IPI00191737	1	121	1692	24.36	Alb Serum albumin	ENSRNOP00000003921		P02770	NP_599153	3	ECCHGDLLECADDRAELAK	17
IPI00191737	1	121	1692	24.36	Alb Serum albumin	ENSRNOP00000003921		P02770	NP_599153	3	FPNAEFAEITKLATDVTK	4
IPI00191737	1	121	1692	24.36	Alb Serum albumin	ENSRNOP00000003921		P02770	NP_599153	3	GLVLIAFSQYLQK	22
IPI00191737	1	121	1692	24.36	Alb Serum albumin	ENSRNOP00000003921		P02770	NP_599153	3	HPYFYAPELLYYAEK	4
IPI00191737	1	121	1692	24.36	Alb Serum albumin	ENSRNOP00000003921		P02770	NP_599153	3	LCVLHEKTPVSEKVTK	3
IPI00191737	1	121	1692	24.36	Alb Serum albumin	ENSRNOP00000003921		P02770	NP_599153	3	INKECCHGDLLECADDR	7
IPI00191737	1	121	1692	24.36	Alb Serum albumin	ENSRNOP00000003921		P02770	NP_599153	3	INKECCHGDLLECADDRAELAK	8
IPI00191737	1	121	1692	24.36	Alb Serum albumin	ENSRNOP00000003921		P02770	NP_599153	3	LRDNYGELADCCAK	17
IPI00191737	1	121	1692	24.36	Alb Serum albumin	ENSRNOP00000003921		P02770	NP_599153	3	MSQRFPNAEFAEITK	7
IPI00191737	1	121	1692	24.36	Alb Serum albumin	ENSRNOP00000003921		P02770	NP_599153	3	RHPDYSVSLLLR	104
IPI00191737	1	121	1692	24.36	Alb Serum albumin	ENSRNOP00000003921		P02770	NP_599153	3	RHPYFYAPELLYYAEK	4
IPI00191737	1	121	1692	24.36	Alb Serum albumin	ENSRNOP00000003921		P02770	NP_599153	3	RPCFSALTVDETYVPKEFK	3
IPI00191737	1	121	1692	24.36	Alb Serum albumin	ENSRNOP00000003921		P02770	NP_599153	3	TCVADENAENCDK	1
IPI00191737	1	121	1692	24.36	Alb Serum albumin	ENSRNOP00000003921		P02770	NP_599153	3	YNEVLTQCCTESDK	5
IPI00191737	1	121	1692	24.36	Alb Serum albumin	ENSRNOP00000003921		P02770	NP_599153	3	YNEVLTQCCTESDKAACLTPK	14
IPI00191737	1	121	1692	24.36	Alb Serum albumin	ENSRNOP00000003921		P02770	NP_599153	4	AADKDNCFATEGPNLVAR	5
IPI00191737	1	121	1692	24.36	Alb Serum albumin	ENSRNOP00000003921		P02770	NP_599153	4	CCTLPEAQRLPCVEDYLSAILNR	10
IPI00191737	1	121	1692	24.36	Alb Serum albumin	ENSRNOP00000003921		P02770	NP_599153	4	INKECCHGDLLECADDRAELAK	16
IPI00191737	1	121	1692	24.36	Alb Serum albumin	ENSRNOP00000003921		P02770	NP_599153	4	RHPYFYAPELLYYAEKYNEVLTQCCTESDK	2
IPI00191737	1	121	1692	24.36	Alb Serum albumin	ENSRNOP00000003921		P02770	NP_599153	4	TCVADENAENCDKSIHTLFGDKLCAIPK	2
IPI00191737	1	121	1692	24.36	Alb Serum albumin	ENSRNOP00000003921		P02770	NP_599153	5	INKECCHGDLLECADDRAELAK	11
IPI00191737	1	121	1692	24.36	Alb Serum albumin	ENSRNOP00000003921		P02770	NP_599153	3	RPCFSALTVDETYVPK	42
IPI00191737	1	121	1692	24.36	Alb Serum albumin	ENSRNOP00000003921		P02770	NP_599153	3	TVMGDFAQFVDK	5
IPI00191737	1	121	1692	24.36	Alb Serum albumin	ENSRNOP00000003921		P02770	NP_599153	3	CPYEEHIK	10
IPI00191737	1	121	1692	24.36	Alb Serum albumin	ENSRNOP00000003921		P02770	NP_599153	3	DVFLGTFLYEYSR	6
IPI00191737	1	121	1692	24.36	Alb Serum albumin	ENSRNOP00000003921		P02770	NP_599153	3	SIHTLFGDK	9
IPI00191737	1	121	1692	24.36	Alb Serum albumin	ENSRNOP00000003921		P02770	NP_599153	3	LQACCDKPVLQK	25
IPI00191737	1	121	1692	24.36	Alb Serum albumin	ENSRNOP00000003921		P02770	NP_599153	3	FPNAEFAEITK	3
IPI00191737	1	121	1692	24.36	Alb Serum albumin	ENSRNOP00000003921		P02770	NP_599153	2	DVFLGTFLYEYSR	87
IPI00191737	1	121	1692	24.36	Alb Serum albumin	ENSRNOP00000003921		P02770	NP_599153	2	CCTLPEAQR	13
IPI00191737	1	121	1692	24.36	Alb Serum albumin	ENSRNOP00000003921		P02770	NP_599153	2	DNCFATEGPNLVAR	1
IPI00191737	1	121	1692	24.36	Alb Serum albumin	ENSRNOP00000003921		P02770	NP_599153	2	APQVSTPTLVEAAR	27
IPI00191737	1	121	1692	24.36	Alb Serum albumin	ENSRNOP00000003921		P02770	NP_599153	2	TCVADENAENCDK	6
IPI00191737	1	121	1692	24.36	Alb Serum albumin	ENSRNOP00000003921		P02770	NP_599153	2	HPYFYAPELLYYAEK	4
IPI00191737	1	121	1692	24.36	Alb Serum albumin	ENSRNOP00000003921		P02770	NP_599153	3	LPCVEDYLSAILNR	86
IPI00191737	1	121	1692	24.36	Alb Serum albumin	ENSRNOP00000003921		P02770	NP_599153	3	YMCENQATISSK	3
IPI00191737	1	121	1692	24.36	Alb Serum albumin	ENSRNOP00000003921		P02770	NP_599153	2	RPCFSALTVDETYVPK	16
IPI00191737	1	121	1692	24.36	Alb Serum albumin	ENSRNOP00000003921		P02770	NP_599153	2	LVQEVTDFAK	34
IPI00191737	1	121	1692	24.36	Alb Serum albumin	ENSRNOP00000003921		P02770	NP_599153	3	YTQKAPQVSTPTLVEAAR	7
IPI00191737	1	121	1692	24.36	Alb Serum albumin	ENSRNOP00000003921		P02770	NP_599153	4	RPCFSALTVDETYVPK	3
IPI00191737	1	121	1692	24.36	Alb Serum albumin	ENSRNOP00000003921		P02770	NP_599153	2	LQACCDKPVLQK	16
IPI00191737	1	121	1692	24.36	Alb Serum albumin	ENSRNOP00000003921		P02770	NP_599153	4	CPYEEHIKLVQEVTDFAK	4
IPI00191737	1	121	1692	24.36	Alb Serum albumin	ENSRNOP00000003921		P02770	NP_599153	2	FPNAEFAEITK	79
IPI00191737	1	121	1692	24.36	Alb Serum albumin	ENSRNOP00000003921		P02770	NP_599153	2	TNCELYEK	19
IPI00191737	1	121	1692	24.36	Alb Serum albumin	ENSRNOP00000003921		P02770	NP_599153	4	ECCHGDLLECADDRAELAK	11
IPI00191737	1	121	1692	24.36	Alb Serum albumin	ENSRNOP00000003921		P02770	NP_599153	4	INKECCHGDLLECADDR	4
IPI00191737	1	121	1692	24.36	Alb Serum albumin	ENSRNOP00000003921		P02770	NP_599153	2	RHPDYSVSLLLR	11
IPI00191737	1	121	1692	24.36	Alb Serum albumin	ENSRNOP00000003921		P02770	NP_599153	4	KYEATLEKCCAEGDPPACYGTVLAEFQPLVEEPK	3
IPI00191737	1	121	1692	24.36	Alb Serum albumin	ENSRNOP00000003921		P02770	NP_599153	3	HPDYSVSLLLR	2
IPI00191737	1	121	1692	24.36	Alb Serum albumin	ENSRNOP00000003921		P02770	NP_599153	3	LCVLHEKTPVSEK	4
IPI00191737	1	121	1692	24.36	Alb Serum albumin	ENSRNOP00000003921		P02770	NP_599153	2	SIHTLFGDK	4
IPI00191737	1	121	1692	24.36	Alb Serum albumin	ENSRNOP00000003921		P02770	NP_599153	4	SIHTLFGDKLCAIPK	13
IPI00191737	1	121	1692	24.36	Alb Serum albumin	ENSRNOP00000003921		P02770	NP_599153	3	FKDLGEQHFK	12
IPI00191737	1	121	1692	24.36	Alb Serum albumin	ENSRNOP00000003921		P02770	NP_599153	4	YNEVLTQCCTESDKAACLTPK	3
IPI00191737	1	121	1692	24.36	Alb Serum albumin	ENSRNOP00000003921		P02770	NP_599153	4	TCVADENAENCDKSIHTLFGDK	4
IPI00191737	1	121	1692	24.36	Alb Serum albumin	ENSRNOP00000003921		P02770	NP_599153	3	SIHTLFGDKLCAIPK	22
IPI00191737	1	121	1692	24.36	Alb Serum albumin	ENSRNOP00000003921		P02770	NP_599153	2	CCSGSLVER	8
IPI00191737	1	121	1692	24.36	Alb Serum albumin	ENSRNOP00000003921		P02770	NP_599153	2	TVMGDFAQFVDKCCK	3
IPI00191737	1	121	1692	24.36	Alb Serum albumin	ENSRNOP00000003921		P02770	NP_599153	2	QTALAELVK	10
IPI00191737	1	121	1692	24.36	Alb Serum albumin	ENSRNOP00000003921		P02770	NP_599153	2	SIHTLFGDKLCAIPK	7
IPI00191737	1	121	1692	24.36	Alb Serum albumin	ENSRNOP00000003921		P02770	NP_599153	2	YTQKAPQVSTPTLVEAAR	5
IPI00191737	1	121	1692	24.36	Alb Serum albumin	ENSRNOP00000003921		P02770	NP_599153	4	LCVLHEKTPVSEKVTK	3
IPI00191737	1	121	1692	24.36	Alb Serum albumin	ENSRNOP00000003921		P02770	NP_599153	3	KYEATLEK	8
IPI00191737	1	121	1692	24.36	Alb Serum albumin	ENSRNOP00000003921		P02770	NP_599153	4	FKDLGEQHFK	10
IPI00191737	1	121	1692	24.36	Alb Serum albumin	ENSRNOP00000003921		P02770	NP_599153	4	RHPDYSVSLLLR	7
IPI00191737	1	121	1692	24.36	Alb Serum albumin	ENSRNOP00000003921		P02770	NP_599153	4	RHPYFYAPELLYYAEK	2
IPI00191737	1	121	1692	24.36	Alb Serum albumin	ENSRNOP00000003921		P02770	NP_599153	3	TCVADENAENCDKSIHTLFGDK	3
IPI00191737	1	121	1692	24.36	Alb Serum albumin	ENSRNOP00000003921		P02770	NP_599153	2	AACLTPK	7
IPI00191737	1	121	1692	24.36	Alb Serum albumin	ENSRNOP00000003921		P02770	NP_599153	2	LCVLHEKTPVSEK	5
IPI00191737	1	121	1692	24.36	Alb Serum albumin	ENSRNOP00000003921		P02770	NP_599153	2	CCTLPEAQRLPCVEDYLSAILNR	16
IPI00191737	1	121	1692	24.36	Alb Serum albumin	ENSRNOP00000003921		P02770	NP_599153	2	CPYEEHIK	8
IPI00191737	1	121	1692	24.36	Alb Serum albumin	ENSRNOP00000003921		P02770	NP_599153	4	CCAEGDPPACYGTVLAEFQPLVEEPK	3
IPI00191737	1	121	1692	24.36	Alb Serum albumin	ENSRNOP00000003921		P02770	NP_599153	2	DLGEQHFK	5
IPI00191737	1	121	1692	24.36	Alb Serum albumin	ENSRNOP00000003921		P02770	NP_599153	4	EFKAETFTFHSDICTLPDKEK	5
IPI00191737	1	121	1692	24.36	Alb Serum albumin	ENSRNOP00000003921		P02770	NP_599153	2	MSQRFPNAEFAEITK	2
IPI00191737	1	121	1692	24.36	Alb Serum albumin	ENSRNOP00000003921		P02770	NP_599153	4	YTQKAPQVSTPTLVEAAR	1
IPI00191737	1	121	1692	24.36	Alb Serum albumin	ENSRNOP00000003921		P02770	NP_599153	2	KQTALAELVK	9
IPI00191737	1	121	1692	24.36	Alb Serum albumin	ENSRNOP00000003921		P02770	NP_599153	3	KYEATLEKCCAEGDPPACYGTVLAEFQPLVEEPK	1
IPI00191737	1	121	1692	24.36	Alb Serum albumin	ENSRNOP00000003921		P02770	NP_599153	3	EFKAETFTFHSDICTLPDKEK	4
IPI00191737	1	121	1692	24.36	Alb Serum albumin	ENSRNOP00000003921		P02770	NP_599153	3	DLGEQHFK	4
IPI00191737	1	121	1692	24.36	Alb Serum albumin	ENSRNOP00000003921		P02770	NP_599153	5	RHPYFYAPELLYYAEKYNEVLTQCCTESDK	1
IPI00191737	1	121	1692	24.36	Alb Serum albumin	ENSRNOP00000003921		P02770	NP_599153	3	KQTALAELVK	8
IPI00191737	1	121	1692	24.36	Alb Serum albumin	ENSRNOP00000003921		P02770	NP_599153	2	KYEATLEK	8
IPI00191737	1	121	1692	24.36	Alb Serum albumin	ENSRNOP00000003921		P02770	NP_599153	4	AETFTFHSDICTLPDKEK	9
IPI00191737	1	121	1692	24.36	Alb Serum albumin	ENSRNOP00000003921		P02770	NP_599153	2	FKDLGEQHFK	5
IPI00191737	1	121	1692	24.36	Alb Serum albumin	ENSRNOP00000003921		P02770	NP_599153	2	HPDYSVSLLLR	1
IPI00191737	1	121	1692	24.36	Alb Serum albumin	ENSRNOP00000003921		P02770	NP_599153	3	LCVLHEK	2
IPI00191737	1	121	1692	24.36	Alb Serum albumin	ENSRNOP00000003921		P02770	NP_599153	4	RPCFSALTVDETYVPKEFK	1
IPI00191737	1	121	1692	24.36	Alb Serum albumin	ENSRNOP00000003921		P02770	NP_599153	4	LCVLHEKTPVSEK	5
IPI00191737	1	121	1692	24.36	Alb Serum albumin	ENSRNOP00000003921		P02770	NP_599153	2	LATDVTK	4
IPI00191737	1	121	1692	24.36	Alb Serum albumin	ENSRNOP00000003921		P02770	NP_599153	2	ALVAAVR	5
IPI00191737	1	121	1692	24.36	Alb Serum albumin	ENSRNOP00000003921		P02770	NP_599153	2	QEPERNECFLQHK	2
IPI00191737	1	121	1692	24.36	Alb Serum albumin	ENSRNOP00000003921		P02770	NP_599153	4	QEPERNECFLQHK	5
IPI00191737	1	121	1692	24.36	Alb Serum albumin	ENSRNOP00000003921		P02770	NP_599153	2	LCVLHEK	8
IPI00191737	1	121	1692	24.36	Alb Serum albumin	ENSRNOP00000003921		P02770	NP_599153	3	QEPERNECFLQHK	6
IPI00191737	1	121	1692	24.36	Alb Serum albumin	ENSRNOP00000003921		P02770	NP_599153	4	HPYFYAPELLYYAEKYNEVLTQCCTESDKAACLTPK	1
IPI00191737	1	121	1692	24.36	Alb Serum albumin	ENSRNOP00000003921		P02770	NP_599153	3	NLVKTNCELYEK	1
IPI00192480	1	3	4	0.06	Dcaf8 DDB1- and CUL4-associated factor 8	ENSRNOP00000008944		Q5U2M6	NP_001014253	5	DSDSMEDTGHYSINDENRVHGHSDEEEEEEQPR	1
IPI00192480	1	3	4	0.06	Dcaf8 DDB1- and CUL4-associated factor 8	ENSRNOP00000008944		Q5U2M6	NP_001014253	4	DSDSMEDTGHYSINDENRVHGHSDEEEEEEQPR	2
IPI00192480	1	3	4	0.06	Dcaf8 DDB1- and CUL4-associated factor 8	ENSRNOP00000008944		Q5U2M6	NP_001014253	4	TSTESRGTDTESSGEEKDSDSMEDTGHYSINDENR	1
IPI00192480	1	3	4	0.06	Dcaf8 DDB1- and CUL4-associated factor 8	ENSRNOP00000008944		Q5U2M6	NP_001014253	3	TSTESRGTDTESSGEEKDSDSMEDTGHYSINDENR	1
IPI00194097	1	10	22	0.37	Gc Vitamin D-binding protein	ENSRNOP00000004174	Q68FY4	P04276	NP_036696	2	LAQKVPTANLEDVLPLAEDLTEILSR	3
IPI00194097	1	10	22	0.37	Gc Vitamin D-binding protein	ENSRNOP00000004174	Q68FY4	P04276	NP_036696	2	SCESDAPFPVHPGTSECCTK	2
IPI00194097	1	10	22	0.37	Gc Vitamin D-binding protein	ENSRNOP00000004174	Q68FY4	P04276	NP_036696	3	EVVSLTEECCAEGADPNCYDTR	3
IPI00194097	1	10	22	0.37	Gc Vitamin D-binding protein	ENSRNOP00000004174	Q68FY4	P04276	NP_036696	3	SCESDAPFPVHPGTSECCTK	5
IPI00194097	1	10	22	0.37	Gc Vitamin D-binding protein	ENSRNOP00000004174	Q68FY4	P04276	NP_036696	3	VPTANLEDVLPLAEDLTEILSR	3
IPI00194097	1	10	22	0.37	Gc Vitamin D-binding protein	ENSRNOP00000004174	Q68FY4	P04276	NP_036696	4	LAQKVPTANLEDVLPLAEDLTEILSR	1
IPI00194097	1	10	22	0.37	Gc Vitamin D-binding protein	ENSRNOP00000004174	Q68FY4	P04276	NP_036696	3	LAQKVPTANLEDVLPLAEDLTEILSR	1
IPI00194097	1	10	22	0.37	Gc Vitamin D-binding protein	ENSRNOP00000004174	Q68FY4	P04276	NP_036696	3	KFPSSTFEQVSQLVK	2
IPI00194097	1	10	22	0.37	Gc Vitamin D-binding protein	ENSRNOP00000004174	Q68FY4	P04276	NP_036696	3	RTQVPEVFLSK	1
IPI00194097	1	10	22	0.37	Gc Vitamin D-binding protein	ENSRNOP00000004174	Q68FY4	P04276	NP_036696	4	ECCDTQDSVSCFSTQSPLMK	1
IPI00194733	1	2	3	0.04	Atrn Isoform 2 of Attractin	ENSRNOP00000028847		Q99J86-1,Q99J86-2	NP_112641	4	QCRTPCALRTACGECTSSSSECMWCSNMK	2
IPI00194733	1	2	3	0.04	Atrn Isoform 2 of Attractin	ENSRNOP00000028847		Q99J86-1,Q99J86-2	NP_112641	5	TSCRSCALDQNCQWEPRNQECIALPENICGIGWHLVGNSCLK	1
IPI00194733	1	2	3	0.04	Atrn Isoform 2 of Attractin	ENSRNOP00000028847		Q99J86-1,Q99J86-2	NP_112641	4	TSCRSCALDQNCQWEPR	1
IPI00197194	1	3	8	0.12	Thbs4 106 kDa protein	ENSRNOP00000017078,ENSRNOP00000062272	D3ZFP9	P49744	XP_342173,XP_001066338	4	SCRNPEQNPCSVHAQCIEER	5
IPI00197194	1	3	8	0.12	Thbs4 106 kDa protein	ENSRNOP00000017078,ENSRNOP00000062272	D3ZFP9	P49744	XP_342173,XP_001066338	4	GVRCTDTRDGFQCGPCPDGYTGNGITCSDVDECK	2
IPI00197194	1	3	8	0.12	Thbs4 106 kDa protein	ENSRNOP00000017078,ENSRNOP00000062272	D3ZFP9	P49744	XP_342173,XP_001066338	4	DGFQCGPCPDGYTGNGITCSDVDECKYHPCYPGVR	1
IPI00197700	1	3	6	0.1	Apoa2 Apolipoprotein A-II	ENSRNOP00000004662		P04638	NP_037244	2	TGTNLMDFLSR	1
IPI00197700	1	3	6	0.1	Apoa2 Apolipoprotein A-II	ENSRNOP00000004662		P04638	NP_037244	2	AQPSEIQNQAK	3
IPI00197700	1	3	6	0.1	Apoa2 Apolipoprotein A-II	ENSRNOP00000004662		P04638	NP_037244	2	AYFQNAQER	2
IPI00197703	1	27	110	1.59	Apoa1 Apolipoprotein A-I			P04639	NP_036870	2	AKPALDDLGQGLMPVLEAWK	6
IPI00197703	1	27	110	1.59	Apoa1 Apolipoprotein A-I			P04639	NP_036870	2	DSGRDYVSQFESSTLGK	4
IPI00197703	1	27	110	1.59	Apoa1 Apolipoprotein A-I			P04639	NP_036870	2	LQEQLGPVTQEFWANLEK	7
IPI00197703	1	27	110	1.59	Apoa1 Apolipoprotein A-I			P04639	NP_036870	2	QLNLNLLDNWDTLGSTVGR	9
IPI00197703	1	27	110	1.59	Apoa1 Apolipoprotein A-I			P04639	NP_036870	3	LQEQLGPVTQEFWANLEK	6
IPI00197703	1	27	110	1.59	Apoa1 Apolipoprotein A-I			P04639	NP_036870	3	LQEQLGPVTQEFWANLEKETDWLR	7
IPI00197703	1	27	110	1.59	Apoa1 Apolipoprotein A-I			P04639	NP_036870	3	LTEIKNHPTLIEYHTK	4
IPI00197703	1	27	110	1.59	Apoa1 Apolipoprotein A-I			P04639	NP_036870	3	MQPHLDEFQEKWNEEVEAYR	4
IPI00197703	1	27	110	1.59	Apoa1 Apolipoprotein A-I			P04639	NP_036870	3	NHPTLIEYHTK	4
IPI00197703	1	27	110	1.59	Apoa1 Apolipoprotein A-I			P04639	NP_036870	3	QLNLNLLDNWDTLGSTVGR	4
IPI00197703	1	27	110	1.59	Apoa1 Apolipoprotein A-I			P04639	NP_036870	2	DYVSQFESSTLGK	4
IPI00197703	1	27	110	1.59	Apoa1 Apolipoprotein A-I			P04639	NP_036870	3	MQPHLDEFQEK	3
IPI00197703	1	27	110	1.59	Apoa1 Apolipoprotein A-I			P04639	NP_036870	2	DFATVYVDAVK	2
IPI00197703	1	27	110	1.59	Apoa1 Apolipoprotein A-I			P04639	NP_036870	4	AKPALDDLGQGLMPVLEAWKAK	4
IPI00197703	1	27	110	1.59	Apoa1 Apolipoprotein A-I			P04639	NP_036870	3	AKPALDDLGQGLMPVLEAWK	8
IPI00197703	1	27	110	1.59	Apoa1 Apolipoprotein A-I			P04639	NP_036870	4	MQPHLDEFQEKWNEEVEAYR	4
IPI00197703	1	27	110	1.59	Apoa1 Apolipoprotein A-I			P04639	NP_036870	3	DSGRDYVSQFESSTLGK	4
IPI00197703	1	27	110	1.59	Apoa1 Apolipoprotein A-I			P04639	NP_036870	4	QKLEPLGTELHK	4
IPI00197703	1	27	110	1.59	Apoa1 Apolipoprotein A-I			P04639	NP_036870	2	WNEEVEAYR	1
IPI00197703	1	27	110	1.59	Apoa1 Apolipoprotein A-I			P04639	NP_036870	2	FGLYSDQMR	1
IPI00197703	1	27	110	1.59	Apoa1 Apolipoprotein A-I			P04639	NP_036870	2	VVAEEFR	2
IPI00197703	1	27	110	1.59	Apoa1 Apolipoprotein A-I			P04639	NP_036870	4	LTEIKNHPTLIEYHTK	3
IPI00197703	1	27	110	1.59	Apoa1 Apolipoprotein A-I			P04639	NP_036870	2	NHPTLIEYHTK	2
IPI00197703	1	27	110	1.59	Apoa1 Apolipoprotein A-I			P04639	NP_036870	5	LTEIKNHPTLIEYHTK	4
IPI00197703	1	27	110	1.59	Apoa1 Apolipoprotein A-I			P04639	NP_036870	4	AKPALDDLGQGLMPVLEAWK	3
IPI00197703	1	27	110	1.59	Apoa1 Apolipoprotein A-I			P04639	NP_036870	2	NEMNKDLENVK	3
IPI00197703	1	27	110	1.59	Apoa1 Apolipoprotein A-I			P04639	NP_036870	2	VNADALR	3
IPI00199695	1	7	18	0.26	Serpinf2 Serine (Or cysteine) peptidase inhibitor, clade F, member 2	ENSRNOP00000004322	Q68FT8		NP_001011892	3	NPDPSAQPQPQEQQDSPDNR	4
IPI00199695	1	7	18	0.26	Serpinf2 Serine (Or cysteine) peptidase inhibitor, clade F, member 2	ENSRNOP00000004322	Q68FT8		NP_001011892	3	LGNQDLGDHATLK	3
IPI00199695	1	7	18	0.26	Serpinf2 Serine (Or cysteine) peptidase inhibitor, clade F, member 2	ENSRNOP00000004322	Q68FT8		NP_001011892	2	LGLQDLFQSPDLR	3
IPI00199695	1	7	18	0.26	Serpinf2 Serine (Or cysteine) peptidase inhibitor, clade F, member 2	ENSRNOP00000004322	Q68FT8		NP_001011892	2	LPPLALLK	2
IPI00199695	1	7	18	0.26	Serpinf2 Serine (Or cysteine) peptidase inhibitor, clade F, member 2	ENSRNOP00000004322	Q68FT8		NP_001011892	3	LGLQDLFQSPDLR	2
IPI00199695	1	7	18	0.26	Serpinf2 Serine (Or cysteine) peptidase inhibitor, clade F, member 2	ENSRNOP00000004322	Q68FT8		NP_001011892	4	LGNQDLGDHATLKR	3
IPI00199695	1	7	18	0.26	Serpinf2 Serine (Or cysteine) peptidase inhibitor, clade F, member 2	ENSRNOP00000004322	Q68FT8		NP_001011892	3	NPDPSAQPQPQEQQDSPDNRR	1
IPI00199695	1	7	18	0.26	Serpinf2 Serine (Or cysteine) peptidase inhibitor, clade F, member 2	ENSRNOP00000004322	Q68FT8		NP_001011892	3	LDQNDKADIPGGK	1
IPI00200593	1	13	43	0.72	Serpina3k Serine protease inhibitor A3K	ENSRNOP00000013896		P05545	NP_036789	2	AVLDVDETGTEGAAATAVTAALK	4
IPI00200593	1	13	43	0.72	Serpina3k Serine protease inhibitor A3K	ENSRNOP00000013896		P05545	NP_036789	3	ALYQAEAFVADFK	2
IPI00200593	1	13	43	0.72	Serpina3k Serine protease inhibitor A3K	ENSRNOP00000013896		P05545	NP_036789	3	AVLDVDETGTEGAAATAVTAALK	3
IPI00200593	1	13	43	0.72	Serpina3k Serine protease inhibitor A3K	ENSRNOP00000013896		P05545	NP_036789	2	ALYQAEAFVADFK	6
IPI00200593	1	13	43	0.72	Serpina3k Serine protease inhibitor A3K	ENSRNOP00000013896		P05545	NP_036789	3	MQQVESSLQPETLKK	5
IPI00200593	1	13	43	0.72	Serpina3k Serine protease inhibitor A3K	ENSRNOP00000013896		P05545	NP_036789	3	KIFSQQADLSR	3
IPI00200593	1	13	43	0.72	Serpina3k Serine protease inhibitor A3K	ENSRNOP00000013896		P05545	NP_036789	3	LSQPEDQAEINTGSALFIDKEQPILSEFQEK	4
IPI00200593	1	13	43	0.72	Serpina3k Serine protease inhibitor A3K	ENSRNOP00000013896		P05545	NP_036789	2	MQQVESSLQPETLKK	3
IPI00200593	1	13	43	0.72	Serpina3k Serine protease inhibitor A3K	ENSRNOP00000013896		P05545	NP_036789	2	TSMVLVNYLLFK	2
IPI00200593	1	13	43	0.72	Serpina3k Serine protease inhibitor A3K	ENSRNOP00000013896		P05545	NP_036789	3	NPDKNVVFSPLSISAALAILSLGAK	2
IPI00200593	1	13	43	0.72	Serpina3k Serine protease inhibitor A3K	ENSRNOP00000013896		P05545	NP_036789	4	IKDLTTPYIRDEELSCSVLELK	5
IPI00200593	1	13	43	0.72	Serpina3k Serine protease inhibitor A3K	ENSRNOP00000013896		P05545	NP_036789	3	IKDLTTPYIRDEELSCSVLELK	5
IPI00200593	1	13	43	0.72	Serpina3k Serine protease inhibitor A3K	ENSRNOP00000013896		P05545	NP_036789	2	FSISTDYNLEEVLPELGIR	3
IPI00200593	1	13	43	0.72	Serpina3k Serine protease inhibitor A3K	ENSRNOP00000013896		P05545	NP_036789	3	DLTTPYIRDEELSCSVLELK	4
IPI00200593	1	13	43	0.72	Serpina3k Serine protease inhibitor A3K	ENSRNOP00000013896		P05545	NP_036789	3	FSISTDYNLEEVLPELGIR	1
IPI00200593	1	13	43	0.72	Serpina3k Serine protease inhibitor A3K	ENSRNOP00000013896		P05545	NP_036789	3	FSISTDYNLEEVLPELGIRK	1
IPI00200593	1	13	43	0.72	Serpina3k Serine protease inhibitor A3K	ENSRNOP00000013896		P05545	NP_036789	2	IAELFSELDER	1
IPI00204451	1	3	4	0.07	Cfi Complement factor I	ENSRNOP00000032881	D3ZIX5	Q9WUW3	NP_077071	2	ACDGVNDCGDQSDELCCK	1
IPI00204451	1	3	4	0.07	Cfi Complement factor I	ENSRNOP00000032881	D3ZIX5	Q9WUW3	NP_077071	3	ACDGVNDCGDQSDELCCK	1
IPI00204451	1	3	4	0.07	Cfi Complement factor I	ENSRNOP00000032881	D3ZIX5	Q9WUW3	NP_077071	3	EMQCAGTSDGSIDACKGDSGGPLVCK	2
IPI00204451	1	3	4	0.07	Cfi Complement factor I	ENSRNOP00000032881	D3ZIX5	Q9WUW3	NP_077071	3	SFECLHPEIK	1
IPI00204867	1	2	5	0.08	Ltbp4 Uncharacterized protein	ENSRNOP00000028322,ENSRNOP00000028319,ENSRNOP00000062197	D4A917,D4A925,D3Z8U9		NP_001163807	4	GPGAPCQDVDECARSPSPCAYGRCENTEGSFK	4
IPI00204867	1	2	5	0.08	Ltbp4 Uncharacterized protein	ENSRNOP00000028322,ENSRNOP00000028319,ENSRNOP00000062197	D4A917,D4A925,D3Z8U9		NP_001163807	4	VSGPNGLCPTGFERVNGSCVDVDECATGGRCQHGECANTR	1
IPI00205036	1	17	144	2.03	Hba-a2 Hemoglobin subunit alpha-1\2	ENSRNOP00000044081,ENSRNOP00000044233	B1H216	P01946	NP_001007723,NP_037228	2	AADHVEDLPGALSTLSDLHAHK	4
IPI00205036	1	17	144	2.03	Hba-a2 Hemoglobin subunit alpha-1\2	ENSRNOP00000044081,ENSRNOP00000044233	B1H216	P01946	NP_001007723,NP_037228	2	IGGHGGEYGEEALQR	7
IPI00205036	1	17	144	2.03	Hba-a2 Hemoglobin subunit alpha-1\2	ENSRNOP00000044081,ENSRNOP00000044233	B1H216	P01946	NP_001007723,NP_037228	2	TYFSHIDVSPGSAQVK	9
IPI00205036	1	17	144	2.03	Hba-a2 Hemoglobin subunit alpha-1\2	ENSRNOP00000044081,ENSRNOP00000044233	B1H216	P01946	NP_001007723,NP_037228	3	AADHVEDLPGALSTLSDLHAHK	7
IPI00205036	1	17	144	2.03	Hba-a2 Hemoglobin subunit alpha-1\2	ENSRNOP00000044081,ENSRNOP00000044233	B1H216	P01946	NP_001007723,NP_037228	4	FLSHCLLVTLACHHPGDFTPAMHASLDK	5
IPI00205036	1	17	144	2.03	Hba-a2 Hemoglobin subunit alpha-1\2	ENSRNOP00000044081,ENSRNOP00000044233	B1H216	P01946	NP_001007723,NP_037228	5	AADHVEDLPGALSTLSDLHAHK	10
IPI00205036	1	17	144	2.03	Hba-a2 Hemoglobin subunit alpha-1\2	ENSRNOP00000044081,ENSRNOP00000044233	B1H216	P01946	NP_001007723,NP_037228	5	FLSHCLLVTLACHHPGDFTPAMHASLDK	5
IPI00205036	1	17	144	2.03	Hba-a2 Hemoglobin subunit alpha-1\2	ENSRNOP00000044081,ENSRNOP00000044233	B1H216	P01946	NP_001007723,NP_037228	5	FLSHCLLVTLACHHPGDFTPAMHASLDKFLASVSTVLTSK	9
IPI00205036	1	17	144	2.03	Hba-a2 Hemoglobin subunit alpha-1\2	ENSRNOP00000044081,ENSRNOP00000044233	B1H216	P01946	NP_001007723,NP_037228	6	FLSHCLLVTLACHHPGDFTPAMHASLDKFLASVSTVLTSK	5
IPI00205036	1	17	144	2.03	Hba-a2 Hemoglobin subunit alpha-1\2	ENSRNOP00000044081,ENSRNOP00000044233	B1H216	P01946	NP_001007723,NP_037228	3	IGGHGGEYGEEALQR	12
IPI00205036	1	17	144	2.03	Hba-a2 Hemoglobin subunit alpha-1\2	ENSRNOP00000044081,ENSRNOP00000044233	B1H216	P01946	NP_001007723,NP_037228	2	FLASVSTVLTSK	34
IPI00205036	1	17	144	2.03	Hba-a2 Hemoglobin subunit alpha-1\2	ENSRNOP00000044081,ENSRNOP00000044233	B1H216	P01946	NP_001007723,NP_037228	3	TYFSHIDVSPGSAQVK	22
IPI00205036	1	17	144	2.03	Hba-a2 Hemoglobin subunit alpha-1\2	ENSRNOP00000044081,ENSRNOP00000044233	B1H216	P01946	NP_001007723,NP_037228	2	MFAAFPTTK	5
IPI00205036	1	17	144	2.03	Hba-a2 Hemoglobin subunit alpha-1\2	ENSRNOP00000044081,ENSRNOP00000044233	B1H216	P01946	NP_001007723,NP_037228	3	LRVDPVNFK	3
IPI00205036	1	17	144	2.03	Hba-a2 Hemoglobin subunit alpha-1\2	ENSRNOP00000044081,ENSRNOP00000044233	B1H216	P01946	NP_001007723,NP_037228	2	LRVDPVNFK	2
IPI00205036	1	17	144	2.03	Hba-a2 Hemoglobin subunit alpha-1\2	ENSRNOP00000044081,ENSRNOP00000044233	B1H216	P01946	NP_001007723,NP_037228	4	AADHVEDLPGALSTLSDLHAHK	4
IPI00205036	1	17	144	2.03	Hba-a2 Hemoglobin subunit alpha-1\2	ENSRNOP00000044081,ENSRNOP00000044233	B1H216	P01946	NP_001007723,NP_037228	3	IGGHGGEYGEEA	1
IPI00205325	1	2	2	0.04	Lrp2 Low-density lipoprotein receptor-related protein 2	ENSRNOP00000043580		P98158	NP_110454	4	NAADSSNGCSNNPNACQQICLPVPGGMFSCACASGFK	1
IPI00205325	1	2	2	0.04	Lrp2 Low-density lipoprotein receptor-related protein 2	ENSRNOP00000043580		P98158	NP_110454	4	WKCDGTDDCGDNSDEENCVPRECSESEFR	1
IPI00205325	1	2	2	0.04	Lrp2 Low-density lipoprotein receptor-related protein 2	ENSRNOP00000043580		P98158	NP_110454	4	GISSVMHVKAYDADLQTGSNYCSQTTHANGDCSHFCFPVPNFQR	1
IPI00206296	1	2	5	0.05	Odf1 Outer dense fiber protein 1	ENSRNOP00000008700,ENSRNOP00000060277	D3ZGZ5	P21769	NP_077040	4	CLCDLYMHPYCCCDLHPYPYCLCYSKR	1
IPI00206296	1	2	5	0.05	Odf1 Outer dense fiber protein 1	ENSRNOP00000008700,ENSRNOP00000060277	D3ZGZ5	P21769	NP_077040	4	CLCDLYMHPYCCCDLHPYPYCLCYSKRSR	4
IPI00207275	1	2	4	0.07	Apom Apolipoprotein M	ENSRNOP00000001126		P14630	NP_062246	3	SPHPPEECVEEFQSLTSCLDFK	3
IPI00207275	1	2	4	0.07	Apom Apolipoprotein M	ENSRNOP00000001126		P14630	NP_062246	3	KWTYHLTEGK	1
IPI00207628	1	2	4	0.07	Adam5 Disintegrin and metalloproteinase domain-containing protein 5	ENSRNOP00000055132	P97775	Q5BK84	NP_064699	4	DCNDHGVCNNFNHCHCDKGYNPPYCESVK	2
IPI00207628	1	2	4	0.07	Adam5 Disintegrin and metalloproteinase domain-containing protein 5	ENSRNOP00000055132	P97775	Q5BK84	NP_064699	5	DCNDHGVCNNFNHCHCDKGYNPPYCESVK	2
IPI00207668	1	6	14	0.21	Afm Afamin	ENSRNOP00000057275	Q5BJP7	P36953	NP_758823	2	FEEAATTCCEQQQK	4
IPI00207668	1	6	14	0.21	Afm Afamin	ENSRNOP00000057275	Q5BJP7	P36953	NP_758823	3	FTAAGEECGNIQKPEACFSPESSK	3
IPI00207668	1	6	14	0.21	Afm Afamin	ENSRNOP00000057275	Q5BJP7	P36953	NP_758823	2	FTDSENVCQER	1
IPI00207668	1	6	14	0.21	Afm Afamin	ENSRNOP00000057275	Q5BJP7	P36953	NP_758823	2	ANVGFLPPFPTLDPEEK	2
IPI00207668	1	6	14	0.21	Afm Afamin	ENSRNOP00000057275	Q5BJP7	P36953	NP_758823	3	ADCIINANKDDRPEDLSLR	3
IPI00207668	1	6	14	0.21	Afm Afamin	ENSRNOP00000057275	Q5BJP7	P36953	NP_758823	2	AAPQLPMEELVSLSK	1
IPI00210120	1	3	5	0.07	Vtn Aa1018	ENSRNOP00000046415	Q3KR94		NP_062029	2	LIQDVWGIEGPIDAAFTR	1
IPI00210120	1	3	5	0.07	Vtn Aa1018	ENSRNOP00000046415	Q3KR94		NP_062029	3	RVDSVNPPYPR	3
IPI00210120	1	3	5	0.07	Vtn Aa1018	ENSRNOP00000046415	Q3KR94		NP_062029	6	CTQGFMASKKCQCDELCTYYQSCCVDYMEQCK	1
IPI00210120	1	3	5	0.07	Vtn Aa1018	ENSRNOP00000046415	Q3KR94		NP_062029	4	PRAEETIKPTTPDPQEQSNTQEPEVGQQGVAPR	1
IPI00210900	1	6	16	0.27	Ambp Protein AMBP	ENSRNOP00000009248		Q64240	NP_037033	2	AFAELWAFDAAQGK	4
IPI00210900	1	6	16	0.27	Ambp Protein AMBP	ENSRNOP00000009248		Q64240	NP_037033	2	KGVCEEISGVYQK	1
IPI00210900	1	6	16	0.27	Ambp Protein AMBP	ENSRNOP00000009248		Q64240	NP_037033	2	TIAACNLPIVQGPCR	2
IPI00210900	1	6	16	0.27	Ambp Protein AMBP	ENSRNOP00000009248		Q64240	NP_037033	3	TIAACNLPIVQGPCR	2
IPI00210900	1	6	16	0.27	Ambp Protein AMBP	ENSRNOP00000009248		Q64240	NP_037033	2	EYCGVPGDGYEELTR	3
IPI00210900	1	6	16	0.27	Ambp Protein AMBP	ENSRNOP00000009248		Q64240	NP_037033	2	EYCGVPGDGYEELTRS	4
IPI00211075	1	12	29	0.37	Serpina3n Serpina3n-like protein	ENSRNOP00000014073	E0A3N4	P09006	NP_113719	2	AVLDVAETGTEAAAATGVK	1
IPI00211075	1	12	29	0.37	Serpina3n Serpina3n-like protein	ENSRNOP00000014073	E0A3N4	P09006	NP_113719	3	NVVFSPLSISAALAVVSLGAK	5
IPI00211075	1	12	29	0.37	Serpina3n Serpina3n-like protein	ENSRNOP00000014073	E0A3N4	P09006	NP_113719	2	ALYQAEAFTADFQQSR	2
IPI00211075	1	12	29	0.37	Serpina3n Serpina3n-like protein	ENSRNOP00000014073	E0A3N4	P09006	NP_113719	2	NVVFSPLSISAALAVVSLGAK	4
IPI00211075	1	12	29	0.37	Serpina3n Serpina3n-like protein	ENSRNOP00000014073	E0A3N4	P09006	NP_113719	2	FSISADYNLEDVLPELGIK	2
IPI00211075	1	12	29	0.37	Serpina3n Serpina3n-like protein	ENSRNOP00000014073	E0A3N4	P09006	NP_113719	2	LQVLAEFQEK	2
IPI00211075	1	12	29	0.37	Serpina3n Serpina3n-like protein	ENSRNOP00000014073	E0A3N4	P09006	NP_113719	4	NPDKNVVFSPLSISAALAVVSLGAK	3
IPI00211075	1	12	29	0.37	Serpina3n Serpina3n-like protein	ENSRNOP00000014073	E0A3N4	P09006	NP_113719	2	IQGLITNLAK	2
IPI00211075	1	12	29	0.37	Serpina3n Serpina3n-like protein	ENSRNOP00000014073	E0A3N4	P09006	NP_113719	3	GFGHLLQR	2
IPI00211075	1	12	29	0.37	Serpina3n Serpina3n-like protein	ENSRNOP00000014073	E0A3N4	P09006	NP_113719	2	GFGHLLQR	1
IPI00211075	1	12	29	0.37	Serpina3n Serpina3n-like protein	ENSRNOP00000014073	E0A3N4	P09006	NP_113719	2	NPDKNVVFSPLSISAALAVVSLGAK	2
IPI00211075	1	12	29	0.37	Serpina3n Serpina3n-like protein	ENSRNOP00000014073	E0A3N4	P09006	NP_113719	3	WKVPFDPR	3
IPI00211075	1	12	29	0.37	Serpina3n Serpina3n-like protein	ENSRNOP00000014073	E0A3N4	P09006	NP_113719	3	ALYQAEAFTADFQQSR	1
IPI00211075	1	12	29	0.37	Serpina3n Serpina3n-like protein	ENSRNOP00000014073	E0A3N4	P09006	NP_113719	3	GTQLDSLTLASINTDFAFSLYK	1
IPI00212708	1	16	35	0.53	Fetub Fetuin-B	ENSRNOP00000051504,ENSRNOP00000041439	Q6IRS6	Q9QX79	NP_445800	2	ESPCTQSQDSCSLQASDSEPVGLCQGSLIK	1
IPI00212708	1	16	35	0.53	Fetub Fetuin-B	ENSRNOP00000051504,ENSRNOP00000041439	Q6IRS6	Q9QX79	NP_445800	3	ESPCTQSQDSCSLQASDSEPVGLCQGSLIK	2
IPI00212708	1	16	35	0.53	Fetub Fetuin-B	ENSRNOP00000051504,ENSRNOP00000041439	Q6IRS6	Q9QX79	NP_445800	3	GSIQHLPEQEEPEDSK	4
IPI00212708	1	16	35	0.53	Fetub Fetuin-B	ENSRNOP00000051504,ENSRNOP00000041439	Q6IRS6	Q9QX79	NP_445800	3	GSIQHLPEQEEPEDSKGK	4
IPI00212708	1	16	35	0.53	Fetub Fetuin-B	ENSRNOP00000051504,ENSRNOP00000041439	Q6IRS6	Q9QX79	NP_445800	3	TVTVSCEFFESQDQVPGGENPADTQDAK	4
IPI00212708	1	16	35	0.53	Fetub Fetuin-B	ENSRNOP00000051504,ENSRNOP00000041439	Q6IRS6	Q9QX79	NP_445800	3	ATTQWVVGPSYFVEYLIK	2
IPI00212708	1	16	35	0.53	Fetub Fetuin-B	ENSRNOP00000051504,ENSRNOP00000041439	Q6IRS6	Q9QX79	NP_445800	2	NTAPTSSPSITAPR	2
IPI00212708	1	16	35	0.53	Fetub Fetuin-B	ENSRNOP00000051504,ENSRNOP00000041439	Q6IRS6	Q9QX79	NP_445800	2	IFYETVHGQCK	3
IPI00212708	1	16	35	0.53	Fetub Fetuin-B	ENSRNOP00000051504,ENSRNOP00000041439	Q6IRS6	Q9QX79	NP_445800	2	ATTQWVVGPSYFVEYLIK	2
IPI00212708	1	16	35	0.53	Fetub Fetuin-B	ENSRNOP00000051504,ENSRNOP00000041439	Q6IRS6	Q9QX79	NP_445800	4	ESPCTQSQDSCSLQASDSEPVGLCQGSLIK	1
IPI00212708	1	16	35	0.53	Fetub Fetuin-B	ENSRNOP00000051504,ENSRNOP00000041439	Q6IRS6	Q9QX79	NP_445800	4	GSIQHLPEQEEPEDSKGK	2
IPI00212708	1	16	35	0.53	Fetub Fetuin-B	ENSRNOP00000051504,ENSRNOP00000041439	Q6IRS6	Q9QX79	NP_445800	3	IFYETVHGQCK	4
IPI00212708	1	16	35	0.53	Fetub Fetuin-B	ENSRNOP00000051504,ENSRNOP00000041439	Q6IRS6	Q9QX79	NP_445800	4	KIHSMCPDCPHPVDLSAPSVLEAATESLAK	1
IPI00212708	1	16	35	0.53	Fetub Fetuin-B	ENSRNOP00000051504,ENSRNOP00000041439	Q6IRS6	Q9QX79	NP_445800	2	SPECPGPEK	1
IPI00212708	1	16	35	0.53	Fetub Fetuin-B	ENSRNOP00000051504,ENSRNOP00000041439	Q6IRS6	Q9QX79	NP_445800	5	KIHSMCPDCPHPVDLSAPSVLEAATESLAK	1
IPI00212708	1	16	35	0.53	Fetub Fetuin-B	ENSRNOP00000051504,ENSRNOP00000041439	Q6IRS6	Q9QX79	NP_445800	4	IHSMCPDCPHPVDLSAPSVLEAATESLAK	1
IPI00212708	1	16	35	0.53	Fetub Fetuin-B	ENSRNOP00000051504,ENSRNOP00000041439	Q6IRS6	Q9QX79	NP_445800	3	KLVVLPFPGK	1
IPI00215401	1	3	7	0.09	Notch4 Notch homolog 4, isoform CRA_b	ENSRNOP00000000513	Q6MG89		NP_001002827	4	DMDECSSAPCANGGHCQDQPGAFHCECLPGFEGPR	2
IPI00215401	1	3	7	0.09	Notch4 Notch homolog 4, isoform CRA_b	ENSRNOP00000000513	Q6MG89		NP_001002827	4	GWDCSEDIDECEAQGPPR	3
IPI00215401	1	3	7	0.09	Notch4 Notch homolog 4, isoform CRA_b	ENSRNOP00000000513	Q6MG89		NP_001002827	4	NQCQNGATCQDGLGTYTCLCPK	2
IPI00324019	1	23	81	1.21	Serpina1 Alpha-1-antiproteinase	ENSRNOP00000012577		P17475	NP_071964	2	KISSNLADFAFSLYR	4
IPI00324019	1	23	81	1.21	Serpina1 Alpha-1-antiproteinase	ENSRNOP00000012577		P17475	NP_071964	3	AFHHLLQTLNRPDSELQLNTGNGLFVNK	3
IPI00324019	1	23	81	1.21	Serpina1 Alpha-1-antiproteinase	ENSRNOP00000012577		P17475	NP_071964	3	NNYHSEAFSVNFADSEEAKK	4
IPI00324019	1	23	81	1.21	Serpina1 Alpha-1-antiproteinase	ENSRNOP00000012577		P17475	NP_071964	3	FDHPFIFMIVESETQSPLFVGK	4
IPI00324019	1	23	81	1.21	Serpina1 Alpha-1-antiproteinase	ENSRNOP00000012577		P17475	NP_071964	2	ISSNLADFAFSLYR	3
IPI00324019	1	23	81	1.21	Serpina1 Alpha-1-antiproteinase	ENSRNOP00000012577		P17475	NP_071964	2	VFNNDADLSGITEDAPLK	5
IPI00324019	1	23	81	1.21	Serpina1 Alpha-1-antiproteinase	ENSRNOP00000012577		P17475	NP_071964	3	KISSNLADFAFSLYR	4
IPI00324019	1	23	81	1.21	Serpina1 Alpha-1-antiproteinase	ENSRNOP00000012577		P17475	NP_071964	3	VFNNDADLSGITEDAPLK	3
IPI00324019	1	23	81	1.21	Serpina1 Alpha-1-antiproteinase	ENSRNOP00000012577		P17475	NP_071964	3	NNYHSEAFSVNFADSEEAK	3
IPI00324019	1	23	81	1.21	Serpina1 Alpha-1-antiproteinase	ENSRNOP00000012577		P17475	NP_071964	2	TLLSSLGITR	6
IPI00324019	1	23	81	1.21	Serpina1 Alpha-1-antiproteinase	ENSRNOP00000012577		P17475	NP_071964	2	MQHLEQTLTK	3
IPI00324019	1	23	81	1.21	Serpina1 Alpha-1-antiproteinase	ENSRNOP00000012577		P17475	NP_071964	3	WKRPFNPEHTR	4
IPI00324019	1	23	81	1.21	Serpina1 Alpha-1-antiproteinase	ENSRNOP00000012577		P17475	NP_071964	4	AFHHLLQTLNRPDSELQLNTGNGLFVNK	4
IPI00324019	1	23	81	1.21	Serpina1 Alpha-1-antiproteinase	ENSRNOP00000012577		P17475	NP_071964	2	SAILYFPK	3
IPI00324019	1	23	81	1.21	Serpina1 Alpha-1-antiproteinase	ENSRNOP00000012577		P17475	NP_071964	2	DADFHVDK	5
IPI00324019	1	23	81	1.21	Serpina1 Alpha-1-antiproteinase	ENSRNOP00000012577		P17475	NP_071964	2	AVLTLDER	6
IPI00324019	1	23	81	1.21	Serpina1 Alpha-1-antiproteinase	ENSRNOP00000012577		P17475	NP_071964	2	VINDYVEK	1
IPI00324019	1	23	81	1.21	Serpina1 Alpha-1-antiproteinase	ENSRNOP00000012577		P17475	NP_071964	4	FLEEVKNNYHSEAFSVNFADSEEAKK	2
IPI00324019	1	23	81	1.21	Serpina1 Alpha-1-antiproteinase	ENSRNOP00000012577		P17475	NP_071964	4	VFNNDADLSGITEDAPLKLSQAVHK	5
IPI00324019	1	23	81	1.21	Serpina1 Alpha-1-antiproteinase	ENSRNOP00000012577		P17475	NP_071964	4	WKRPFNPEHTR	2
IPI00324019	1	23	81	1.21	Serpina1 Alpha-1-antiproteinase	ENSRNOP00000012577		P17475	NP_071964	3	RPFNPEHTR	2
IPI00324019	1	23	81	1.21	Serpina1 Alpha-1-antiproteinase	ENSRNOP00000012577		P17475	NP_071964	3	VFNNDADLSGITEDAPLKLSQAVHK	2
IPI00324019	1	23	81	1.21	Serpina1 Alpha-1-antiproteinase	ENSRNOP00000012577		P17475	NP_071964	4	DADFHVDKSTTVK	3
IPI00324019	1	23	81	1.21	Serpina1 Alpha-1-antiproteinase	ENSRNOP00000012577		P17475	NP_071964	2	KVINDYVEK	1
IPI00324272	1	19	56	0.88	Apoa4 Apolipoprotein A-IV	ENSRNOP00000056172		P02651	NP_036869	2	GSPDQPLALPLPEQVQEQVQEQVQPKPLES	2
IPI00324272	1	19	56	0.88	Apoa4 Apolipoprotein A-IV	ENSRNOP00000056172		P02651	NP_036869	2	TDVTQQLNTLFQDK	4
IPI00324272	1	19	56	0.88	Apoa4 Apolipoprotein A-IV	ENSRNOP00000056172		P02651	NP_036869	3	FRQQLGSDSGDVESHLSFLEK	3
IPI00324272	1	19	56	0.88	Apoa4 Apolipoprotein A-IV	ENSRNOP00000056172		P02651	NP_036869	3	KGSPDQPLALPLPEQVQEQVQEQVQPKPLES	4
IPI00324272	1	19	56	0.88	Apoa4 Apolipoprotein A-IV	ENSRNOP00000056172		P02651	NP_036869	3	TDVTQQLNTLFQDKLGNINTYADDLQNK	2
IPI00324272	1	19	56	0.88	Apoa4 Apolipoprotein A-IV	ENSRNOP00000056172		P02651	NP_036869	3	QQLGSDSGDVESHLSFLEK	4
IPI00324272	1	19	56	0.88	Apoa4 Apolipoprotein A-IV	ENSRNOP00000056172		P02651	NP_036869	2	LGNINTYADDLQNK	4
IPI00324272	1	19	56	0.88	Apoa4 Apolipoprotein A-IV	ENSRNOP00000056172		P02651	NP_036869	2	LAPLAEGVQEK	4
IPI00324272	1	19	56	0.88	Apoa4 Apolipoprotein A-IV	ENSRNOP00000056172		P02651	NP_036869	3	AVEPLGDKFNMALVQQMEK	3
IPI00324272	1	19	56	0.88	Apoa4 Apolipoprotein A-IV	ENSRNOP00000056172		P02651	NP_036869	2	LVPFAVQLSGHLTK	2
IPI00324272	1	19	56	0.88	Apoa4 Apolipoprotein A-IV	ENSRNOP00000056172		P02651	NP_036869	4	FRQQLGSDSGDVESHLSFLEK	3
IPI00324272	1	19	56	0.88	Apoa4 Apolipoprotein A-IV	ENSRNOP00000056172		P02651	NP_036869	3	GSPDQPLALPLPEQVQEQVQEQVQPKPLES	4
IPI00324272	1	19	56	0.88	Apoa4 Apolipoprotein A-IV	ENSRNOP00000056172		P02651	NP_036869	2	NLAPLVEDVQSK	2
IPI00324272	1	19	56	0.88	Apoa4 Apolipoprotein A-IV	ENSRNOP00000056172		P02651	NP_036869	2	VSQMFGDNVQK	2
IPI00324272	1	19	56	0.88	Apoa4 Apolipoprotein A-IV	ENSRNOP00000056172		P02651	NP_036869	4	VREEIQKELEDLR	3
IPI00324272	1	19	56	0.88	Apoa4 Apolipoprotein A-IV	ENSRNOP00000056172		P02651	NP_036869	2	VSTNIDQLQK	3
IPI00324272	1	19	56	0.88	Apoa4 Apolipoprotein A-IV	ENSRNOP00000056172		P02651	NP_036869	2	QLDQQVEVFR	1
IPI00324272	1	19	56	0.88	Apoa4 Apolipoprotein A-IV	ENSRNOP00000056172		P02651	NP_036869	2	ATIDQNLEDLR	4
IPI00324272	1	19	56	0.88	Apoa4 Apolipoprotein A-IV	ENSRNOP00000056172		P02651	NP_036869	2	VREEIQKELEDLR	2
IPI00324272	1	19	56	0.88	Apoa4 Apolipoprotein A-IV	ENSRNOP00000056172		P02651	NP_036869	3	VREEIQKELEDLR	2
IPI00324272	1	19	56	0.88	Apoa4 Apolipoprotein A-IV	ENSRNOP00000056172		P02651	NP_036869	2	QLTPYIQR	1
IPI00324380	1	4	13	0.16	Ttr Transthyretin	ENSRNOP00000022113		P02767	NP_036813	3	ALGISPFHEYAEVVFTANDSGHR	5
IPI00324380	1	4	13	0.16	Ttr Transthyretin	ENSRNOP00000022113		P02767	NP_036813	4	ALGISPFHEYAEVVFTANDSGHR	3
IPI00324380	1	4	13	0.16	Ttr Transthyretin	ENSRNOP00000022113		P02767	NP_036813	2	GSPAVDVAVK	2
IPI00324380	1	4	13	0.16	Ttr Transthyretin	ENSRNOP00000022113		P02767	NP_036813	4	TAESGELHGLTTDEKFTEGVYRVELDTK	3
IPI00325847	1	30	82	0.71	Cp Uncharacterized protein	ENSRNOP00000016914,ENSRNOP00000063538	Q9JL97,D3ZZX3			2	ANEPSPGEGDSNCVTR	5
IPI00325847	1	30	82	0.71	Cp Uncharacterized protein	ENSRNOP00000016914,ENSRNOP00000063538	Q9JL97,D3ZZX3			2	TIDKPAWLGLLGPVIK	4
IPI00325847	1	30	82	0.71	Cp Uncharacterized protein	ENSRNOP00000016914,ENSRNOP00000063538	Q9JL97,D3ZZX3			3	ANEPSPGEGDSNCVTR	2
IPI00325847	1	30	82	0.71	Cp Uncharacterized protein	ENSRNOP00000016914,ENSRNOP00000063538	Q9JL97,D3ZZX3			3	FTKENEGTYYGPDGR	4
IPI00325847	1	30	82	0.71	Cp Uncharacterized protein	ENSRNOP00000016914,ENSRNOP00000063538	Q9JL97,D3ZZX3			3	MFTTAPENVDKEDEDFQESNK	4
IPI00325847	1	30	82	0.71	Cp Uncharacterized protein	ENSRNOP00000016914,ENSRNOP00000063538	Q9JL97,D3ZZX3			3	TFCSEPEKVDKDNEDFQESNR	4
IPI00325847	1	30	82	0.71	Cp Uncharacterized protein	ENSRNOP00000016914,ENSRNOP00000063538	Q9JL97,D3ZZX3			4	TFCSEPEKVDKDNEDFQESNR	5
IPI00325847	1	30	82	0.71	Cp Uncharacterized protein	ENSRNOP00000016914,ENSRNOP00000063538	Q9JL97,D3ZZX3			2	ALYSEYTDGTFTK	3
IPI00325847	1	30	82	0.71	Cp Uncharacterized protein	ENSRNOP00000016914,ENSRNOP00000063538	Q9JL97,D3ZZX3			2	DIASGLIGPLILCK	7
IPI00325847	1	30	82	0.71	Cp Uncharacterized protein	ENSRNOP00000016914,ENSRNOP00000063538	Q9JL97,D3ZZX3			2	EMGPTYADPVCLSK	2
IPI00325847	1	30	82	0.71	Cp Uncharacterized protein	ENSRNOP00000016914,ENSRNOP00000063538	Q9JL97,D3ZZX3			3	DLYSGLIGPLIVCR	2
IPI00325847	1	30	82	0.71	Cp Uncharacterized protein	ENSRNOP00000016914,ENSRNOP00000063538	Q9JL97,D3ZZX3			3	KALYSEYTDGTFTK	2
IPI00325847	1	30	82	0.71	Cp Uncharacterized protein	ENSRNOP00000016914,ENSRNOP00000063538	Q9JL97,D3ZZX3			2	DLYSGLIGPLIVCR	2
IPI00325847	1	30	82	0.71	Cp Uncharacterized protein	ENSRNOP00000016914,ENSRNOP00000063538	Q9JL97,D3ZZX3			2	DCNKPSPDDDIQDR	2
IPI00325847	1	30	82	0.71	Cp Uncharacterized protein	ENSRNOP00000016914,ENSRNOP00000063538	Q9JL97,D3ZZX3			3	VNKDNEEFIESNK	2
IPI00325847	1	30	82	0.71	Cp Uncharacterized protein	ENSRNOP00000016914,ENSRNOP00000063538	Q9JL97,D3ZZX3			2	GQFEDVTLYQGER	2
IPI00325847	1	30	82	0.71	Cp Uncharacterized protein	ENSRNOP00000016914,ENSRNOP00000063538	Q9JL97,D3ZZX3			2	DIFTGLIGPMK	3
IPI00325847	1	30	82	0.71	Cp Uncharacterized protein	ENSRNOP00000016914,ENSRNOP00000063538	Q9JL97,D3ZZX3			3	DCNKPSPDDDIQDR	1
IPI00325847	1	30	82	0.71	Cp Uncharacterized protein	ENSRNOP00000016914,ENSRNOP00000063538	Q9JL97,D3ZZX3			3	VKDLYSGLIGPLIVCR	3
IPI00325847	1	30	82	0.71	Cp Uncharacterized protein	ENSRNOP00000016914,ENSRNOP00000063538	Q9JL97,D3ZZX3			3	QRGPDEEHLGILGPVIWAEVGDIIR	3
IPI00325847	1	30	82	0.71	Cp Uncharacterized protein	ENSRNOP00000016914,ENSRNOP00000063538	Q9JL97,D3ZZX3			2	ENEGTYYGPDGR	1
IPI00325847	1	30	82	0.71	Cp Uncharacterized protein	ENSRNOP00000016914,ENSRNOP00000063538	Q9JL97,D3ZZX3			3	DIASGLIGPLILCK	3
IPI00325847	1	30	82	0.71	Cp Uncharacterized protein	ENSRNOP00000016914,ENSRNOP00000063538	Q9JL97,D3ZZX3			2	FTKENEGTYYGPDGR	1
IPI00325847	1	30	82	0.71	Cp Uncharacterized protein	ENSRNOP00000016914,ENSRNOP00000063538	Q9JL97,D3ZZX3			2	VFFEQGATR	3
IPI00325847	1	30	82	0.71	Cp Uncharacterized protein	ENSRNOP00000016914,ENSRNOP00000063538	Q9JL97,D3ZZX3			2	TYIWQIPER	1
IPI00325847	1	30	82	0.71	Cp Uncharacterized protein	ENSRNOP00000016914,ENSRNOP00000063538	Q9JL97,D3ZZX3			3	AEVGDKVSVHVK	2
IPI00325847	1	30	82	0.71	Cp Uncharacterized protein	ENSRNOP00000016914,ENSRNOP00000063538	Q9JL97,D3ZZX3			2	EYTDDSFTNR	1
IPI00325847	1	30	82	0.71	Cp Uncharacterized protein	ENSRNOP00000016914,ENSRNOP00000063538	Q9JL97,D3ZZX3			4	QRGPDEEHLGILGPVIWAEVGDIIR	3
IPI00325847	1	30	82	0.71	Cp Uncharacterized protein	ENSRNOP00000016914,ENSRNOP00000063538	Q9JL97,D3ZZX3			3	TIDKPAWLGLLGPVIK	3
IPI00325847	1	30	82	0.71	Cp Uncharacterized protein	ENSRNOP00000016914,ENSRNOP00000063538	Q9JL97,D3ZZX3			2	AEVGDKVSVHVK	2
IPI00325847	1	30	82	0.71	Cp Uncharacterized protein	ENSRNOP00000016914,ENSRNOP00000063538	Q9JL97,D3ZZX3			3	EYTDDSFTNRK	1
IPI00325847	1	30	82	0.71	Cp Uncharacterized protein	ENSRNOP00000016914,ENSRNOP00000063538	Q9JL97,D3ZZX3			2	MYYSGVDLTK	1
IPI00326140	1	45	116	1.71	Pzp Alpha-1-macroglobulin	ENSRNOP00000009467		Q63041	NP_665722	2	DLSSSDLTTASK	4
IPI00326140	1	45	116	1.71	Pzp Alpha-1-macroglobulin	ENSRNOP00000009467		Q63041	NP_665722	2	IKEDGTGIELTGTGSCEIANTLSK	3
IPI00326140	1	45	116	1.71	Pzp Alpha-1-macroglobulin	ENSRNOP00000009467		Q63041	NP_665722	2	QDLNDNDAYSVFQSIGLK	4
IPI00326140	1	45	116	1.71	Pzp Alpha-1-macroglobulin	ENSRNOP00000009467		Q63041	NP_665722	2	QLNYQHSDGSYSTFGDR	3
IPI00326140	1	45	116	1.71	Pzp Alpha-1-macroglobulin	ENSRNOP00000009467		Q63041	NP_665722	2	YNILPEAEGEAPFTLK	3
IPI00326140	1	45	116	1.71	Pzp Alpha-1-macroglobulin	ENSRNOP00000009467		Q63041	NP_665722	3	ANTFYRPGLPFFGQVLLVDEK	3
IPI00326140	1	45	116	1.71	Pzp Alpha-1-macroglobulin	ENSRNOP00000009467		Q63041	NP_665722	3	IHFLLNEDALKDAK	3
IPI00326140	1	45	116	1.71	Pzp Alpha-1-macroglobulin	ENSRNOP00000009467		Q63041	NP_665722	3	IKEDGTGIELTGTGSCEIANTLSK	3
IPI00326140	1	45	116	1.71	Pzp Alpha-1-macroglobulin	ENSRNOP00000009467		Q63041	NP_665722	3	QLNYQHSDGSYSTFGDR	2
IPI00326140	1	45	116	1.71	Pzp Alpha-1-macroglobulin	ENSRNOP00000009467		Q63041	NP_665722	3	QNNICFDNWWVDEYHTQADHSAAR	3
IPI00326140	1	45	116	1.71	Pzp Alpha-1-macroglobulin	ENSRNOP00000009467		Q63041	NP_665722	3	QDLNDNDAYSVFQSIGLK	3
IPI00326140	1	45	116	1.71	Pzp Alpha-1-macroglobulin	ENSRNOP00000009467		Q63041	NP_665722	3	AEDITHNGIVYTPK	5
IPI00326140	1	45	116	1.71	Pzp Alpha-1-macroglobulin	ENSRNOP00000009467		Q63041	NP_665722	3	ATPLSLCALTAVDQSVLLLKPEAK	5
IPI00326140	1	45	116	1.71	Pzp Alpha-1-macroglobulin	ENSRNOP00000009467		Q63041	NP_665722	3	IFQWQNVDLPGGLHQLSFPLSVEPALGIYK	2
IPI00326140	1	45	116	1.71	Pzp Alpha-1-macroglobulin	ENSRNOP00000009467		Q63041	NP_665722	3	QQNSHGGFSSTQDTVVALQALSK	3
IPI00326140	1	45	116	1.71	Pzp Alpha-1-macroglobulin	ENSRNOP00000009467		Q63041	NP_665722	2	AFAQAQSYIYIEK	1
IPI00326140	1	45	116	1.71	Pzp Alpha-1-macroglobulin	ENSRNOP00000009467		Q63041	NP_665722	2	VAEVPALVQK	5
IPI00326140	1	45	116	1.71	Pzp Alpha-1-macroglobulin	ENSRNOP00000009467		Q63041	NP_665722	2	ANTFYRPGLPFFGQVLLVDEK	2
IPI00326140	1	45	116	1.71	Pzp Alpha-1-macroglobulin	ENSRNOP00000009467		Q63041	NP_665722	2	TEVNTNHVLIYIEK	1
IPI00326140	1	45	116	1.71	Pzp Alpha-1-macroglobulin	ENSRNOP00000009467		Q63041	NP_665722	2	YVVLVPSELYAGVPEK	1
IPI00326140	1	45	116	1.71	Pzp Alpha-1-macroglobulin	ENSRNOP00000009467		Q63041	NP_665722	2	DTVVKPVIVEPEGIEK	3
IPI00326140	1	45	116	1.71	Pzp Alpha-1-macroglobulin	ENSRNOP00000009467		Q63041	NP_665722	2	GSIFNSGSHVLPLEQGK	1
IPI00326140	1	45	116	1.71	Pzp Alpha-1-macroglobulin	ENSRNOP00000009467		Q63041	NP_665722	4	QNNICFDNWWVDEYHTQADHSAAR	5
IPI00326140	1	45	116	1.71	Pzp Alpha-1-macroglobulin	ENSRNOP00000009467		Q63041	NP_665722	3	DTVVKPVIVEPEGIEK	4
IPI00326140	1	45	116	1.71	Pzp Alpha-1-macroglobulin	ENSRNOP00000009467		Q63041	NP_665722	2	LADLPGNYITK	3
IPI00326140	1	45	116	1.71	Pzp Alpha-1-macroglobulin	ENSRNOP00000009467		Q63041	NP_665722	3	KLQDQSNIQR	3
IPI00326140	1	45	116	1.71	Pzp Alpha-1-macroglobulin	ENSRNOP00000009467		Q63041	NP_665722	5	IHVSLEMSPDFLAVPVGSHEDSHCICGNER	3
IPI00326140	1	45	116	1.71	Pzp Alpha-1-macroglobulin	ENSRNOP00000009467		Q63041	NP_665722	3	AESPVFVQTDKPIYKPGQTVK	4
IPI00326140	1	45	116	1.71	Pzp Alpha-1-macroglobulin	ENSRNOP00000009467		Q63041	NP_665722	4	VNTLPLNFDKAEHHR	4
IPI00326140	1	45	116	1.71	Pzp Alpha-1-macroglobulin	ENSRNOP00000009467		Q63041	NP_665722	2	AEQGAYLGPLPYK	2
IPI00326140	1	45	116	1.71	Pzp Alpha-1-macroglobulin	ENSRNOP00000009467		Q63041	NP_665722	2	MVSGFIPVKPSVK	1
IPI00326140	1	45	116	1.71	Pzp Alpha-1-macroglobulin	ENSRNOP00000009467		Q63041	NP_665722	3	CFANTVNLSFPSAQSLPASDTHLTVK	2
IPI00326140	1	45	116	1.71	Pzp Alpha-1-macroglobulin	ENSRNOP00000009467		Q63041	NP_665722	2	IHFLLNEDALKDAK	2
IPI00326140	1	45	116	1.71	Pzp Alpha-1-macroglobulin	ENSRNOP00000009467		Q63041	NP_665722	4	IHFLLNEDALKDAK	3
IPI00326140	1	45	116	1.71	Pzp Alpha-1-macroglobulin	ENSRNOP00000009467		Q63041	NP_665722	2	SICEEFSK	2
IPI00326140	1	45	116	1.71	Pzp Alpha-1-macroglobulin	ENSRNOP00000009467		Q63041	NP_665722	4	IFQWQNVDLPGGLHQLSFPLSVEPALGIYK	2
IPI00326140	1	45	116	1.71	Pzp Alpha-1-macroglobulin	ENSRNOP00000009467		Q63041	NP_665722	2	AEDITHNGIVYTPK	1
IPI00326140	1	45	116	1.71	Pzp Alpha-1-macroglobulin	ENSRNOP00000009467		Q63041	NP_665722	4	AESPVFVQTDKPIYKPGQTVK	2
IPI00326140	1	45	116	1.71	Pzp Alpha-1-macroglobulin	ENSRNOP00000009467		Q63041	NP_665722	3	TEVNTNHVLIYIEK	2
IPI00326140	1	45	116	1.71	Pzp Alpha-1-macroglobulin	ENSRNOP00000009467		Q63041	NP_665722	2	LQDQSNIQR	2
IPI00326140	1	45	116	1.71	Pzp Alpha-1-macroglobulin	ENSRNOP00000009467		Q63041	NP_665722	2	GVVSFPIR	2
IPI00326140	1	45	116	1.71	Pzp Alpha-1-macroglobulin	ENSRNOP00000009467		Q63041	NP_665722	3	MVSGFIPVKPSVK	1
IPI00326140	1	45	116	1.71	Pzp Alpha-1-macroglobulin	ENSRNOP00000009467		Q63041	NP_665722	3	AESPVFVQTDKPIYKPG	1
IPI00326140	1	45	116	1.71	Pzp Alpha-1-macroglobulin	ENSRNOP00000009467		Q63041	NP_665722	3	VNTLPLNFDKAEHHR	1
IPI00326140	1	45	116	1.71	Pzp Alpha-1-macroglobulin	ENSRNOP00000009467		Q63041	NP_665722	2	GVVSFPIRVEPGMAPVAK	1
IPI00326140	1	45	116	1.71	Pzp Alpha-1-macroglobulin	ENSRNOP00000009467		Q63041	NP_665722	3	NALFCLETAWASISNSQESHVYTK	1
IPI00326140	1	45	116	1.71	Pzp Alpha-1-macroglobulin	ENSRNOP00000009467		Q63041	NP_665722	2	TVSWAVTPK	1
IPI00326984	1	12	35	0.49	Itih3 Uncharacterized protein	ENSRNOP00000023984,ENSRNOP00000043221	D3ZBS2	Q63416	NP_059047	2	NSYPHFYDGSEIVVAGR	3
IPI00326984	1	12	35	0.49	Itih3 Uncharacterized protein	ENSRNOP00000023984,ENSRNOP00000043221	D3ZBS2	Q63416	NP_059047	3	GHVSFKPSLDQQR	4
IPI00326984	1	12	35	0.49	Itih3 Uncharacterized protein	ENSRNOP00000023984,ENSRNOP00000043221	D3ZBS2	Q63416	NP_059047	3	KGHVSFKPSLDQQR	3
IPI00326984	1	12	35	0.49	Itih3 Uncharacterized protein	ENSRNOP00000023984,ENSRNOP00000043221	D3ZBS2	Q63416	NP_059047	3	NSYPHFYDGSEIVVAGR	2
IPI00326984	1	12	35	0.49	Itih3 Uncharacterized protein	ENSRNOP00000023984,ENSRNOP00000043221	D3ZBS2	Q63416	NP_059047	2	VIFELTYEELLKR	4
IPI00326984	1	12	35	0.49	Itih3 Uncharacterized protein	ENSRNOP00000023984,ENSRNOP00000043221	D3ZBS2	Q63416	NP_059047	2	ATPANLEEAR	3
IPI00326984	1	12	35	0.49	Itih3 Uncharacterized protein	ENSRNOP00000023984,ENSRNOP00000043221	D3ZBS2	Q63416	NP_059047	3	ESPGNVQIVNGYFVHFFAPQGLPVVPK	4
IPI00326984	1	12	35	0.49	Itih3 Uncharacterized protein	ENSRNOP00000023984,ENSRNOP00000043221	D3ZBS2	Q63416	NP_059047	4	KGHVSFKPSLDQQR	4
IPI00326984	1	12	35	0.49	Itih3 Uncharacterized protein	ENSRNOP00000023984,ENSRNOP00000043221	D3ZBS2	Q63416	NP_059047	3	FAHNVVTTR	3
IPI00326984	1	12	35	0.49	Itih3 Uncharacterized protein	ENSRNOP00000023984,ENSRNOP00000043221	D3ZBS2	Q63416	NP_059047	4	GHVSFKPSLDQQR	2
IPI00326984	1	12	35	0.49	Itih3 Uncharacterized protein	ENSRNOP00000023984,ENSRNOP00000043221	D3ZBS2	Q63416	NP_059047	3	VIFELTYEELLKR	2
IPI00326984	1	12	35	0.49	Itih3 Uncharacterized protein	ENSRNOP00000023984,ENSRNOP00000043221	D3ZBS2	Q63416	NP_059047	3	AREDHLVPER	1
IPI00326984	1	12	35	0.49	Itih3 Uncharacterized protein	ENSRNOP00000023984,ENSRNOP00000043221	D3ZBS2	Q63416	NP_059047	4	AREDHLVPER	1
IPI00363849	1	3	11	0.16	Lamc1 laminin, gamma 1	ENSRNOP00000003605	P97552		NP_446418	4	CETNHFGFGPEGCKPCDCHHEGSLSLQCKDDGR	9
IPI00363849	1	3	11	0.16	Lamc1 laminin, gamma 1	ENSRNOP00000003605	P97552		NP_446418	4	PCSCDPSGSTDECNVETGR	1
IPI00363849	1	3	11	0.16	Lamc1 laminin, gamma 1	ENSRNOP00000003605	P97552		NP_446418	5	PGFFNLESSNPKGCTPCFCFGHSSVCTNAVGYSVYDISSTFQIDEDGWR	1
IPI00363849	1	3	11	0.16	Lamc1 laminin, gamma 1	ENSRNOP00000003605	P97552		NP_446418	5	LCRPCQCNDNIDPNAVGNCNR	1
IPI00363849	1	3	11	0.16	Lamc1 laminin, gamma 1	ENSRNOP00000003605	P97552		NP_446418	3	CETNHFGFGPEGCKPCDCHHEGSLSLQCKDDGR	2
IPI00363849	1	3	11	0.16	Lamc1 laminin, gamma 1	ENSRNOP00000003605	P97552		NP_446418	4	IPAINRTIAEANEK	1
IPI00363849	1	3	11	0.16	Lamc1 laminin, gamma 1	ENSRNOP00000003605	P97552		NP_446418	3	PCSCDPSGSTDECNVETGR	1
IPI00365178	1	5	11	0.15	Fbln2 fibulin 2 isoform 1	ENSRNOP00000035353,ENSRNOP00000009696	Q8CJG6,Q8CJG7		XP_001062865	4	DLDECALGTHNCSEAETCHNIQGSFR	4
IPI00365178	1	5	11	0.15	Fbln2 fibulin 2 isoform 1	ENSRNOP00000035353,ENSRNOP00000009696	Q8CJG6,Q8CJG7		XP_001062865	4	HCEDVNECETRRCSQECANIYGSYQCYCR	3
IPI00365178	1	5	11	0.15	Fbln2 fibulin 2 isoform 1	ENSRNOP00000035353,ENSRNOP00000009696	Q8CJG6,Q8CJG7		XP_001062865	3	DLDECALGTHNCSEAETCHNIQGSFR	2
IPI00365178	1	5	11	0.15	Fbln2 fibulin 2 isoform 1	ENSRNOP00000035353,ENSRNOP00000009696	Q8CJG6,Q8CJG7		XP_001062865	2	DLDECALGTHNCSEAETCHNIQGSFR	1
IPI00365178	1	5	11	0.15	Fbln2 fibulin 2 isoform 1	ENSRNOP00000035353,ENSRNOP00000009696	Q8CJG6,Q8CJG7		XP_001062865	3	SCKDLDECALGTHNCSEAETCHNIQGSFR	1
IPI00365178	1	5	11	0.15	Fbln2 fibulin 2 isoform 1	ENSRNOP00000035353,ENSRNOP00000009696	Q8CJG6,Q8CJG7		XP_001062865	3	ACHCPDAGGELICYQLPGCHGNFSDAEEGDSER	2
IPI00365896	1	5	9	0.1	Cfp Properdin factor, complement	ENSRNOP00000031039	B0BNN4		NP_001100227	3	CGGHCPGEAQQSQACDTQK	1
IPI00365896	1	5	9	0.1	Cfp Properdin factor, complement	ENSRNOP00000031039	B0BNN4		NP_001100227	2	SISCDEIPGQQSR	1
IPI00365896	1	5	9	0.1	Cfp Properdin factor, complement	ENSRNOP00000031039	B0BNN4		NP_001100227	4	SCSAPAPSHQPPGKPCSGTAYEHR	2
IPI00365896	1	5	9	0.1	Cfp Properdin factor, complement	ENSRNOP00000031039	B0BNN4		NP_001100227	4	RPCLHVPSCRDPEEK	3
IPI00365896	1	5	9	0.1	Cfp Properdin factor, complement	ENSRNOP00000031039	B0BNN4		NP_001100227	5	SCSAPAPSHQPPGKPCSGTAYEHR	2
IPI00366175	1	3	4	0.06	Akap8l 71 kDa protein	ENSRNOP00000008560,ENSRNOP00000063267	Q5U306		NP_001013968	5	TDCSDNSDSDNDEGTEGEAAEGAESAEALEK	2
IPI00366175	1	3	4	0.06	Akap8l 71 kDa protein	ENSRNOP00000008560,ENSRNOP00000063267	Q5U306		NP_001013968	3	TDCSDNSDSDNDEGTEGEAAEGAESAEALEK	1
IPI00366175	1	3	4	0.06	Akap8l 71 kDa protein	ENSRNOP00000008560,ENSRNOP00000063267	Q5U306		NP_001013968	4	ATRTDCSDNSDSDNDEGTEGEAAEGAESAEALEK	1
IPI00369995	1	5	6	0.08	Lrp1 prolow-density lipoprotein receptor-related protein 1	ENSRNOP00000034210	Q5I0H1		NP_001123962	4	DSARCISKAWVCDGDSDCEDNSDEENCEALACR	1
IPI00369995	1	5	6	0.08	Lrp1 prolow-density lipoprotein receptor-related protein 1	ENSRNOP00000034210	Q5I0H1		NP_001123962	4	CNGQDNCGDGEDERDCPEVTCAPNQFQCSITKR	2
IPI00369995	1	5	6	0.08	Lrp1 prolow-density lipoprotein receptor-related protein 1	ENSRNOP00000034210	Q5I0H1		NP_001123962	4	CDGEDDCGDNSDENPEECTRFQCPPNRPFR	1
IPI00369995	1	5	6	0.08	Lrp1 prolow-density lipoprotein receptor-related protein 1	ENSRNOP00000034210	Q5I0H1		NP_001123962	4	QPMAPNPCEANGGRGPCSHLCLINYNRTVSCACPHLMK	1
IPI00369995	1	5	6	0.08	Lrp1 prolow-density lipoprotein receptor-related protein 1	ENSRNOP00000034210	Q5I0H1		NP_001123962	3	AIVVDPLNGWMYWTDWEEDPKDSR	1
IPI00369995	1	5	6	0.08	Lrp1 prolow-density lipoprotein receptor-related protein 1	ENSRNOP00000034210	Q5I0H1		NP_001123962	4	EPRALVVDVQNGYLYWTDWGDHSLIGRIGMDGSGR	1
IPI00370486	1	3	6	0.11	RGD1564318 Ig lambda-2 chain C region	ENSRNOP00000039412		P20767		2	NSFTCQVTHEGNTVEK	3
IPI00370486	1	3	6	0.11	RGD1564318 Ig lambda-2 chain C region	ENSRNOP00000039412		P20767		2	ANGAPISQGVDTANPTK	2
IPI00370486	1	3	6	0.11	RGD1564318 Ig lambda-2 chain C region	ENSRNOP00000039412		P20767		2	YIASSFLR	1
IPI00370486	1	3	6	0.11	RGD1564318 Ig lambda-2 chain C region	ENSRNOP00000039412		P20767		3	NSFTCQVTHEGNTVEK	1
IPI00370486	1	3	6	0.11	RGD1564318 Ig lambda-2 chain C region	ENSRNOP00000039412		P20767		4	SRNSFTCQVTHEGNTVEKSLSPAECV	1
IPI00382202	1	4	14	0.23	Hp Isoform 1 of Haptoglobin	ENSRNOP00000049003,ENSRNOP00000020196		P06866-2,P06866-1	,NP_036714	2	LQTEGDGIYTLNSEK	6
IPI00382202	1	4	14	0.23	Hp Isoform 1 of Haptoglobin	ENSRNOP00000049003,ENSRNOP00000020196		P06866-2,P06866-1	,NP_036714	2	GAVSPVGVQPILNK	4
IPI00382202	1	4	14	0.23	Hp Isoform 1 of Haptoglobin	ENSRNOP00000049003,ENSRNOP00000020196		P06866-2,P06866-1	,NP_036714	2	SVVDIGLIK	3
IPI00382202	1	4	14	0.23	Hp Isoform 1 of Haptoglobin	ENSRNOP00000049003,ENSRNOP00000020196		P06866-2,P06866-1	,NP_036714	2	GSFPWQAK	1
IPI00382202	1	4	14	0.23	Hp Isoform 1 of Haptoglobin	ENSRNOP00000049003,ENSRNOP00000020196		P06866-2,P06866-1	,NP_036714	2	VVLHPER	1
IPI00390751	1	2	5	0.09	Uncharacterized protein	ENSRNOP00000038289	D4AEI9			4	KEEEDDEEEEVEDDEEEEVEDDEEEEVEDDEE	3
IPI00390751	1	2	5	0.09	Uncharacterized protein	ENSRNOP00000038289	D4AEI9			5	KEEEDDEEEEVEDDEEEEVEDDEEEEVEDDEE	2
IPI00422076	1	4	8	0.13	Thbs1 Thrombospondin 1		Q71SA3		NP_001013080	3	LCNNPTPQFGGKDCVGDVTENQVCNK	3
IPI00422076	1	4	8	0.13	Thbs1 Thrombospondin 1		Q71SA3		NP_001013080	2	FVFGTTPEDILR	3
IPI00422076	1	4	8	0.13	Thbs1 Thrombospondin 1		Q71SA3		NP_001013080	2	AGTLDLSLSLPGK	1
IPI00422076	1	4	8	0.13	Thbs1 Thrombospondin 1		Q71SA3		NP_001013080	2	GTSQNDPNWVVR	1
IPI00470230	1	2	5	0.07	Tmprss2 53 kDa protein	ENSRNOP00000062828,ENSRNOP00000002713	Q6P7D7		NP_569108	5	CSSSEMECGSSGTCISSSLWCDGVSQCPNGEDENR	4
IPI00470230	1	2	5	0.07	Tmprss2 53 kDa protein	ENSRNOP00000062828,ENSRNOP00000002713	Q6P7D7		NP_569108	4	CSSSEMECGSSGTCISSSLWCDGVSQCPNGEDENR	1
IPI00476292	1	27	69	0.55	Cp Ceruloplasmin	ENSRNOP00000016083		P13635	NP_036664	2	ANEPSPGEGDSNCVTR	5
IPI00476292	1	27	69	0.55	Cp Ceruloplasmin	ENSRNOP00000016083		P13635	NP_036664	3	ANEPSPGEGDSNCVTR	2
IPI00476292	1	27	69	0.55	Cp Ceruloplasmin	ENSRNOP00000016083		P13635	NP_036664	3	FTKENEGTYYGPDGR	4
IPI00476292	1	27	69	0.55	Cp Ceruloplasmin	ENSRNOP00000016083		P13635	NP_036664	3	MFTTAPENVDKEDEDFQESNK	4
IPI00476292	1	27	69	0.55	Cp Ceruloplasmin	ENSRNOP00000016083		P13635	NP_036664	3	TFCSEPEKVDKDNEDFQESNR	4
IPI00476292	1	27	69	0.55	Cp Ceruloplasmin	ENSRNOP00000016083		P13635	NP_036664	4	TFCSEPEKVDKDNEDFQESNR	5
IPI00476292	1	27	69	0.55	Cp Ceruloplasmin	ENSRNOP00000016083		P13635	NP_036664	2	ALYSEYTDGTFTK	3
IPI00476292	1	27	69	0.55	Cp Ceruloplasmin	ENSRNOP00000016083		P13635	NP_036664	2	DIASGLIGPLILCK	7
IPI00476292	1	27	69	0.55	Cp Ceruloplasmin	ENSRNOP00000016083		P13635	NP_036664	2	EMGPTYADPVCLSK	2
IPI00476292	1	27	69	0.55	Cp Ceruloplasmin	ENSRNOP00000016083		P13635	NP_036664	3	DLYSGLIGPLIVCR	2
IPI00476292	1	27	69	0.55	Cp Ceruloplasmin	ENSRNOP00000016083		P13635	NP_036664	3	KALYSEYTDGTFTK	2
IPI00476292	1	27	69	0.55	Cp Ceruloplasmin	ENSRNOP00000016083		P13635	NP_036664	2	DLYSGLIGPLIVCR	2
IPI00476292	1	27	69	0.55	Cp Ceruloplasmin	ENSRNOP00000016083		P13635	NP_036664	2	DCNKPSPDDDIQDR	2
IPI00476292	1	27	69	0.55	Cp Ceruloplasmin	ENSRNOP00000016083		P13635	NP_036664	2	GQFEDVTLYQGER	2
IPI00476292	1	27	69	0.55	Cp Ceruloplasmin	ENSRNOP00000016083		P13635	NP_036664	2	DIFTGLIGPMK	3
IPI00476292	1	27	69	0.55	Cp Ceruloplasmin	ENSRNOP00000016083		P13635	NP_036664	3	DCNKPSPDDDIQDR	1
IPI00476292	1	27	69	0.55	Cp Ceruloplasmin	ENSRNOP00000016083		P13635	NP_036664	3	VKDLYSGLIGPLIVCR	3
IPI00476292	1	27	69	0.55	Cp Ceruloplasmin	ENSRNOP00000016083		P13635	NP_036664	3	ERGPDEEHLGILGPVIWAEVGDIIR	1
IPI00476292	1	27	69	0.55	Cp Ceruloplasmin	ENSRNOP00000016083		P13635	NP_036664	2	ENEGTYYGPDGR	1
IPI00476292	1	27	69	0.55	Cp Ceruloplasmin	ENSRNOP00000016083		P13635	NP_036664	3	DIASGLIGPLILCK	3
IPI00476292	1	27	69	0.55	Cp Ceruloplasmin	ENSRNOP00000016083		P13635	NP_036664	2	FTKENEGTYYGPDGR	1
IPI00476292	1	27	69	0.55	Cp Ceruloplasmin	ENSRNOP00000016083		P13635	NP_036664	2	VFFEQGATR	3
IPI00476292	1	27	69	0.55	Cp Ceruloplasmin	ENSRNOP00000016083		P13635	NP_036664	2	TYIWQIPER	1
IPI00476292	1	27	69	0.55	Cp Ceruloplasmin	ENSRNOP00000016083		P13635	NP_036664	3	AEVGDKVSVHVK	2
IPI00476292	1	27	69	0.55	Cp Ceruloplasmin	ENSRNOP00000016083		P13635	NP_036664	2	EYTDDSFTNR	1
IPI00476292	1	27	69	0.55	Cp Ceruloplasmin	ENSRNOP00000016083		P13635	NP_036664	2	SSTVAPTLPGEVR	1
IPI00476292	1	27	69	0.55	Cp Ceruloplasmin	ENSRNOP00000016083		P13635	NP_036664	2	AEVGDKVSVHVK	2
IPI00476292	1	27	69	0.55	Cp Ceruloplasmin	ENSRNOP00000016083		P13635	NP_036664	3	EYTDDSFTNRK	1
IPI00476292	1	27	69	0.55	Cp Ceruloplasmin	ENSRNOP00000016083		P13635	NP_036664	2	MYYSGVDLTK	1
IPI00480639	1	79	256	3.68	C3 Complement C3 (Fragment)			P01026	NP_058690	2	EYVLPSFEVLVEPTEK	4
IPI00480639	1	79	256	3.68	C3 Complement C3 (Fragment)			P01026	NP_058690	2	LDKACEPGVDYVYK	3
IPI00480639	1	79	256	3.68	C3 Complement C3 (Fragment)			P01026	NP_058690	2	ILLQGTPVAQMAEDAVDGER	4
IPI00480639	1	79	256	3.68	C3 Complement C3 (Fragment)			P01026	NP_058690	2	NVDGTAFVIFGVQDEDKK	6
IPI00480639	1	79	256	3.68	C3 Complement C3 (Fragment)			P01026	NP_058690	2	RVPVVTQGSDAQALTQDDGVAK	4
IPI00480639	1	79	256	3.68	C3 Complement C3 (Fragment)			P01026	NP_058690	2	VLIEDGSGEAVLSR	8
IPI00480639	1	79	256	3.68	C3 Complement C3 (Fragment)			P01026	NP_058690	3	LDKACEPGVDYVYK	3
IPI00480639	1	79	256	3.68	C3 Complement C3 (Fragment)			P01026	NP_058690	3	LESEETFILEAHDAQGDVPVTVTVQDFLKK	2
IPI00480639	1	79	256	3.68	C3 Complement C3 (Fragment)			P01026	NP_058690	3	ILLQGTPVAQMAEDAVDGER	6
IPI00480639	1	79	256	3.68	C3 Complement C3 (Fragment)			P01026	NP_058690	3	ISHSEEDCLSFK	4
IPI00480639	1	79	256	3.68	C3 Complement C3 (Fragment)			P01026	NP_058690	3	QVREPGQDLVVLSLPITPEFIPSFR	7
IPI00480639	1	79	256	3.68	C3 Complement C3 (Fragment)			P01026	NP_058690	3	RVPVVTQGSDAQALTQDDGVAK	10
IPI00480639	1	79	256	3.68	C3 Complement C3 (Fragment)			P01026	NP_058690	3	VELKPGDNLNVNFHLR	4
IPI00480639	1	79	256	3.68	C3 Complement C3 (Fragment)			P01026	NP_058690	3	VELLHNPAFCSMATAK	2
IPI00480639	1	79	256	3.68	C3 Complement C3 (Fragment)			P01026	NP_058690	3	VYSYYNLEESCTR	1
IPI00480639	1	79	256	3.68	C3 Complement C3 (Fragment)			P01026	NP_058690	4	LCHNEMCRCAEENCFMHQSQDQVSLNER	1
IPI00480639	1	79	256	3.68	C3 Complement C3 (Fragment)			P01026	NP_058690	2	VHQFFNVGLIQPGSVK	3
IPI00480639	1	79	256	3.68	C3 Complement C3 (Fragment)			P01026	NP_058690	2	VYSYYNLEESCTR	5
IPI00480639	1	79	256	3.68	C3 Complement C3 (Fragment)			P01026	NP_058690	3	EPGQDLVVLSLPITPEFIPSFR	5
IPI00480639	1	79	256	3.68	C3 Complement C3 (Fragment)			P01026	NP_058690	3	IFTVDNNLLPVGK	2
IPI00480639	1	79	256	3.68	C3 Complement C3 (Fragment)			P01026	NP_058690	2	DICEGQVNSLPGSINK	5
IPI00480639	1	79	256	3.68	C3 Complement C3 (Fragment)			P01026	NP_058690	2	EVVADSVWVDVK	6
IPI00480639	1	79	256	3.68	C3 Complement C3 (Fragment)			P01026	NP_058690	2	EPGQDLVVLSLPITPEFIPSFR	3
IPI00480639	1	79	256	3.68	C3 Complement C3 (Fragment)			P01026	NP_058690	2	SGIPIVTSPYQIHFTK	2
IPI00480639	1	79	256	3.68	C3 Complement C3 (Fragment)			P01026	NP_058690	2	ISHSEEDCLSFK	1
IPI00480639	1	79	256	3.68	C3 Complement C3 (Fragment)			P01026	NP_058690	3	QKPDGVFQEDGPVIHQEMIGGFR	1
IPI00480639	1	79	256	3.68	C3 Complement C3 (Fragment)			P01026	NP_058690	2	ADIGCTPGSGK	4
IPI00480639	1	79	256	3.68	C3 Complement C3 (Fragment)			P01026	NP_058690	2	SDVDEDIIPEEDIISR	5
IPI00480639	1	79	256	3.68	C3 Complement C3 (Fragment)			P01026	NP_058690	3	GKGQGTLSVVTVYHAK	4
IPI00480639	1	79	256	3.68	C3 Complement C3 (Fragment)			P01026	NP_058690	4	LESEETFILEAHDAQGDVPVTVTVQDFLKK	5
IPI00480639	1	79	256	3.68	C3 Complement C3 (Fragment)			P01026	NP_058690	2	TVVIVIETPDGVPIKR	4
IPI00480639	1	79	256	3.68	C3 Complement C3 (Fragment)			P01026	NP_058690	3	DNRQPAPGHQTTLR	5
IPI00480639	1	79	256	3.68	C3 Complement C3 (Fragment)			P01026	NP_058690	3	VHQFFNVGLIQPGSVK	4
IPI00480639	1	79	256	3.68	C3 Complement C3 (Fragment)			P01026	NP_058690	2	ACEPGVDYVYK	4
IPI00480639	1	79	256	3.68	C3 Complement C3 (Fragment)			P01026	NP_058690	2	IFTVDNNLLPVGK	3
IPI00480639	1	79	256	3.68	C3 Complement C3 (Fragment)			P01026	NP_058690	2	TIYTPGSTVFYR	2
IPI00480639	1	79	256	3.68	C3 Complement C3 (Fragment)			P01026	NP_058690	4	GKGQGTLSVVTVYHAK	3
IPI00480639	1	79	256	3.68	C3 Complement C3 (Fragment)			P01026	NP_058690	3	VRVELLHNPAFCSMATAK	4
IPI00480639	1	79	256	3.68	C3 Complement C3 (Fragment)			P01026	NP_058690	3	AAVFNHFISDGVK	3
IPI00480639	1	79	256	3.68	C3 Complement C3 (Fragment)			P01026	NP_058690	3	VTIKPAPETAK	9
IPI00480639	1	79	256	3.68	C3 Complement C3 (Fragment)			P01026	NP_058690	2	LLWESGSLLR	4
IPI00480639	1	79	256	3.68	C3 Complement C3 (Fragment)			P01026	NP_058690	2	TVLTGATGHLNR	4
IPI00480639	1	79	256	3.68	C3 Complement C3 (Fragment)			P01026	NP_058690	3	SDVDEDIIPEEDIISR	1
IPI00480639	1	79	256	3.68	C3 Complement C3 (Fragment)			P01026	NP_058690	2	AAVFNHFISDGVK	1
IPI00480639	1	79	256	3.68	C3 Complement C3 (Fragment)			P01026	NP_058690	2	YYQTIEIPPK	8
IPI00480639	1	79	256	3.68	C3 Complement C3 (Fragment)			P01026	NP_058690	2	IGLQEVEVK	3
IPI00480639	1	79	256	3.68	C3 Complement C3 (Fragment)			P01026	NP_058690	2	QNEGFSLTAK	3
IPI00480639	1	79	256	3.68	C3 Complement C3 (Fragment)			P01026	NP_058690	2	LITQGESCLK	4
IPI00480639	1	79	256	3.68	C3 Complement C3 (Fragment)			P01026	NP_058690	2	DSCVGTLVVK	1
IPI00480639	1	79	256	3.68	C3 Complement C3 (Fragment)			P01026	NP_058690	4	DNRQPAPGHQTTLRIEGNQGAR	5
IPI00480639	1	79	256	3.68	C3 Complement C3 (Fragment)			P01026	NP_058690	3	EYVLPSFEVLVEPTEK	2
IPI00480639	1	79	256	3.68	C3 Complement C3 (Fragment)			P01026	NP_058690	3	DLNMDVSLHLPSR	1
IPI00480639	1	79	256	3.68	C3 Complement C3 (Fragment)			P01026	NP_058690	2	QTFSAEFEVK	5
IPI00480639	1	79	256	3.68	C3 Complement C3 (Fragment)			P01026	NP_058690	2	YVTVVANFGATVVEK	2
IPI00480639	1	79	256	3.68	C3 Complement C3 (Fragment)			P01026	NP_058690	3	TVLTGATGHLNR	3
IPI00480639	1	79	256	3.68	C3 Complement C3 (Fragment)			P01026	NP_058690	2	YYTYLVMNK	3
IPI00480639	1	79	256	3.68	C3 Complement C3 (Fragment)			P01026	NP_058690	4	DNRQPAPGHQTTLR	1
IPI00480639	1	79	256	3.68	C3 Complement C3 (Fragment)			P01026	NP_058690	3	TVVIVIETPDGVPIKR	2
IPI00480639	1	79	256	3.68	C3 Complement C3 (Fragment)			P01026	NP_058690	3	VLIEDGSGEAVLSR	1
IPI00480639	1	79	256	3.68	C3 Complement C3 (Fragment)			P01026	NP_058690	2	VTIKPAPETAK	3
IPI00480639	1	79	256	3.68	C3 Complement C3 (Fragment)			P01026	NP_058690	2	TNQGLQTDQR	1
IPI00480639	1	79	256	3.68	C3 Complement C3 (Fragment)			P01026	NP_058690	4	VELKPGDNLNVNFHLR	3
IPI00480639	1	79	256	3.68	C3 Complement C3 (Fragment)			P01026	NP_058690	3	KVLMDGVRPSSPEALVGK	3
IPI00480639	1	79	256	3.68	C3 Complement C3 (Fragment)			P01026	NP_058690	2	LSVNTPNNR	2
IPI00480639	1	79	256	3.68	C3 Complement C3 (Fragment)			P01026	NP_058690	2	SEETKQNEGFSLTAK	1
IPI00480639	1	79	256	3.68	C3 Complement C3 (Fragment)			P01026	NP_058690	2	AFYEHAPK	2
IPI00480639	1	79	256	3.68	C3 Complement C3 (Fragment)			P01026	NP_058690	2	NTLIIYLEK	3
IPI00480639	1	79	256	3.68	C3 Complement C3 (Fragment)			P01026	NP_058690	3	VLMDGVRPSSPEALVGK	2
IPI00480639	1	79	256	3.68	C3 Complement C3 (Fragment)			P01026	NP_058690	2	FYHPEKDDGMLSK	2
IPI00480639	1	79	256	3.68	C3 Complement C3 (Fragment)			P01026	NP_058690	2	NYAGVFMDAGLTFK	1
IPI00480639	1	79	256	3.68	C3 Complement C3 (Fragment)			P01026	NP_058690	3	RDHVLGLAR	1
IPI00480639	1	79	256	3.68	C3 Complement C3 (Fragment)			P01026	NP_058690	3	RQEALELIKK	3
IPI00480639	1	79	256	3.68	C3 Complement C3 (Fragment)			P01026	NP_058690	2	VGLVAVDK	3
IPI00480639	1	79	256	3.68	C3 Complement C3 (Fragment)			P01026	NP_058690	4	AAVFNHFISDGVKK	1
IPI00480639	1	79	256	3.68	C3 Complement C3 (Fragment)			P01026	NP_058690	2	QEALELIK	2
IPI00480639	1	79	256	3.68	C3 Complement C3 (Fragment)			P01026	NP_058690	2	DHVLGLAR	2
IPI00480639	1	79	256	3.68	C3 Complement C3 (Fragment)			P01026	NP_058690	2	QPAPGHQTTLR	2
IPI00480639	1	79	256	3.68	C3 Complement C3 (Fragment)			P01026	NP_058690	2	LEEPYLTK	3
IPI00480639	1	79	256	3.68	C3 Complement C3 (Fragment)			P01026	NP_058690	3	SGIPIVTSPYQIHFTK	1
IPI00480639	1	79	256	3.68	C3 Complement C3 (Fragment)			P01026	NP_058690	3	NVDGTAFVIFGVQDEDKK	3
IPI00480639	1	79	256	3.68	C3 Complement C3 (Fragment)			P01026	NP_058690	3	DICEGQVNSLPGSINK	1
IPI00480639	1	79	256	3.68	C3 Complement C3 (Fragment)			P01026	NP_058690	4	HLIVTPSGCGEQNMIGMTPTVIAVHYLDQTEQWEK	1
IPI00480639	1	79	256	3.68	C3 Complement C3 (Fragment)			P01026	NP_058690	4	TNQGLQTDQREDPECAKPAAR	2
IPI00480639	1	79	256	3.68	C3 Complement C3 (Fragment)			P01026	NP_058690	3	ILLQGTPVAQMAEDAVDGERLK	1
IPI00480639	1	79	256	3.68	C3 Complement C3 (Fragment)			P01026	NP_058690	2	SSMILDICTR	1
IPI00480639	1	79	256	3.68	C3 Complement C3 (Fragment)			P01026	NP_058690	4	LCHNEMCRCAEENCFMHQSQDQVSLNERLDK	1
IPI00480639	1	79	256	3.68	C3 Complement C3 (Fragment)			P01026	NP_058690	4	KQVLTSEKTVLTGATGHLNR	1
IPI00554264	1	31	60	0.85	Apob Apolipoprotein B-100	ENSRNOP00000007371,ENSRNOP00000039779	Q4G047	Q7TMA5	NP_062160	3	KYVYSYEAESSSGVR	3
IPI00554264	1	31	60	0.85	Apob Apolipoprotein B-100	ENSRNOP00000007371,ENSRNOP00000039779	Q4G047	Q7TMA5	NP_062160	3	NFVASHIANILNSEELYVQDLK	4
IPI00554264	1	31	60	0.85	Apob Apolipoprotein B-100	ENSRNOP00000007371,ENSRNOP00000039779	Q4G047	Q7TMA5	NP_062160	5	TPSVTIPGPNIIVPSYRLVLPSLQLPVFHIPRTLFK	1
IPI00554264	1	31	60	0.85	Apob Apolipoprotein B-100	ENSRNOP00000007371,ENSRNOP00000039779	Q4G047	Q7TMA5	NP_062160	2	FLSSSSFVTDALQYK	3
IPI00554264	1	31	60	0.85	Apob Apolipoprotein B-100	ENSRNOP00000007371,ENSRNOP00000039779	Q4G047	Q7TMA5	NP_062160	2	IAQDGVSTSATTNLK	2
IPI00554264	1	31	60	0.85	Apob Apolipoprotein B-100	ENSRNOP00000007371,ENSRNOP00000039779	Q4G047	Q7TMA5	NP_062160	2	TPSVTIPGPNIIVPSYR	2
IPI00554264	1	31	60	0.85	Apob Apolipoprotein B-100	ENSRNOP00000007371,ENSRNOP00000039779	Q4G047	Q7TMA5	NP_062160	2	TILFDTFVNDVAPVEKR	2
IPI00554264	1	31	60	0.85	Apob Apolipoprotein B-100	ENSRNOP00000007371,ENSRNOP00000039779	Q4G047	Q7TMA5	NP_062160	2	VALYPDLGEPNYILNIK	2
IPI00554264	1	31	60	0.85	Apob Apolipoprotein B-100	ENSRNOP00000007371,ENSRNOP00000039779	Q4G047	Q7TMA5	NP_062160	3	NSVSTALEHTLSALLTPAEQTSSWK	2
IPI00554264	1	31	60	0.85	Apob Apolipoprotein B-100	ENSRNOP00000007371,ENSRNOP00000039779	Q4G047	Q7TMA5	NP_062160	2	ITDNDVLIALDSAK	1
IPI00554264	1	31	60	0.85	Apob Apolipoprotein B-100	ENSRNOP00000007371,ENSRNOP00000039779	Q4G047	Q7TMA5	NP_062160	2	GFEPTLEALFGK	2
IPI00554264	1	31	60	0.85	Apob Apolipoprotein B-100	ENSRNOP00000007371,ENSRNOP00000039779	Q4G047	Q7TMA5	NP_062160	3	LVLPSLQLPVFHIPR	4
IPI00554264	1	31	60	0.85	Apob Apolipoprotein B-100	ENSRNOP00000007371,ENSRNOP00000039779	Q4G047	Q7TMA5	NP_062160	2	FSTPEFTLLNTFR	2
IPI00554264	1	31	60	0.85	Apob Apolipoprotein B-100	ENSRNOP00000007371,ENSRNOP00000039779	Q4G047	Q7TMA5	NP_062160	4	LVLPSLQLPVFHIPR	1
IPI00554264	1	31	60	0.85	Apob Apolipoprotein B-100	ENSRNOP00000007371,ENSRNOP00000039779	Q4G047	Q7TMA5	NP_062160	2	FSLESLTSYLSIESFTK	1
IPI00554264	1	31	60	0.85	Apob Apolipoprotein B-100	ENSRNOP00000007371,ENSRNOP00000039779	Q4G047	Q7TMA5	NP_062160	2	SFTIDLLEIK	2
IPI00554264	1	31	60	0.85	Apob Apolipoprotein B-100	ENSRNOP00000007371,ENSRNOP00000039779	Q4G047	Q7TMA5	NP_062160	2	ISGLSLDFFSK	1
IPI00554264	1	31	60	0.85	Apob Apolipoprotein B-100	ENSRNOP00000007371,ENSRNOP00000039779	Q4G047	Q7TMA5	NP_062160	2	IEGNLVFDPSSYLPK	2
IPI00554264	1	31	60	0.85	Apob Apolipoprotein B-100	ENSRNOP00000007371,ENSRNOP00000039779	Q4G047	Q7TMA5	NP_062160	2	SVSIPLFDPVSAK	3
IPI00554264	1	31	60	0.85	Apob Apolipoprotein B-100	ENSRNOP00000007371,ENSRNOP00000039779	Q4G047	Q7TMA5	NP_062160	3	LSLPDFHVPEITIPEFTIPNVNLK	3
IPI00554264	1	31	60	0.85	Apob Apolipoprotein B-100	ENSRNOP00000007371,ENSRNOP00000039779	Q4G047	Q7TMA5	NP_062160	2	SLQNDAEHAIR	1
IPI00554264	1	31	60	0.85	Apob Apolipoprotein B-100	ENSRNOP00000007371,ENSRNOP00000039779	Q4G047	Q7TMA5	NP_062160	2	INNQFTLDSQTK	2
IPI00554264	1	31	60	0.85	Apob Apolipoprotein B-100	ENSRNOP00000007371,ENSRNOP00000039779	Q4G047	Q7TMA5	NP_062160	2	QGFFPDSVNK	2
IPI00554264	1	31	60	0.85	Apob Apolipoprotein B-100	ENSRNOP00000007371,ENSRNOP00000039779	Q4G047	Q7TMA5	NP_062160	3	TLLAPLRDFYSEYSVTAADFASK	2
IPI00554264	1	31	60	0.85	Apob Apolipoprotein B-100	ENSRNOP00000007371,ENSRNOP00000039779	Q4G047	Q7TMA5	NP_062160	4	ENIYSVFSEFNDFVQSILQEGSYK	1
IPI00554264	1	31	60	0.85	Apob Apolipoprotein B-100	ENSRNOP00000007371,ENSRNOP00000039779	Q4G047	Q7TMA5	NP_062160	3	VGLPDFHIPDNLFLK	3
IPI00554264	1	31	60	0.85	Apob Apolipoprotein B-100	ENSRNOP00000007371,ENSRNOP00000039779	Q4G047	Q7TMA5	NP_062160	3	VALYPDLGEPNYILNIKR	1
IPI00554264	1	31	60	0.85	Apob Apolipoprotein B-100	ENSRNOP00000007371,ENSRNOP00000039779	Q4G047	Q7TMA5	NP_062160	2	TENSLNQPSR	2
IPI00554264	1	31	60	0.85	Apob Apolipoprotein B-100	ENSRNOP00000007371,ENSRNOP00000039779	Q4G047	Q7TMA5	NP_062160	3	SGVQMNTNFFHESGLEAR	1
IPI00554264	1	31	60	0.85	Apob Apolipoprotein B-100	ENSRNOP00000007371,ENSRNOP00000039779	Q4G047	Q7TMA5	NP_062160	3	GHTIPVLNIEVSPFAVETLASSHVIPK	1
IPI00554264	1	31	60	0.85	Apob Apolipoprotein B-100	ENSRNOP00000007371,ENSRNOP00000039779	Q4G047	Q7TMA5	NP_062160	2	LSISEQNAQR	1
IPI00554264	1	31	60	0.85	Apob Apolipoprotein B-100	ENSRNOP00000007371,ENSRNOP00000039779	Q4G047	Q7TMA5	NP_062160	4	GHTIPVLNIEVSPFAVETLASSHVIPK	1
IPI00554264	1	31	60	0.85	Apob Apolipoprotein B-100	ENSRNOP00000007371,ENSRNOP00000039779	Q4G047	Q7TMA5	NP_062160	3	SVGFHLPSQEVQIPTFTIPK	1
IPI00557598	1	4	16	0.21	LOC100363606 mCG147639-like	ENSRNOP00000039536,ENSRNOP00000044037		P20761	XP_002726818	3	APFVCSVVHEGLHNHHVEK	4
IPI00557598	1	4	16	0.21	LOC100363606 mCG147639-like	ENSRNOP00000039536,ENSRNOP00000044037		P20761	XP_002726818	2	VVSALPIQHQDWMSGK	2
IPI00557598	1	4	16	0.21	LOC100363606 mCG147639-like	ENSRNOP00000039536,ENSRNOP00000044037		P20761	XP_002726818	4	APFVCSVVHEGLHNHHVEK	4
IPI00557598	1	4	16	0.21	LOC100363606 mCG147639-like	ENSRNOP00000039536,ENSRNOP00000044037		P20761	XP_002726818	2	DILLISQNAK	6
IPI00557598	1	4	16	0.21	LOC100363606 mCG147639-like	ENSRNOP00000039536,ENSRNOP00000044037		P20761	XP_002726818	5	APFVCSVVHEGLHNHHVEK	1
IPI00557598	1	4	16	0.21	LOC100363606 mCG147639-like	ENSRNOP00000039536,ENSRNOP00000044037		P20761	XP_002726818	3	VVSALPIQHQDWMSGK	1
IPI00561076	1	3	10	0.11	Sned1 Sushi, nidogen and EGF-like domain-containing protein 1	ENSRNOP00000022290,ENSRNOP00000022479	D3ZNR4,Q336F6	Q5ZQU0	NP_001161314	4	NNSKDTESTPGSCSEDTCQNGGTCVPGANAHSCDCR	5
IPI00561076	1	3	10	0.11	Sned1 Sushi, nidogen and EGF-like domain-containing protein 1	ENSRNOP00000022290,ENSRNOP00000022479	D3ZNR4,Q336F6	Q5ZQU0	NP_001161314	5	NNSKDTESTPGSCSEDTCQNGGTCVPGANAHSCDCR	3
IPI00561076	1	3	10	0.11	Sned1 Sushi, nidogen and EGF-like domain-containing protein 1	ENSRNOP00000022290,ENSRNOP00000022479	D3ZNR4,Q336F6	Q5ZQU0	NP_001161314	4	PDSCASGPCHNGGTCFHYIGKYKCDCPPGFSGR	2
IPI00876581	1	3	5	0.07	Rbp4 Retinol-binding protein 4	ENSRNOP00000021055	B2RZC1	P04916	NP_037294	2	DPNGLTPETR	2
IPI00876581	1	3	5	0.07	Rbp4 Retinol-binding protein 4	ENSRNOP00000021055	B2RZC1	P04916	NP_037294	2	YWGVASFLQR	2
IPI00876581	1	3	5	0.07	Rbp4 Retinol-binding protein 4	ENSRNOP00000021055	B2RZC1	P04916	NP_037294	3	QRQEELCLER	1
IPI00957653	1	2	3	0.05	LOC100359999 hypothetical protein, partial				XP_002729515	4	GAAGGGGGGGGEEEEEEEEEEEEEEEEEEGEKEEEK	2
IPI00957653	1	2	3	0.05	LOC100359999 hypothetical protein, partial				XP_002729515	3	GAAGGGGGGGGEEEEEEEEEEEEEEEEEEGEKEEEK	1
IPI00191283	1	4	4	0.06	LOC100364734 Uncharacterized protein	ENSRNOP00000017292	D3ZG82			5	PQCCQSVCCQPTCCRPSCCRPSCCISSCCR	1
IPI00191283	1	4	4	0.06	LOC100364734 Uncharacterized protein	ENSRNOP00000017292	D3ZG82			5	PSCCRPSCCVSSCCRPQCCQSVCCQPTCCR	1
IPI00191283	1	4	4	0.06	LOC100364734 Uncharacterized protein	ENSRNOP00000017292	D3ZG82			5	PSCCVSSCCRPQCCQSVCCQPTCCRPSCCR	1
IPI00191283	1	4	4	0.06	LOC100364734 Uncharacterized protein	ENSRNOP00000017292	D3ZG82			5	PSCCQSVCCQPPTCCRPSCCISSCCRPSCCR	1
IPI00193210	0	0	0		Krtap4-5 Uncharacterized protein	ENSRNOP00000052165,ENSRNOP00000061848,ENSRNOP00000060700,ENSRNOP00000060278	D4ACI7,D4A692,D3ZPM5,D3ZR16		XP_001056094	5	PQCCQSVCCQPTCCRPSCCRPSCCISSCCR	1
IPI00193210	0	0	0		Krtap4-5 Uncharacterized protein	ENSRNOP00000052165,ENSRNOP00000061848,ENSRNOP00000060700,ENSRNOP00000060278	D4ACI7,D4A692,D3ZPM5,D3ZR16		XP_001056094	5	PSCCRPSCCVSSCCRPQCCQSVCCQPTCCR	1
IPI00193210	0	0	0		Krtap4-5 Uncharacterized protein	ENSRNOP00000052165,ENSRNOP00000061848,ENSRNOP00000060700,ENSRNOP00000060278	D4ACI7,D4A692,D3ZPM5,D3ZR16		XP_001056094	5	PSCCVSSCCRPQCCQSVCCQPTCCRPSCCR	1
IPI00767840	0	0	0		LOC680160 keratin associated protein 4-7-like isoform 2				XP_001055726	5	PSCCRPSCCVSSCCRPQCCQSVCCQPTCCR	1
IPI00767840	0	0	0		LOC680160 keratin associated protein 4-7-like isoform 2				XP_001055726	5	PSCCVSSCCRPQCCQSVCCQPTCCRPSCCR	1
IPI00948722	0	0	0		Krtap4-5 Uncharacterized protein	ENSRNOP00000060204,ENSRNOP00000061667	D3ZHK2,D4A5R4			5	PQCCQSVCCQPTCCRPSCCRPSCCISSCCR	1
IPI00948722	0	0	0		Krtap4-5 Uncharacterized protein	ENSRNOP00000060204,ENSRNOP00000061667	D3ZHK2,D4A5R4			5	PSCCVSSCCRPQCCQSVCCQPTCCRPSCCR	1
IPI00951239	0	0	0		LOC100361969 keratin associated protein 4-7-like	ENSRNOP00000062575	D3ZDA4		XP_002724604	5	PSCCVSSCCRPQCCQSVCCQPTCCRPSCCR	1
IPI00191740	1	91	640	8.97	Afp Isoform 1 of Alpha-fetoprotein	ENSRNOP00000003879	Q4QR90	P02773-1	NP_036625	2	ADNMEECFQTK	7
IPI00191740	1	91	640	8.97	Afp Isoform 1 of Alpha-fetoprotein	ENSRNOP00000003879	Q4QR90	P02773-1	NP_036625	2	CCKDQDQEACFAK	5
IPI00191740	1	91	640	8.97	Afp Isoform 1 of Alpha-fetoprotein	ENSRNOP00000003879	Q4QR90	P02773-1	NP_036625	2	DETYVPPPFSEDKFIFHK	7
IPI00191740	1	91	640	8.97	Afp Isoform 1 of Alpha-fetoprotein	ENSRNOP00000003879	Q4QR90	P02773-1	NP_036625	2	DQDQEACFAK	14
IPI00191740	1	91	640	8.97	Afp Isoform 1 of Alpha-fetoprotein	ENSRNOP00000003879	Q4QR90	P02773-1	NP_036625	2	KAPQLTSAELIDLTGK	12
IPI00191740	1	91	640	8.97	Afp Isoform 1 of Alpha-fetoprotein	ENSRNOP00000003879	Q4QR90	P02773-1	NP_036625	2	MVSIASTCCQLSEEK	4
IPI00191740	1	91	640	8.97	Afp Isoform 1 of Alpha-fetoprotein	ENSRNOP00000003879	Q4QR90	P02773-1	NP_036625	2	NMFNVATIVVAQFVQDATK	12
IPI00191740	1	91	640	8.97	Afp Isoform 1 of Alpha-fetoprotein	ENSRNOP00000003879	Q4QR90	P02773-1	NP_036625	2	NMFNVATIVVAQFVQDATKAEVNK	5
IPI00191740	1	91	640	8.97	Afp Isoform 1 of Alpha-fetoprotein	ENSRNOP00000003879	Q4QR90	P02773-1	NP_036625	2	NPFLYAPTILYLAAQYDK	8
IPI00191740	1	91	640	8.97	Afp Isoform 1 of Alpha-fetoprotein	ENSRNOP00000003879	Q4QR90	P02773-1	NP_036625	2	QKPEMTEEQHAAVTADFSGLLEK	3
IPI00191740	1	91	640	8.97	Afp Isoform 1 of Alpha-fetoprotein	ENSRNOP00000003879	Q4QR90	P02773-1	NP_036625	2	SACGEGLADIYIGHLCLR	35
IPI00191740	1	91	640	8.97	Afp Isoform 1 of Alpha-fetoprotein	ENSRNOP00000003879	Q4QR90	P02773-1	NP_036625	2	VLHTNEFGIESTLDSSQCPTEK	4
IPI00191740	1	91	640	8.97	Afp Isoform 1 of Alpha-fetoprotein	ENSRNOP00000003879	Q4QR90	P02773-1	NP_036625	2	YGFSGCCNQSGVER	9
IPI00191740	1	91	640	8.97	Afp Isoform 1 of Alpha-fetoprotein	ENSRNOP00000003879	Q4QR90	P02773-1	NP_036625	3	ADNMEECFQTK	2
IPI00191740	1	91	640	8.97	Afp Isoform 1 of Alpha-fetoprotein	ENSRNOP00000003879	Q4QR90	P02773-1	NP_036625	3	ADNMEECFQTKR	3
IPI00191740	1	91	640	8.97	Afp Isoform 1 of Alpha-fetoprotein	ENSRNOP00000003879	Q4QR90	P02773-1	NP_036625	3	CCKDQDQEACFAK	15
IPI00191740	1	91	640	8.97	Afp Isoform 1 of Alpha-fetoprotein	ENSRNOP00000003879	Q4QR90	P02773-1	NP_036625	3	CSQSETPSKCQDNMEEELQK	4
IPI00191740	1	91	640	8.97	Afp Isoform 1 of Alpha-fetoprotein	ENSRNOP00000003879	Q4QR90	P02773-1	NP_036625	3	ENTGDGCLENQLSVFLDEICHETELSNK	15
IPI00191740	1	91	640	8.97	Afp Isoform 1 of Alpha-fetoprotein	ENSRNOP00000003879	Q4QR90	P02773-1	NP_036625	3	HEANPVNSGINHCCSSSYSNR	1
IPI00191740	1	91	640	8.97	Afp Isoform 1 of Alpha-fetoprotein	ENSRNOP00000003879	Q4QR90	P02773-1	NP_036625	3	HIQESQALAK	10
IPI00191740	1	91	640	8.97	Afp Isoform 1 of Alpha-fetoprotein	ENSRNOP00000003879	Q4QR90	P02773-1	NP_036625	3	KKTAPDSVPPFHFPETAESCPAYEENR	4
IPI00191740	1	91	640	8.97	Afp Isoform 1 of Alpha-fetoprotein	ENSRNOP00000003879	Q4QR90	P02773-1	NP_036625	3	KTAPDSVPPFHFPETAESCPAYEENR	5
IPI00191740	1	91	640	8.97	Afp Isoform 1 of Alpha-fetoprotein	ENSRNOP00000003879	Q4QR90	P02773-1	NP_036625	3	LPTIELGYCIIHAENGDKPEGLTLNPSEFLGDR	1
IPI00191740	1	91	640	8.97	Afp Isoform 1 of Alpha-fetoprotein	ENSRNOP00000003879	Q4QR90	P02773-1	NP_036625	3	NMFNVATIVVAQFVQDATK	25
IPI00191740	1	91	640	8.97	Afp Isoform 1 of Alpha-fetoprotein	ENSRNOP00000003879	Q4QR90	P02773-1	NP_036625	3	NPFLYAPTILYLAAQYDK	13
IPI00191740	1	91	640	8.97	Afp Isoform 1 of Alpha-fetoprotein	ENSRNOP00000003879	Q4QR90	P02773-1	NP_036625	3	RNPFLYAPTILYLAAQYDK	4
IPI00191740	1	91	640	8.97	Afp Isoform 1 of Alpha-fetoprotein	ENSRNOP00000003879	Q4QR90	P02773-1	NP_036625	3	RSACGEGLADIYIGHLCLR	2
IPI00191740	1	91	640	8.97	Afp Isoform 1 of Alpha-fetoprotein	ENSRNOP00000003879	Q4QR90	P02773-1	NP_036625	3	TAECCKLPTIELGYCIIHAENGDKPEGLTLNPSEFLGDR	2
IPI00191740	1	91	640	8.97	Afp Isoform 1 of Alpha-fetoprotein	ENSRNOP00000003879	Q4QR90	P02773-1	NP_036625	3	TAPDSVPPFHFPETAESCPAYEENR	21
IPI00191740	1	91	640	8.97	Afp Isoform 1 of Alpha-fetoprotein	ENSRNOP00000003879	Q4QR90	P02773-1	NP_036625	3	VLHTNEFGIESTLDSSQCPTEK	16
IPI00191740	1	91	640	8.97	Afp Isoform 1 of Alpha-fetoprotein	ENSRNOP00000003879	Q4QR90	P02773-1	NP_036625	3	YGFSGCCNQSGVER	4
IPI00191740	1	91	640	8.97	Afp Isoform 1 of Alpha-fetoprotein	ENSRNOP00000003879	Q4QR90	P02773-1	NP_036625	4	HEANPVNSGINHCCSSSYSNRR	2
IPI00191740	1	91	640	8.97	Afp Isoform 1 of Alpha-fetoprotein	ENSRNOP00000003879	Q4QR90	P02773-1	NP_036625	4	KTAPDSVPPFHFPETAESCPAYEENR	6
IPI00191740	1	91	640	8.97	Afp Isoform 1 of Alpha-fetoprotein	ENSRNOP00000003879	Q4QR90	P02773-1	NP_036625	4	LCITSFLRDETYVPPPFSEDKFIFHK	10
IPI00191740	1	91	640	8.97	Afp Isoform 1 of Alpha-fetoprotein	ENSRNOP00000003879	Q4QR90	P02773-1	NP_036625	4	MSSDALAAMKENTGDGCLENQLSVFLDEICHETELSNK	2
IPI00191740	1	91	640	8.97	Afp Isoform 1 of Alpha-fetoprotein	ENSRNOP00000003879	Q4QR90	P02773-1	NP_036625	4	NMFNVATIVVAQFVQDATKAEVNK	6
IPI00191740	1	91	640	8.97	Afp Isoform 1 of Alpha-fetoprotein	ENSRNOP00000003879	Q4QR90	P02773-1	NP_036625	4	VLHTNEFGIESTLDSSQCPTEK	3
IPI00191740	1	91	640	8.97	Afp Isoform 1 of Alpha-fetoprotein	ENSRNOP00000003879	Q4QR90	P02773-1	NP_036625	3	QKPEMTEEQHAAVTADFSGLLEK	9
IPI00191740	1	91	640	8.97	Afp Isoform 1 of Alpha-fetoprotein	ENSRNOP00000003879	Q4QR90	P02773-1	NP_036625	3	KAPQLTSAELIDLTGK	14
IPI00191740	1	91	640	8.97	Afp Isoform 1 of Alpha-fetoprotein	ENSRNOP00000003879	Q4QR90	P02773-1	NP_036625	2	APQLTSAELIDLTGK	3
IPI00191740	1	91	640	8.97	Afp Isoform 1 of Alpha-fetoprotein	ENSRNOP00000003879	Q4QR90	P02773-1	NP_036625	2	CQDNMEEELQK	5
IPI00191740	1	91	640	8.97	Afp Isoform 1 of Alpha-fetoprotein	ENSRNOP00000003879	Q4QR90	P02773-1	NP_036625	2	NHPNLPVSVILK	6
IPI00191740	1	91	640	8.97	Afp Isoform 1 of Alpha-fetoprotein	ENSRNOP00000003879	Q4QR90	P02773-1	NP_036625	2	LLFMASFLHEYSR	6
IPI00191740	1	91	640	8.97	Afp Isoform 1 of Alpha-fetoprotein	ENSRNOP00000003879	Q4QR90	P02773-1	NP_036625	2	TAPDSVPPFHFPETAESCPAYEENR	6
IPI00191740	1	91	640	8.97	Afp Isoform 1 of Alpha-fetoprotein	ENSRNOP00000003879	Q4QR90	P02773-1	NP_036625	3	SACGEGLADIYIGHLCLR	69
IPI00191740	1	91	640	8.97	Afp Isoform 1 of Alpha-fetoprotein	ENSRNOP00000003879	Q4QR90	P02773-1	NP_036625	4	SACGEGLADIYIGHLCLR	3
IPI00191740	1	91	640	8.97	Afp Isoform 1 of Alpha-fetoprotein	ENSRNOP00000003879	Q4QR90	P02773-1	NP_036625	2	MVSIASTCCQLSEEKR	4
IPI00191740	1	91	640	8.97	Afp Isoform 1 of Alpha-fetoprotein	ENSRNOP00000003879	Q4QR90	P02773-1	NP_036625	2	ADNMEECFQTKR	2
IPI00191740	1	91	640	8.97	Afp Isoform 1 of Alpha-fetoprotein	ENSRNOP00000003879	Q4QR90	P02773-1	NP_036625	3	EGSMLNEHVCAVIR	15
IPI00191740	1	91	640	8.97	Afp Isoform 1 of Alpha-fetoprotein	ENSRNOP00000003879	Q4QR90	P02773-1	NP_036625	3	MSSDALAAMKENTGDGCLENQLSVFLDEICHETELSNK	2
IPI00191740	1	91	640	8.97	Afp Isoform 1 of Alpha-fetoprotein	ENSRNOP00000003879	Q4QR90	P02773-1	NP_036625	2	AMSINTFIYDVSK	3
IPI00191740	1	91	640	8.97	Afp Isoform 1 of Alpha-fetoprotein	ENSRNOP00000003879	Q4QR90	P02773-1	NP_036625	2	HIQESQALAK	16
IPI00191740	1	91	640	8.97	Afp Isoform 1 of Alpha-fetoprotein	ENSRNOP00000003879	Q4QR90	P02773-1	NP_036625	2	EGSMLNEHVCAVIR	8
IPI00191740	1	91	640	8.97	Afp Isoform 1 of Alpha-fetoprotein	ENSRNOP00000003879	Q4QR90	P02773-1	NP_036625	2	RNPFLYAPTILYLAAQYDK	2
IPI00191740	1	91	640	8.97	Afp Isoform 1 of Alpha-fetoprotein	ENSRNOP00000003879	Q4QR90	P02773-1	NP_036625	2	NFAQFSSEEK	11
IPI00191740	1	91	640	8.97	Afp Isoform 1 of Alpha-fetoprotein	ENSRNOP00000003879	Q4QR90	P02773-1	NP_036625	3	RLCITSFLRDETYVPPPFSEDK	4
IPI00191740	1	91	640	8.97	Afp Isoform 1 of Alpha-fetoprotein	ENSRNOP00000003879	Q4QR90	P02773-1	NP_036625	3	LCITSFLRDETYVPPPFSEDK	5
IPI00191740	1	91	640	8.97	Afp Isoform 1 of Alpha-fetoprotein	ENSRNOP00000003879	Q4QR90	P02773-1	NP_036625	3	LCITSFLRDETYVPPPFSEDKFIFHK	5
IPI00191740	1	91	640	8.97	Afp Isoform 1 of Alpha-fetoprotein	ENSRNOP00000003879	Q4QR90	P02773-1	NP_036625	2	ENTGDGCLENQLSVFLDEICHETELSNK	3
IPI00191740	1	91	640	8.97	Afp Isoform 1 of Alpha-fetoprotein	ENSRNOP00000003879	Q4QR90	P02773-1	NP_036625	3	NHPNLPVSVILK	6
IPI00191740	1	91	640	8.97	Afp Isoform 1 of Alpha-fetoprotein	ENSRNOP00000003879	Q4QR90	P02773-1	NP_036625	4	QKPEMTEEQHAAVTADFSGLLEK	14
IPI00191740	1	91	640	8.97	Afp Isoform 1 of Alpha-fetoprotein	ENSRNOP00000003879	Q4QR90	P02773-1	NP_036625	3	MVSIASTCCQLSEEK	1
IPI00191740	1	91	640	8.97	Afp Isoform 1 of Alpha-fetoprotein	ENSRNOP00000003879	Q4QR90	P02773-1	NP_036625	3	LLFMASFLHEYSR	9
IPI00191740	1	91	640	8.97	Afp Isoform 1 of Alpha-fetoprotein	ENSRNOP00000003879	Q4QR90	P02773-1	NP_036625	3	NPFLYAPTILYLAAQYDKAVPACCK	2
IPI00191740	1	91	640	8.97	Afp Isoform 1 of Alpha-fetoprotein	ENSRNOP00000003879	Q4QR90	P02773-1	NP_036625	4	TAPDSVPPFHFPETAESCPAYEENR	2
IPI00191740	1	91	640	8.97	Afp Isoform 1 of Alpha-fetoprotein	ENSRNOP00000003879	Q4QR90	P02773-1	NP_036625	4	RSACGEGLADIYIGHLCLR	3
IPI00191740	1	91	640	8.97	Afp Isoform 1 of Alpha-fetoprotein	ENSRNOP00000003879	Q4QR90	P02773-1	NP_036625	3	AMSINTFIYDVSKR	2
IPI00191740	1	91	640	8.97	Afp Isoform 1 of Alpha-fetoprotein	ENSRNOP00000003879	Q4QR90	P02773-1	NP_036625	4	TAECCKLPTIELGYCIIHAENGDKPEGLTLNPSEFLGDR	4
IPI00191740	1	91	640	8.97	Afp Isoform 1 of Alpha-fetoprotein	ENSRNOP00000003879	Q4QR90	P02773-1	NP_036625	2	HQCLLAR	12
IPI00191740	1	91	640	8.97	Afp Isoform 1 of Alpha-fetoprotein	ENSRNOP00000003879	Q4QR90	P02773-1	NP_036625	2	DETYVPPPFSEDK	6
IPI00191740	1	91	640	8.97	Afp Isoform 1 of Alpha-fetoprotein	ENSRNOP00000003879	Q4QR90	P02773-1	NP_036625	4	ENTGDGCLENQLSVFLDEICHETELSNK	3
IPI00191740	1	91	640	8.97	Afp Isoform 1 of Alpha-fetoprotein	ENSRNOP00000003879	Q4QR90	P02773-1	NP_036625	3	AMSINTFIYDVSK	1
IPI00191740	1	91	640	8.97	Afp Isoform 1 of Alpha-fetoprotein	ENSRNOP00000003879	Q4QR90	P02773-1	NP_036625	4	KKTAPDSVPPFHFPETAESCPAYEENR	7
IPI00191740	1	91	640	8.97	Afp Isoform 1 of Alpha-fetoprotein	ENSRNOP00000003879	Q4QR90	P02773-1	NP_036625	2	MSSDALAAMK	3
IPI00191740	1	91	640	8.97	Afp Isoform 1 of Alpha-fetoprotein	ENSRNOP00000003879	Q4QR90	P02773-1	NP_036625	2	ALQTMKQELLINLVK	2
IPI00191740	1	91	640	8.97	Afp Isoform 1 of Alpha-fetoprotein	ENSRNOP00000003879	Q4QR90	P02773-1	NP_036625	2	NLQAVLIIK	5
IPI00191740	1	91	640	8.97	Afp Isoform 1 of Alpha-fetoprotein	ENSRNOP00000003879	Q4QR90	P02773-1	NP_036625	3	MVSIASTCCQLSEEKR	3
IPI00191740	1	91	640	8.97	Afp Isoform 1 of Alpha-fetoprotein	ENSRNOP00000003879	Q4QR90	P02773-1	NP_036625	3	ALQTMKQELLINLVK	3
IPI00191740	1	91	640	8.97	Afp Isoform 1 of Alpha-fetoprotein	ENSRNOP00000003879	Q4QR90	P02773-1	NP_036625	5	LCITSFLRDETYVPPPFSEDKFIFHK	3
IPI00191740	1	91	640	8.97	Afp Isoform 1 of Alpha-fetoprotein	ENSRNOP00000003879	Q4QR90	P02773-1	NP_036625	4	DETYVPPPFSEDKFIFHK	7
IPI00191740	1	91	640	8.97	Afp Isoform 1 of Alpha-fetoprotein	ENSRNOP00000003879	Q4QR90	P02773-1	NP_036625	2	LCITSFLRDETYVPPPFSEDK	3
IPI00191740	1	91	640	8.97	Afp Isoform 1 of Alpha-fetoprotein	ENSRNOP00000003879	Q4QR90	P02773-1	NP_036625	2	DLCQAQGR	6
IPI00191740	1	91	640	8.97	Afp Isoform 1 of Alpha-fetoprotein	ENSRNOP00000003879	Q4QR90	P02773-1	NP_036625	3	NMFNVATIVVAQFVQDATKAEVNK	7
IPI00191740	1	91	640	8.97	Afp Isoform 1 of Alpha-fetoprotein	ENSRNOP00000003879	Q4QR90	P02773-1	NP_036625	2	SYQEILEK	7
IPI00191740	1	91	640	8.97	Afp Isoform 1 of Alpha-fetoprotein	ENSRNOP00000003879	Q4QR90	P02773-1	NP_036625	3	APQLTSAELIDLTGK	2
IPI00191740	1	91	640	8.97	Afp Isoform 1 of Alpha-fetoprotein	ENSRNOP00000003879	Q4QR90	P02773-1	NP_036625	5	KKTAPDSVPPFHFPETAESCPAYEENR	3
IPI00191740	1	91	640	8.97	Afp Isoform 1 of Alpha-fetoprotein	ENSRNOP00000003879	Q4QR90	P02773-1	NP_036625	5	LPTIELGYCIIHAENGDKPEGLTLNPSEFLGDRNFAQFSSEEK	1
IPI00191740	1	91	640	8.97	Afp Isoform 1 of Alpha-fetoprotein	ENSRNOP00000003879	Q4QR90	P02773-1	NP_036625	4	LPTIELGYCIIHAENGDKPEGLTLNPSEFLGDR	1
IPI00191740	1	91	640	8.97	Afp Isoform 1 of Alpha-fetoprotein	ENSRNOP00000003879	Q4QR90	P02773-1	NP_036625	2	QELLINLVK	6
IPI00191740	1	91	640	8.97	Afp Isoform 1 of Alpha-fetoprotein	ENSRNOP00000003879	Q4QR90	P02773-1	NP_036625	2	LCITSFLR	3
IPI00191740	1	91	640	8.97	Afp Isoform 1 of Alpha-fetoprotein	ENSRNOP00000003879	Q4QR90	P02773-1	NP_036625	3	DETYVPPPFSEDKFIFHK	1
IPI00191740	1	91	640	8.97	Afp Isoform 1 of Alpha-fetoprotein	ENSRNOP00000003879	Q4QR90	P02773-1	NP_036625	5	TAECCKLPTIELGYCIIHAENGDKPEGLTLNPSEFLGDR	2
IPI00464445	0	0	0		Afp Isoform 2 of Alpha-fetoprotein			P02773-2		2	CCKDQDQEACFAK	5
IPI00464445	0	0	0		Afp Isoform 2 of Alpha-fetoprotein			P02773-2		2	DETYVPPPFSEDKFIFHK	7
IPI00464445	0	0	0		Afp Isoform 2 of Alpha-fetoprotein			P02773-2		2	DQDQEACFAK	14
IPI00464445	0	0	0		Afp Isoform 2 of Alpha-fetoprotein			P02773-2		2	KAPQLTSAELIDLTGK	12
IPI00464445	0	0	0		Afp Isoform 2 of Alpha-fetoprotein			P02773-2		2	MVSIASTCCQLSEEK	4
IPI00464445	0	0	0		Afp Isoform 2 of Alpha-fetoprotein			P02773-2		2	QKPEMTEEQHAAVTADFSGLLEK	3
IPI00464445	0	0	0		Afp Isoform 2 of Alpha-fetoprotein			P02773-2		2	SACGEGLADIYIGHLCLR	35
IPI00464445	0	0	0		Afp Isoform 2 of Alpha-fetoprotein			P02773-2		3	CCKDQDQEACFAK	15
IPI00464445	0	0	0		Afp Isoform 2 of Alpha-fetoprotein			P02773-2		3	CSQSETPSKCQDNMEEELQK	4
IPI00464445	0	0	0		Afp Isoform 2 of Alpha-fetoprotein			P02773-2		3	HEANPVNSGINHCCSSSYSNR	1
IPI00464445	0	0	0		Afp Isoform 2 of Alpha-fetoprotein			P02773-2		3	HIQESQALAK	10
IPI00464445	0	0	0		Afp Isoform 2 of Alpha-fetoprotein			P02773-2		3	LPTIELGYCIIHAENGDKPEGLTLNPSEFLGDR	1
IPI00464445	0	0	0		Afp Isoform 2 of Alpha-fetoprotein			P02773-2		3	RSACGEGLADIYIGHLCLR	2
IPI00464445	0	0	0		Afp Isoform 2 of Alpha-fetoprotein			P02773-2		3	TAECCKLPTIELGYCIIHAENGDKPEGLTLNPSEFLGDR	2
IPI00464445	0	0	0		Afp Isoform 2 of Alpha-fetoprotein			P02773-2		4	HEANPVNSGINHCCSSSYSNRR	2
IPI00464445	0	0	0		Afp Isoform 2 of Alpha-fetoprotein			P02773-2		4	LCITSFLRDETYVPPPFSEDKFIFHK	10
IPI00464445	0	0	0		Afp Isoform 2 of Alpha-fetoprotein			P02773-2		3	QKPEMTEEQHAAVTADFSGLLEK	9
IPI00464445	0	0	0		Afp Isoform 2 of Alpha-fetoprotein			P02773-2		3	KAPQLTSAELIDLTGK	14
IPI00464445	0	0	0		Afp Isoform 2 of Alpha-fetoprotein			P02773-2		2	APQLTSAELIDLTGK	3
IPI00464445	0	0	0		Afp Isoform 2 of Alpha-fetoprotein			P02773-2		2	NHPNLPVSVILK	6
IPI00464445	0	0	0		Afp Isoform 2 of Alpha-fetoprotein			P02773-2		2	CQDNMEEELQK	5
IPI00464445	0	0	0		Afp Isoform 2 of Alpha-fetoprotein			P02773-2		3	SACGEGLADIYIGHLCLR	69
IPI00464445	0	0	0		Afp Isoform 2 of Alpha-fetoprotein			P02773-2		2	LLFMASFLHEYSR	6
IPI00464445	0	0	0		Afp Isoform 2 of Alpha-fetoprotein			P02773-2		4	SACGEGLADIYIGHLCLR	3
IPI00464445	0	0	0		Afp Isoform 2 of Alpha-fetoprotein			P02773-2		2	MVSIASTCCQLSEEKR	4
IPI00464445	0	0	0		Afp Isoform 2 of Alpha-fetoprotein			P02773-2		2	HIQESQALAK	16
IPI00464445	0	0	0		Afp Isoform 2 of Alpha-fetoprotein			P02773-2		2	NFAQFSSEEK	11
IPI00464445	0	0	0		Afp Isoform 2 of Alpha-fetoprotein			P02773-2		3	RLCITSFLRDETYVPPPFSEDK	4
IPI00464445	0	0	0		Afp Isoform 2 of Alpha-fetoprotein			P02773-2		3	LCITSFLRDETYVPPPFSEDK	5
IPI00464445	0	0	0		Afp Isoform 2 of Alpha-fetoprotein			P02773-2		3	LCITSFLRDETYVPPPFSEDKFIFHK	5
IPI00464445	0	0	0		Afp Isoform 2 of Alpha-fetoprotein			P02773-2		3	NHPNLPVSVILK	6
IPI00464445	0	0	0		Afp Isoform 2 of Alpha-fetoprotein			P02773-2		4	QKPEMTEEQHAAVTADFSGLLEK	14
IPI00464445	0	0	0		Afp Isoform 2 of Alpha-fetoprotein			P02773-2		3	MVSIASTCCQLSEEK	1
IPI00464445	0	0	0		Afp Isoform 2 of Alpha-fetoprotein			P02773-2		3	LLFMASFLHEYSR	9
IPI00464445	0	0	0		Afp Isoform 2 of Alpha-fetoprotein			P02773-2		4	RSACGEGLADIYIGHLCLR	3
IPI00464445	0	0	0		Afp Isoform 2 of Alpha-fetoprotein			P02773-2		4	TAECCKLPTIELGYCIIHAENGDKPEGLTLNPSEFLGDR	4
IPI00464445	0	0	0		Afp Isoform 2 of Alpha-fetoprotein			P02773-2		2	DETYVPPPFSEDK	6
IPI00464445	0	0	0		Afp Isoform 2 of Alpha-fetoprotein			P02773-2		2	ALQTMKQELLINLVK	2
IPI00464445	0	0	0		Afp Isoform 2 of Alpha-fetoprotein			P02773-2		3	MVSIASTCCQLSEEKR	3
IPI00464445	0	0	0		Afp Isoform 2 of Alpha-fetoprotein			P02773-2		3	ALQTMKQELLINLVK	3
IPI00464445	0	0	0		Afp Isoform 2 of Alpha-fetoprotein			P02773-2		5	LCITSFLRDETYVPPPFSEDKFIFHK	3
IPI00464445	0	0	0		Afp Isoform 2 of Alpha-fetoprotein			P02773-2		4	DETYVPPPFSEDKFIFHK	7
IPI00464445	0	0	0		Afp Isoform 2 of Alpha-fetoprotein			P02773-2		2	LCITSFLRDETYVPPPFSEDK	3
IPI00464445	0	0	0		Afp Isoform 2 of Alpha-fetoprotein			P02773-2		2	DLCQAQGR	6
IPI00464445	0	0	0		Afp Isoform 2 of Alpha-fetoprotein			P02773-2		2	SYQEILEK	7
IPI00464445	0	0	0		Afp Isoform 2 of Alpha-fetoprotein			P02773-2		3	APQLTSAELIDLTGK	2
IPI00464445	0	0	0		Afp Isoform 2 of Alpha-fetoprotein			P02773-2		5	LPTIELGYCIIHAENGDKPEGLTLNPSEFLGDRNFAQFSSEEK	1
IPI00464445	0	0	0		Afp Isoform 2 of Alpha-fetoprotein			P02773-2		4	LPTIELGYCIIHAENGDKPEGLTLNPSEFLGDR	1
IPI00464445	0	0	0		Afp Isoform 2 of Alpha-fetoprotein			P02773-2		2	QELLINLVK	6
IPI00464445	0	0	0		Afp Isoform 2 of Alpha-fetoprotein			P02773-2		2	LCITSFLR	3
IPI00464445	0	0	0		Afp Isoform 2 of Alpha-fetoprotein			P02773-2		3	DETYVPPPFSEDKFIFHK	1
IPI00464445	0	0	0		Afp Isoform 2 of Alpha-fetoprotein			P02773-2		5	TAECCKLPTIELGYCIIHAENGDKPEGLTLNPSEFLGDR	2
IPI00200591	1	18	44	0.67	LOC299282 Serine protease inhibitor A3L	ENSRNOP00000054092		P05544		2	AVLDVDETGTEATAATGVATVIR	5
IPI00200591	1	18	44	0.67	LOC299282 Serine protease inhibitor A3L	ENSRNOP00000054092		P05544		3	QLHSLTLASSNTDFALSLYK	4
IPI00200591	1	18	44	0.67	LOC299282 Serine protease inhibitor A3L	ENSRNOP00000054092		P05544		3	AVLDVDETGTEATAATGVATVIR	3
IPI00200591	1	18	44	0.67	LOC299282 Serine protease inhibitor A3L	ENSRNOP00000054092		P05544		3	MQQVESSLQPETLKK	5
IPI00200591	1	18	44	0.67	LOC299282 Serine protease inhibitor A3L	ENSRNOP00000054092		P05544		4	IKEVTTPYVRDEELSCSVLELK	3
IPI00200591	1	18	44	0.67	LOC299282 Serine protease inhibitor A3L	ENSRNOP00000054092		P05544		2	MQQVESSLQPETLKK	3
IPI00200591	1	18	44	0.67	LOC299282 Serine protease inhibitor A3L	ENSRNOP00000054092		P05544		3	LSQPEDQVEINTGSALFIDKEQPILSEFQEK	1
IPI00200591	1	18	44	0.67	LOC299282 Serine protease inhibitor A3L	ENSRNOP00000054092		P05544		2	TSMVLVNYLLFK	2
IPI00200591	1	18	44	0.67	LOC299282 Serine protease inhibitor A3L	ENSRNOP00000054092		P05544		2	ALYQAEAFIADFK	1
IPI00200591	1	18	44	0.67	LOC299282 Serine protease inhibitor A3L	ENSRNOP00000054092		P05544		2	VFSQQADLSR	2
IPI00200591	1	18	44	0.67	LOC299282 Serine protease inhibitor A3L	ENSRNOP00000054092		P05544		2	KVFSQQADLSR	3
IPI00200591	1	18	44	0.67	LOC299282 Serine protease inhibitor A3L	ENSRNOP00000054092		P05544		3	EVTTPYVRDEELSCSVLELK	3
IPI00200591	1	18	44	0.67	LOC299282 Serine protease inhibitor A3L	ENSRNOP00000054092		P05544		4	ITGTKDLYVSQVVHK	4
IPI00200591	1	18	44	0.67	LOC299282 Serine protease inhibitor A3L	ENSRNOP00000054092		P05544		2	ALYQAEAFIADFKQPNEAK	1
IPI00200591	1	18	44	0.67	LOC299282 Serine protease inhibitor A3L	ENSRNOP00000054092		P05544		3	KVFSQQADLSR	4
IPI00200591	1	18	44	0.67	LOC299282 Serine protease inhibitor A3L	ENSRNOP00000054092		P05544		3	IKEVTTPYVRDEELSCSVLELK	3
IPI00200591	1	18	44	0.67	LOC299282 Serine protease inhibitor A3L	ENSRNOP00000054092		P05544		4	ALYQAEAFIADFKQPNEAKK	2
IPI00200591	1	18	44	0.67	LOC299282 Serine protease inhibitor A3L	ENSRNOP00000054092		P05544		2	WKDSLIPR	2
IPI00200591	1	18	44	0.67	LOC299282 Serine protease inhibitor A3L	ENSRNOP00000054092		P05544		3	NPDKNVVFSPLSISAALTILSLGAK	1
IPI00200591	1	18	44	0.67	LOC299282 Serine protease inhibitor A3L	ENSRNOP00000054092		P05544		3	EVLPELGIKK	1
IPI00200591	1	18	44	0.67	LOC299282 Serine protease inhibitor A3L	ENSRNOP00000054092		P05544		2	EVLPELGIK	1
IPI00200591	1	18	44	0.67	LOC299282 Serine protease inhibitor A3L	ENSRNOP00000054092		P05544		3	WKDSLIPR	2
IPI00200591	1	18	44	0.67	LOC299282 Serine protease inhibitor A3L	ENSRNOP00000054092		P05544		2	IAELFSDLEER	1
IPI00200591	1	18	44	0.67	LOC299282 Serine protease inhibitor A3L	ENSRNOP00000054092		P05544		3	LINDYVSNQTQGKIAELFSDLEER	1
IPI00211074	0	0	0		LOC299282 Serine protease inhibitor 2.1 (Fragment)			P09005		3	MQQVESSLQPETLKK	5
IPI00211074	0	0	0		LOC299282 Serine protease inhibitor 2.1 (Fragment)			P09005		4	IKEVTTPYVRDEELSCSVLELK	3
IPI00211074	0	0	0		LOC299282 Serine protease inhibitor 2.1 (Fragment)			P09005		2	MQQVESSLQPETLKK	3
IPI00211074	0	0	0		LOC299282 Serine protease inhibitor 2.1 (Fragment)			P09005		2	VFSQQADLSR	2
IPI00211074	0	0	0		LOC299282 Serine protease inhibitor 2.1 (Fragment)			P09005		2	KVFSQQADLSR	3
IPI00211074	0	0	0		LOC299282 Serine protease inhibitor 2.1 (Fragment)			P09005		3	EVTTPYVRDEELSCSVLELK	3
IPI00211074	0	0	0		LOC299282 Serine protease inhibitor 2.1 (Fragment)			P09005		4	ITGTKDLYVSQVVHK	4
IPI00211074	0	0	0		LOC299282 Serine protease inhibitor 2.1 (Fragment)			P09005		3	KVFSQQADLSR	4
IPI00211074	0	0	0		LOC299282 Serine protease inhibitor 2.1 (Fragment)			P09005		3	IKEVTTPYVRDEELSCSVLELK	3
IPI00211074	0	0	0		LOC299282 Serine protease inhibitor 2.1 (Fragment)			P09005		3	EVLPELGIKK	1
IPI00211074	0	0	0		LOC299282 Serine protease inhibitor 2.1 (Fragment)			P09005		2	EVLPELGIK	1
IPI00392216	0	0	0		LOC299282 Liver regeneration protein lrryan	ENSRNOP00000013961	Q7TMB9		NP_872280	2	AVLDVAETGTEAAAATGVK	1
IPI00392216	0	0	0		LOC299282 Liver regeneration protein lrryan	ENSRNOP00000013961	Q7TMB9		NP_872280	2	AVLDVDETGTEATAATGVATVIR	5
IPI00392216	0	0	0		LOC299282 Liver regeneration protein lrryan	ENSRNOP00000013961	Q7TMB9		NP_872280	3	QLHSLTLASSNTDFALSLYK	4
IPI00392216	0	0	0		LOC299282 Liver regeneration protein lrryan	ENSRNOP00000013961	Q7TMB9		NP_872280	3	AVLDVDETGTEATAATGVATVIR	3
IPI00392216	0	0	0		LOC299282 Liver regeneration protein lrryan	ENSRNOP00000013961	Q7TMB9		NP_872280	3	MQQVESSLQPETLKK	5
IPI00392216	0	0	0		LOC299282 Liver regeneration protein lrryan	ENSRNOP00000013961	Q7TMB9		NP_872280	2	MQQVESSLQPETLKK	3
IPI00392216	0	0	0		LOC299282 Liver regeneration protein lrryan	ENSRNOP00000013961	Q7TMB9		NP_872280	3	LSQPEDQVEINTGSALFIDKEQPILSEFQEK	1
IPI00392216	0	0	0		LOC299282 Liver regeneration protein lrryan	ENSRNOP00000013961	Q7TMB9		NP_872280	2	TSMVLVNYLLFK	2
IPI00392216	0	0	0		LOC299282 Liver regeneration protein lrryan	ENSRNOP00000013961	Q7TMB9		NP_872280	2	ALYQAEAFIADFK	1
IPI00392216	0	0	0		LOC299282 Liver regeneration protein lrryan	ENSRNOP00000013961	Q7TMB9		NP_872280	2	VFSQQADLSR	2
IPI00392216	0	0	0		LOC299282 Liver regeneration protein lrryan	ENSRNOP00000013961	Q7TMB9		NP_872280	2	KVFSQQADLSR	3
IPI00392216	0	0	0		LOC299282 Liver regeneration protein lrryan	ENSRNOP00000013961	Q7TMB9		NP_872280	4	ITGTKDLYVSQVVHK	4
IPI00392216	0	0	0		LOC299282 Liver regeneration protein lrryan	ENSRNOP00000013961	Q7TMB9		NP_872280	2	ALYQAEAFIADFKQPNEAK	1
IPI00392216	0	0	0		LOC299282 Liver regeneration protein lrryan	ENSRNOP00000013961	Q7TMB9		NP_872280	3	KVFSQQADLSR	4
IPI00392216	0	0	0		LOC299282 Liver regeneration protein lrryan	ENSRNOP00000013961	Q7TMB9		NP_872280	4	ALYQAEAFIADFKQPNEAKK	2
IPI00392216	0	0	0		LOC299282 Liver regeneration protein lrryan	ENSRNOP00000013961	Q7TMB9		NP_872280	2	WKDSLIPR	2
IPI00392216	0	0	0		LOC299282 Liver regeneration protein lrryan	ENSRNOP00000013961	Q7TMB9		NP_872280	3	NPDKNVVFSPLSISAALTILSLGAK	1
IPI00392216	0	0	0		LOC299282 Liver regeneration protein lrryan	ENSRNOP00000013961	Q7TMB9		NP_872280	3	EVLPELGIKK	1
IPI00392216	0	0	0		LOC299282 Liver regeneration protein lrryan	ENSRNOP00000013961	Q7TMB9		NP_872280	2	EVLPELGIK	1
IPI00392216	0	0	0		LOC299282 Liver regeneration protein lrryan	ENSRNOP00000013961	Q7TMB9		NP_872280	3	WKDSLIPR	2
IPI00392216	0	0	0		LOC299282 Liver regeneration protein lrryan	ENSRNOP00000013961	Q7TMB9		NP_872280	2	IAELFSDLEER	1
IPI00392216	0	0	0		LOC299282 Liver regeneration protein lrryan	ENSRNOP00000013961	Q7TMB9		NP_872280	3	LINDYVSNQTQGKIAELFSDLEER	1
IPI00206780	1	27	81	1.17	Plg Plasminogen	ENSRNOP00000023370		Q01177	NP_445943	2	ILGSDVQQIAVTK	6
IPI00206780	1	27	81	1.17	Plg Plasminogen	ENSRNOP00000023370		Q01177	NP_445943	3	CTTPPPPPGPTYQCLK	3
IPI00206780	1	27	81	1.17	Plg Plasminogen	ENSRNOP00000023370		Q01177	NP_445943	3	FSGQHFCGGTLISPEWVLTAAHCLEK	5
IPI00206780	1	27	81	1.17	Plg Plasminogen	ENSRNOP00000023370		Q01177	NP_445943	3	KLYDYCNIPLCASLSSFECGKPQVEPK	2
IPI00206780	1	27	81	1.17	Plg Plasminogen	ENSRNOP00000023370		Q01177	NP_445943	3	YSPSTHPSEGLEENYCR	4
IPI00206780	1	27	81	1.17	Plg Plasminogen	ENSRNOP00000023370		Q01177	NP_445943	3	TAVTAAGTPCQEWAAQEPHSHR	5
IPI00206780	1	27	81	1.17	Plg Plasminogen	ENSRNOP00000023370		Q01177	NP_445943	2	LSRPATITDNVIPACLPSPNYVVADR	2
IPI00206780	1	27	81	1.17	Plg Plasminogen	ENSRNOP00000023370		Q01177	NP_445943	2	QLAAGSIADCLAK	4
IPI00206780	1	27	81	1.17	Plg Plasminogen	ENSRNOP00000023370		Q01177	NP_445943	4	TAVTAAGTPCQEWAAQEPHSHR	5
IPI00206780	1	27	81	1.17	Plg Plasminogen	ENSRNOP00000023370		Q01177	NP_445943	3	LSRPATITDNVIPACLPSPNYVVADR	3
IPI00206780	1	27	81	1.17	Plg Plasminogen	ENSRNOP00000023370		Q01177	NP_445943	2	KQLAAGSIADCLAK	2
IPI00206780	1	27	81	1.17	Plg Plasminogen	ENSRNOP00000023370		Q01177	NP_445943	2	TPENFPCK	3
IPI00206780	1	27	81	1.17	Plg Plasminogen	ENSRNOP00000023370		Q01177	NP_445943	2	WEYCDIPR	3
IPI00206780	1	27	81	1.17	Plg Plasminogen	ENSRNOP00000023370		Q01177	NP_445943	2	CTTPPPPPGPTYQCLK	3
IPI00206780	1	27	81	1.17	Plg Plasminogen	ENSRNOP00000023370		Q01177	NP_445943	2	EQQCVIMAENSK	1
IPI00206780	1	27	81	1.17	Plg Plasminogen	ENSRNOP00000023370		Q01177	NP_445943	4	GKTAVTAAGTPCQEWAAQEPHSHR	1
IPI00206780	1	27	81	1.17	Plg Plasminogen	ENSRNOP00000023370		Q01177	NP_445943	3	LVLEPNDADIALLK	2
IPI00206780	1	27	81	1.17	Plg Plasminogen	ENSRNOP00000023370		Q01177	NP_445943	4	FSGQHFCGGTLISPEWVLTAAHCLEK	2
IPI00206780	1	27	81	1.17	Plg Plasminogen	ENSRNOP00000023370		Q01177	NP_445943	2	LVLEPNDADIALLK	4
IPI00206780	1	27	81	1.17	Plg Plasminogen	ENSRNOP00000023370		Q01177	NP_445943	2	CEGETDFICR	3
IPI00206780	1	27	81	1.17	Plg Plasminogen	ENSRNOP00000023370		Q01177	NP_445943	2	IFTPQTNPR	4
IPI00206780	1	27	81	1.17	Plg Plasminogen	ENSRNOP00000023370		Q01177	NP_445943	3	KQLAAGSIADCLAK	3
IPI00206780	1	27	81	1.17	Plg Plasminogen	ENSRNOP00000023370		Q01177	NP_445943	3	WEYCNLKR	2
IPI00206780	1	27	81	1.17	Plg Plasminogen	ENSRNOP00000023370		Q01177	NP_445943	2	YVNWIER	2
IPI00206780	1	27	81	1.17	Plg Plasminogen	ENSRNOP00000023370		Q01177	NP_445943	3	LKEAQLPVIENK	1
IPI00206780	1	27	81	1.17	Plg Plasminogen	ENSRNOP00000023370		Q01177	NP_445943	3	WSDTSPHVPK	3
IPI00206780	1	27	81	1.17	Plg Plasminogen	ENSRNOP00000023370		Q01177	NP_445943	2	EAQLPVIENK	3
IPI00206780	1	27	81	1.17	Plg Plasminogen	ENSRNOP00000023370		Q01177	NP_445943	2	NLEENYCR	1
IPI00382254	0	0	0		Plg Ab1-346	ENSRNOP00000042323	Q7TP84			3	YSPSTHPSEGLEENYCR	4
IPI00382254	0	0	0		Plg Ab1-346	ENSRNOP00000042323	Q7TP84			3	TAVTAAGTPCQEWAAQEPHSHR	5
IPI00382254	0	0	0		Plg Ab1-346	ENSRNOP00000042323	Q7TP84			4	TAVTAAGTPCQEWAAQEPHSHR	5
IPI00382254	0	0	0		Plg Ab1-346	ENSRNOP00000042323	Q7TP84			2	TPENFPCK	3
IPI00382254	0	0	0		Plg Ab1-346	ENSRNOP00000042323	Q7TP84			2	WEYCDIPR	3
IPI00382254	0	0	0		Plg Ab1-346	ENSRNOP00000042323	Q7TP84			2	EQQCVIMAENSK	1
IPI00382254	0	0	0		Plg Ab1-346	ENSRNOP00000042323	Q7TP84			4	GKTAVTAAGTPCQEWAAQEPHSHR	1
IPI00382254	0	0	0		Plg Ab1-346	ENSRNOP00000042323	Q7TP84			2	IFTPQTNPR	4
IPI00382254	0	0	0		Plg Ab1-346	ENSRNOP00000042323	Q7TP84			3	WEYCNLKR	2
IPI00382254	0	0	0		Plg Ab1-346	ENSRNOP00000042323	Q7TP84			3	WSDTSPHVPK	3
IPI00382254	0	0	0		Plg Ab1-346	ENSRNOP00000042323	Q7TP84			2	NLEENYCR	1
IPI00208659	1	11	19	0.28	Cfh Platelet complement factor H	ENSRNOP00000056859,ENSRNOP00000017749	Q91YB6,Q8R5K7		NP_569093	3	LNDKLDYECHIGYENEYK	2
IPI00208659	1	11	19	0.28	Cfh Platelet complement factor H	ENSRNOP00000056859,ENSRNOP00000017749	Q91YB6,Q8R5K7		NP_569093	4	KVEYSHGDVVEYDCKPR	5
IPI00208659	1	11	19	0.28	Cfh Platelet complement factor H	ENSRNOP00000056859,ENSRNOP00000017749	Q91YB6,Q8R5K7		NP_569093	2	WTELPQCVATDQLEK	1
IPI00208659	1	11	19	0.28	Cfh Platelet complement factor H	ENSRNOP00000056859,ENSRNOP00000017749	Q91YB6,Q8R5K7		NP_569093	2	SCDQPLEIPNGEIK	1
IPI00208659	1	11	19	0.28	Cfh Platelet complement factor H	ENSRNOP00000056859,ENSRNOP00000017749	Q91YB6,Q8R5K7		NP_569093	3	RPYFPVPIGK	1
IPI00208659	1	11	19	0.28	Cfh Platelet complement factor H	ENSRNOP00000056859,ENSRNOP00000017749	Q91YB6,Q8R5K7		NP_569093	3	QGYVTNTGEISGIITCLQDGWSPRPSCIK	2
IPI00208659	1	11	19	0.28	Cfh Platelet complement factor H	ENSRNOP00000056859,ENSRNOP00000017749	Q91YB6,Q8R5K7		NP_569093	3	FCPPPPQIPNAQVIETTVK	1
IPI00208659	1	11	19	0.28	Cfh Platelet complement factor H	ENSRNOP00000056859,ENSRNOP00000017749	Q91YB6,Q8R5K7		NP_569093	3	KVEYSHGDVVEYDCKPR	1
IPI00208659	1	11	19	0.28	Cfh Platelet complement factor H	ENSRNOP00000056859,ENSRNOP00000017749	Q91YB6,Q8R5K7		NP_569093	3	CSLKPCDFPQFK	1
IPI00208659	1	11	19	0.28	Cfh Platelet complement factor H	ENSRNOP00000056859,ENSRNOP00000017749	Q91YB6,Q8R5K7		NP_569093	2	WTTLPICVEYER	1
IPI00208659	1	11	19	0.28	Cfh Platelet complement factor H	ENSRNOP00000056859,ENSRNOP00000017749	Q91YB6,Q8R5K7		NP_569093	3	TDCDNLPTFEIAKPTEK	3
IPI00208659	1	11	19	0.28	Cfh Platelet complement factor H	ENSRNOP00000056859,ENSRNOP00000017749	Q91YB6,Q8R5K7		NP_569093	4	KRPCGHPGDTPFGSFR	1
IPI00208659	1	11	19	0.28	Cfh Platelet complement factor H	ENSRNOP00000056859,ENSRNOP00000017749	Q91YB6,Q8R5K7		NP_569093	4	QEYEHSICINGRWDPEPNCTRNEK	1
IPI00208659	1	11	19	0.28	Cfh Platelet complement factor H	ENSRNOP00000056859,ENSRNOP00000017749	Q91YB6,Q8R5K7		NP_569093	4	IPCSQPPKIEHGSIK	2
IPI00480683	0	0	0		Cfh;LOC100364175 Cfh protein	ENSRNOP00000017333	Q5XJW6,Q5FVP9		XP_002724916	3	RPYFPVPIGK	1
IPI00480683	0	0	0		Cfh;LOC100364175 Cfh protein	ENSRNOP00000017333	Q5XJW6,Q5FVP9		XP_002724916	3	CSLKPCDFPQFK	1
IPI00779156	0	0	0		LOC100360824 Cfh protein-like	ENSRNOP00000033152	E9PU69		XP_002728056	3	RPYFPVPIGK	1
IPI00213036	1	10	18	0.25	C4b complement C4 precursor	ENSRNOP00000000514	Q6MG79	P08649	NP_113692	2	LLSTLCSADVCQCAEGK	2
IPI00213036	1	10	18	0.25	C4b complement C4 precursor	ENSRNOP00000000514	Q6MG79	P08649	NP_113692	3	VTASEPLETLGSEGALSPGGVASLLR	3
IPI00213036	1	10	18	0.25	C4b complement C4 precursor	ENSRNOP00000000514	Q6MG79	P08649	NP_113692	2	VTASEPLETLGSEGALSPGGVASLLR	2
IPI00213036	1	10	18	0.25	C4b complement C4 precursor	ENSRNOP00000000514	Q6MG79	P08649	NP_113692	2	LLVSAGSLYPAVAK	1
IPI00213036	1	10	18	0.25	C4b complement C4 precursor	ENSRNOP00000000514	Q6MG79	P08649	NP_113692	5	ILSLAQEQIGDSPEKLQETAGWLLGQQLDDGSFHDPCPVIHR	1
IPI00213036	1	10	18	0.25	C4b complement C4 precursor	ENSRNOP00000000514	Q6MG79	P08649	NP_113692	2	GPGFLSIEPLDLR	2
IPI00213036	1	10	18	0.25	C4b complement C4 precursor	ENSRNOP00000000514	Q6MG79	P08649	NP_113692	2	EMSGSEASDVPVK	1
IPI00213036	1	10	18	0.25	C4b complement C4 precursor	ENSRNOP00000000514	Q6MG79	P08649	NP_113692	2	SLEIPGSSDPNVIPDGDFSSFVR	1
IPI00213036	1	10	18	0.25	C4b complement C4 precursor	ENSRNOP00000000514	Q6MG79	P08649	NP_113692	3	STQDTVVTLDALSAYWIASHTTEEK	2
IPI00213036	1	10	18	0.25	C4b complement C4 precursor	ENSRNOP00000000514	Q6MG79	P08649	NP_113692	3	LTVQAPPSRGPGFLSIEPLDLR	3
IPI00422037	0	0	0		C4-2 complement component 4, gene 2	ENSRNOP00000037902	E9PSV0		NP_001002805	2	LLSTLCSADVCQCAEGK	2
IPI00422037	0	0	0		C4-2 complement component 4, gene 2	ENSRNOP00000037902	E9PSV0		NP_001002805	2	LLVSAGSLYPAVAK	1
IPI00422037	0	0	0		C4-2 complement component 4, gene 2	ENSRNOP00000037902	E9PSV0		NP_001002805	2	GPGFLSIEPLDLR	2
IPI00422037	0	0	0		C4-2 complement component 4, gene 2	ENSRNOP00000037902	E9PSV0		NP_001002805	2	EMSGSEASDVPVK	1
IPI00422037	0	0	0		C4-2 complement component 4, gene 2	ENSRNOP00000037902	E9PSV0		NP_001002805	2	SLEIPGSSDPNVIPDGDFSSFVR	1
IPI00422037	0	0	0		C4-2 complement component 4, gene 2	ENSRNOP00000037902	E9PSV0		NP_001002805	3	LTVQAPPSRGPGFLSIEPLDLR	3
IPI00230897	1	6	31	1.28	Hbb Hemoglobin subunit beta-1	ENSRNOP00000063652		P02091	NP_150237	2	VVAGVASALAHKYH	4
IPI00230897	1	6	31	1.28	Hbb Hemoglobin subunit beta-1	ENSRNOP00000063652		P02091	NP_150237	2	YFDSFGDLSSASAIMGNPK	6
IPI00230897	1	6	31	1.28	Hbb Hemoglobin subunit beta-1	ENSRNOP00000063652		P02091	NP_150237	3	LLGNMIVIVLGHHLGK	10
IPI00230897	1	6	31	1.28	Hbb Hemoglobin subunit beta-1	ENSRNOP00000063652		P02091	NP_150237	3	VNPDDVGGEALGR	3
IPI00230897	1	6	31	1.28	Hbb Hemoglobin subunit beta-1	ENSRNOP00000063652		P02091	NP_150237	3	YFDSFGDLSSASAIMGNPK	2
IPI00230897	1	6	31	1.28	Hbb Hemoglobin subunit beta-1	ENSRNOP00000063652		P02091	NP_150237	4	LLGNMIVIVLGHHLGK	17
IPI00230897	1	6	31	1.28	Hbb Hemoglobin subunit beta-1	ENSRNOP00000063652		P02091	NP_150237	5	LLGNMIVIVLGHHLGKEFTPCAQAAFQK	5
IPI00230897	1	6	31	1.28	Hbb Hemoglobin subunit beta-1	ENSRNOP00000063652		P02091	NP_150237	3	EFTPCAQAAFQK	2
IPI00230897	1	6	31	1.28	Hbb Hemoglobin subunit beta-1	ENSRNOP00000063652		P02091	NP_150237	3	GTFAHLSELHCDK	3
IPI00230897	1	6	31	1.28	Hbb Hemoglobin subunit beta-1	ENSRNOP00000063652		P02091	NP_150237	3	KVINAFNDGLK	6
IPI00230897	1	6	31	1.28	Hbb Hemoglobin subunit beta-1	ENSRNOP00000063652		P02091	NP_150237	2	LLGNMIVIVLGHHLGK	6
IPI00230897	1	6	31	1.28	Hbb Hemoglobin subunit beta-1	ENSRNOP00000063652		P02091	NP_150237	2	VNPDDVGGEALGR	16
IPI00230897	1	6	31	1.28	Hbb Hemoglobin subunit beta-1	ENSRNOP00000063652		P02091	NP_150237	2	GTFAHLSELHCDK	2
IPI00230897	1	6	31	1.28	Hbb Hemoglobin subunit beta-1	ENSRNOP00000063652		P02091	NP_150237	2	AAVNGLWGK	2
IPI00230897	1	6	31	1.28	Hbb Hemoglobin subunit beta-1	ENSRNOP00000063652		P02091	NP_150237	2	EFTPCAQAAFQK	10
IPI00230897	1	6	31	1.28	Hbb Hemoglobin subunit beta-1	ENSRNOP00000063652		P02091	NP_150237	2	KVINAFNDGLK	7
IPI00230897	1	6	31	1.28	Hbb Hemoglobin subunit beta-1	ENSRNOP00000063652		P02091	NP_150237	3	GTFAHLSELHCDKLHVDPENFR	5
IPI00230897	1	6	31	1.28	Hbb Hemoglobin subunit beta-1	ENSRNOP00000063652		P02091	NP_150237	4	LLGNMIVIVLGHHLGKEFTPCAQAAFQK	5
IPI00230897	1	6	31	1.28	Hbb Hemoglobin subunit beta-1	ENSRNOP00000063652		P02091	NP_150237	2	LLVVYPWTQR	3
IPI00230897	1	6	31	1.28	Hbb Hemoglobin subunit beta-1	ENSRNOP00000063652		P02091	NP_150237	3	AAVNGLWGKVNPDDVGGEALGR	2
IPI00230897	1	6	31	1.28	Hbb Hemoglobin subunit beta-1	ENSRNOP00000063652		P02091	NP_150237	4	GTFAHLSELHCDKLHVDPENFR	3
IPI00230897	1	6	31	1.28	Hbb Hemoglobin subunit beta-1	ENSRNOP00000063652		P02091	NP_150237	5	HLDNLKGTFAHLSELHCDKLHVDPENFR	4
IPI00230897	1	6	31	1.28	Hbb Hemoglobin subunit beta-1	ENSRNOP00000063652		P02091	NP_150237	3	VVAGVASALAHK	5
IPI00230897	1	6	31	1.28	Hbb Hemoglobin subunit beta-1	ENSRNOP00000063652		P02091	NP_150237	4	GTFAHLSELHCDK	2
IPI00230897	1	6	31	1.28	Hbb Hemoglobin subunit beta-1	ENSRNOP00000063652		P02091	NP_150237	2	VINAFNDGLK	2
IPI00230897	1	6	31	1.28	Hbb Hemoglobin subunit beta-1	ENSRNOP00000063652		P02091	NP_150237	3	LHVDPENFR	2
IPI00230897	1	6	31	1.28	Hbb Hemoglobin subunit beta-1	ENSRNOP00000063652		P02091	NP_150237	4	VVAGVASALAHKYH	3
IPI00230897	1	6	31	1.28	Hbb Hemoglobin subunit beta-1	ENSRNOP00000063652		P02091	NP_150237	2	VVAGVASALAHK	4
IPI00230897	1	6	31	1.28	Hbb Hemoglobin subunit beta-1	ENSRNOP00000063652		P02091	NP_150237	5	GTFAHLSELHCDKLHVDPENFR	3
IPI00230897	1	6	31	1.28	Hbb Hemoglobin subunit beta-1	ENSRNOP00000063652		P02091	NP_150237	6	HLDNLKGTFAHLSELHCDKLHVDPENFR	1
IPI00230897	1	6	31	1.28	Hbb Hemoglobin subunit beta-1	ENSRNOP00000063652		P02091	NP_150237	3	VVAGVASALAHKYH	1
IPI00231192	1	6	28	0.86	LOC100134871;LOC689064;Hbb Hemoglobin subunit beta-2	ENSRNOP00000048546		P11517	NP_001104739	2	VVAGVASALAHKYH	4
IPI00231192	1	6	28	0.86	LOC100134871;LOC689064;Hbb Hemoglobin subunit beta-2	ENSRNOP00000048546		P11517	NP_001104739	3	LLGNMIVIVLGHHLGK	10
IPI00231192	1	6	28	0.86	LOC100134871;LOC689064;Hbb Hemoglobin subunit beta-2	ENSRNOP00000048546		P11517	NP_001104739	4	LLGNMIVIVLGHHLGK	17
IPI00231192	1	6	28	0.86	LOC100134871;LOC689064;Hbb Hemoglobin subunit beta-2	ENSRNOP00000048546		P11517	NP_001104739	5	LLGNMIVIVLGHHLGKEFTPCAQAAFQK	5
IPI00231192	1	6	28	0.86	LOC100134871;LOC689064;Hbb Hemoglobin subunit beta-2	ENSRNOP00000048546		P11517	NP_001104739	3	EFTPCAQAAFQK	2
IPI00231192	1	6	28	0.86	LOC100134871;LOC689064;Hbb Hemoglobin subunit beta-2	ENSRNOP00000048546		P11517	NP_001104739	3	GTFAHLSELHCDK	3
IPI00231192	1	6	28	0.86	LOC100134871;LOC689064;Hbb Hemoglobin subunit beta-2	ENSRNOP00000048546		P11517	NP_001104739	3	KVINAFNDGLK	6
IPI00231192	1	6	28	0.86	LOC100134871;LOC689064;Hbb Hemoglobin subunit beta-2	ENSRNOP00000048546		P11517	NP_001104739	2	FGDLSSASAIMGNPQVK	5
IPI00231192	1	6	28	0.86	LOC100134871;LOC689064;Hbb Hemoglobin subunit beta-2	ENSRNOP00000048546		P11517	NP_001104739	2	LLGNMIVIVLGHHLGK	6
IPI00231192	1	6	28	0.86	LOC100134871;LOC689064;Hbb Hemoglobin subunit beta-2	ENSRNOP00000048546		P11517	NP_001104739	2	GTFAHLSELHCDK	2
IPI00231192	1	6	28	0.86	LOC100134871;LOC689064;Hbb Hemoglobin subunit beta-2	ENSRNOP00000048546		P11517	NP_001104739	2	EFTPCAQAAFQK	10
IPI00231192	1	6	28	0.86	LOC100134871;LOC689064;Hbb Hemoglobin subunit beta-2	ENSRNOP00000048546		P11517	NP_001104739	2	KVINAFNDGLK	7
IPI00231192	1	6	28	0.86	LOC100134871;LOC689064;Hbb Hemoglobin subunit beta-2	ENSRNOP00000048546		P11517	NP_001104739	3	GTFAHLSELHCDKLHVDPENFR	5
IPI00231192	1	6	28	0.86	LOC100134871;LOC689064;Hbb Hemoglobin subunit beta-2	ENSRNOP00000048546		P11517	NP_001104739	4	LLGNMIVIVLGHHLGKEFTPCAQAAFQK	5
IPI00231192	1	6	28	0.86	LOC100134871;LOC689064;Hbb Hemoglobin subunit beta-2	ENSRNOP00000048546		P11517	NP_001104739	2	LLVVYPWTQR	3
IPI00231192	1	6	28	0.86	LOC100134871;LOC689064;Hbb Hemoglobin subunit beta-2	ENSRNOP00000048546		P11517	NP_001104739	4	GTFAHLSELHCDKLHVDPENFR	3
IPI00231192	1	6	28	0.86	LOC100134871;LOC689064;Hbb Hemoglobin subunit beta-2	ENSRNOP00000048546		P11517	NP_001104739	5	HLDNLKGTFAHLSELHCDKLHVDPENFR	4
IPI00231192	1	6	28	0.86	LOC100134871;LOC689064;Hbb Hemoglobin subunit beta-2	ENSRNOP00000048546		P11517	NP_001104739	3	VVAGVASALAHK	5
IPI00231192	1	6	28	0.86	LOC100134871;LOC689064;Hbb Hemoglobin subunit beta-2	ENSRNOP00000048546		P11517	NP_001104739	2	ATVSGLWGK	1
IPI00231192	1	6	28	0.86	LOC100134871;LOC689064;Hbb Hemoglobin subunit beta-2	ENSRNOP00000048546		P11517	NP_001104739	4	GTFAHLSELHCDK	2
IPI00231192	1	6	28	0.86	LOC100134871;LOC689064;Hbb Hemoglobin subunit beta-2	ENSRNOP00000048546		P11517	NP_001104739	2	VINAFNDGLK	2
IPI00231192	1	6	28	0.86	LOC100134871;LOC689064;Hbb Hemoglobin subunit beta-2	ENSRNOP00000048546		P11517	NP_001104739	3	LHVDPENFR	2
IPI00231192	1	6	28	0.86	LOC100134871;LOC689064;Hbb Hemoglobin subunit beta-2	ENSRNOP00000048546		P11517	NP_001104739	4	VVAGVASALAHKYH	3
IPI00231192	1	6	28	0.86	LOC100134871;LOC689064;Hbb Hemoglobin subunit beta-2	ENSRNOP00000048546		P11517	NP_001104739	2	VVAGVASALAHK	4
IPI00231192	1	6	28	0.86	LOC100134871;LOC689064;Hbb Hemoglobin subunit beta-2	ENSRNOP00000048546		P11517	NP_001104739	5	GTFAHLSELHCDKLHVDPENFR	3
IPI00231192	1	6	28	0.86	LOC100134871;LOC689064;Hbb Hemoglobin subunit beta-2	ENSRNOP00000048546		P11517	NP_001104739	6	HLDNLKGTFAHLSELHCDKLHVDPENFR	1
IPI00231192	1	6	28	0.86	LOC100134871;LOC689064;Hbb Hemoglobin subunit beta-2	ENSRNOP00000048546		P11517	NP_001104739	3	FGDLSSASAIMGNPQVK	1
IPI00231192	1	6	28	0.86	LOC100134871;LOC689064;Hbb Hemoglobin subunit beta-2	ENSRNOP00000048546		P11517	NP_001104739	3	VVAGVASALAHKYH	1
IPI00207146	1	6	24	0.43	Hbb-b1 Zero beta-1 globin	ENSRNOP00000019914	Q62669		NP_942071	2	VVAGVASALAHKYH	4
IPI00207146	1	6	24	0.43	Hbb-b1 Zero beta-1 globin	ENSRNOP00000019914	Q62669		NP_942071	3	FGDLSSVSAIMGNPQVK	1
IPI00207146	1	6	24	0.43	Hbb-b1 Zero beta-1 globin	ENSRNOP00000019914	Q62669		NP_942071	2	KVINAFDDGLK	4
IPI00207146	1	6	24	0.43	Hbb-b1 Zero beta-1 globin	ENSRNOP00000019914	Q62669		NP_942071	2	EFTPSAQAAFQK	5
IPI00207146	1	6	24	0.43	Hbb-b1 Zero beta-1 globin	ENSRNOP00000019914	Q62669		NP_942071	3	KVINAFDDGLK	4
IPI00207146	1	6	24	0.43	Hbb-b1 Zero beta-1 globin	ENSRNOP00000019914	Q62669		NP_942071	2	FGDLSSVSAIMGNPQVK	1
IPI00207146	1	6	24	0.43	Hbb-b1 Zero beta-1 globin	ENSRNOP00000019914	Q62669		NP_942071	2	VINAFDDGLK	9
IPI00207146	1	6	24	0.43	Hbb-b1 Zero beta-1 globin	ENSRNOP00000019914	Q62669		NP_942071	3	VVAGVASALAHK	5
IPI00207146	1	6	24	0.43	Hbb-b1 Zero beta-1 globin	ENSRNOP00000019914	Q62669		NP_942071	3	LHVDPENFR	2
IPI00207146	1	6	24	0.43	Hbb-b1 Zero beta-1 globin	ENSRNOP00000019914	Q62669		NP_942071	4	VVAGVASALAHKYH	3
IPI00207146	1	6	24	0.43	Hbb-b1 Zero beta-1 globin	ENSRNOP00000019914	Q62669		NP_942071	2	VVAGVASALAHK	4
IPI00207146	1	6	24	0.43	Hbb-b1 Zero beta-1 globin	ENSRNOP00000019914	Q62669		NP_942071	3	LLGNMIVIMMGHHLGK	1
IPI00207146	1	6	24	0.43	Hbb-b1 Zero beta-1 globin	ENSRNOP00000019914	Q62669		NP_942071	3	VVAGVASALAHKYH	1
IPI00212478	0	0	0		Hbe1 RCG39817, isoform CRA_a	ENSRNOP00000040010	O88752		NP_001008890	2	LLVVYPWTQR	3
IPI00951116	0	0	0		Hbb 16 kDa protein	ENSRNOP00000048250				2	VVAGVASALAHKYH	4
IPI00951116	0	0	0		Hbb 16 kDa protein	ENSRNOP00000048250				2	YFDSFGDLSSASAIMGNPK	6
IPI00951116	0	0	0		Hbb 16 kDa protein	ENSRNOP00000048250				3	LLGNMIVIVLGHHLGK	10
IPI00951116	0	0	0		Hbb 16 kDa protein	ENSRNOP00000048250				3	VNPDDVGGEALGR	3
IPI00951116	0	0	0		Hbb 16 kDa protein	ENSRNOP00000048250				3	YFDSFGDLSSASAIMGNPK	2
IPI00951116	0	0	0		Hbb 16 kDa protein	ENSRNOP00000048250				4	LLGNMIVIVLGHHLGK	17
IPI00951116	0	0	0		Hbb 16 kDa protein	ENSRNOP00000048250				3	GTFAHLSELHCDK	3
IPI00951116	0	0	0		Hbb 16 kDa protein	ENSRNOP00000048250				3	KVINAFNDGLK	6
IPI00951116	0	0	0		Hbb 16 kDa protein	ENSRNOP00000048250				2	VNPDDVGGEALGR	16
IPI00951116	0	0	0		Hbb 16 kDa protein	ENSRNOP00000048250				2	LLGNMIVIVLGHHLGK	6
IPI00951116	0	0	0		Hbb 16 kDa protein	ENSRNOP00000048250				2	GTFAHLSELHCDK	2
IPI00951116	0	0	0		Hbb 16 kDa protein	ENSRNOP00000048250				2	AAVNGLWGK	2
IPI00951116	0	0	0		Hbb 16 kDa protein	ENSRNOP00000048250				2	KVINAFNDGLK	7
IPI00951116	0	0	0		Hbb 16 kDa protein	ENSRNOP00000048250				3	GTFAHLSELHCDKLHVDPENFR	5
IPI00951116	0	0	0		Hbb 16 kDa protein	ENSRNOP00000048250				2	LLVVYPWTQR	3
IPI00951116	0	0	0		Hbb 16 kDa protein	ENSRNOP00000048250				3	AAVNGLWGKVNPDDVGGEALGR	2
IPI00951116	0	0	0		Hbb 16 kDa protein	ENSRNOP00000048250				4	GTFAHLSELHCDKLHVDPENFR	3
IPI00951116	0	0	0		Hbb 16 kDa protein	ENSRNOP00000048250				5	HLDNLKGTFAHLSELHCDKLHVDPENFR	4
IPI00951116	0	0	0		Hbb 16 kDa protein	ENSRNOP00000048250				3	VVAGVASALAHK	5
IPI00951116	0	0	0		Hbb 16 kDa protein	ENSRNOP00000048250				4	GTFAHLSELHCDK	2
IPI00951116	0	0	0		Hbb 16 kDa protein	ENSRNOP00000048250				2	VINAFNDGLK	2
IPI00951116	0	0	0		Hbb 16 kDa protein	ENSRNOP00000048250				3	LHVDPENFR	2
IPI00951116	0	0	0		Hbb 16 kDa protein	ENSRNOP00000048250				4	VVAGVASALAHKYH	3
IPI00951116	0	0	0		Hbb 16 kDa protein	ENSRNOP00000048250				2	VVAGVASALAHK	4
IPI00951116	0	0	0		Hbb 16 kDa protein	ENSRNOP00000048250				5	GTFAHLSELHCDKLHVDPENFR	3
IPI00951116	0	0	0		Hbb 16 kDa protein	ENSRNOP00000048250				6	HLDNLKGTFAHLSELHCDKLHVDPENFR	1
IPI00951116	0	0	0		Hbb 16 kDa protein	ENSRNOP00000048250				3	VVAGVASALAHKYH	1
IPI00327469	1	26	106	1.51	Ahsg Alpha-2-HS-glycoprotein	ENSRNOP00000055223		P24090	NP_037030	2	AQNVPFPVSTLVEFVIAATDCTGQEVTDPAK	5
IPI00327469	1	26	106	1.51	Ahsg Alpha-2-HS-glycoprotein	ENSRNOP00000055223		P24090	NP_037030	2	ELACDDPETEHVALIAVDYLNK	6
IPI00327469	1	26	106	1.51	Ahsg Alpha-2-HS-glycoprotein	ENSRNOP00000055223		P24090	NP_037030	2	HAFSPVASVESASGEVLHSPK	2
IPI00327469	1	26	106	1.51	Ahsg Alpha-2-HS-glycoprotein	ENSRNOP00000055223		P24090	NP_037030	2	QQAEHAVEGDCDFHILK	3
IPI00327469	1	26	106	1.51	Ahsg Alpha-2-HS-glycoprotein	ENSRNOP00000055223		P24090	NP_037030	2	VGQPGDAGAAGPVAPLCPGR	8
IPI00327469	1	26	106	1.51	Ahsg Alpha-2-HS-glycoprotein	ENSRNOP00000055223		P24090	NP_037030	3	AQNVPFPVSTLVEFVIAATDCTGQEVTDPAK	7
IPI00327469	1	26	106	1.51	Ahsg Alpha-2-HS-glycoprotein	ENSRNOP00000055223		P24090	NP_037030	3	HAFSPVASVESASGEVLHSPK	5
IPI00327469	1	26	106	1.51	Ahsg Alpha-2-HS-glycoprotein	ENSRNOP00000055223		P24090	NP_037030	3	QQAEHAVEGDCDFHILKQDGQFR	1
IPI00327469	1	26	106	1.51	Ahsg Alpha-2-HS-glycoprotein	ENSRNOP00000055223		P24090	NP_037030	3	VLHAQCHSTPDSAEDVR	4
IPI00327469	1	26	106	1.51	Ahsg Alpha-2-HS-glycoprotein	ENSRNOP00000055223		P24090	NP_037030	3	ELACDDPETEHVALIAVDYLNK	6
IPI00327469	1	26	106	1.51	Ahsg Alpha-2-HS-glycoprotein	ENSRNOP00000055223		P24090	NP_037030	3	QQAEHAVEGDCDFHILK	10
IPI00327469	1	26	106	1.51	Ahsg Alpha-2-HS-glycoprotein	ENSRNOP00000055223		P24090	NP_037030	4	AQNVPFPVSTLVEFVIAATDCTGQEVTDPAK	2
IPI00327469	1	26	106	1.51	Ahsg Alpha-2-HS-glycoprotein	ENSRNOP00000055223		P24090	NP_037030	3	VGQPGDAGAAGPVAPLCPGR	3
IPI00327469	1	26	106	1.51	Ahsg Alpha-2-HS-glycoprotein	ENSRNOP00000055223		P24090	NP_037030	4	AQNVPFPVSTLVEFVIAATDCTGQEVTDPAKCNLLAEK	1
IPI00327469	1	26	106	1.51	Ahsg Alpha-2-HS-glycoprotein	ENSRNOP00000055223		P24090	NP_037030	2	LGGEEVSVACK	10
IPI00327469	1	26	106	1.51	Ahsg Alpha-2-HS-glycoprotein	ENSRNOP00000055223		P24090	NP_037030	4	VLHAQCHSTPDSAEDVRK	2
IPI00327469	1	26	106	1.51	Ahsg Alpha-2-HS-glycoprotein	ENSRNOP00000055223		P24090	NP_037030	4	QQAEHAVEGDCDFHILKQDGQFR	3
IPI00327469	1	26	106	1.51	Ahsg Alpha-2-HS-glycoprotein	ENSRNOP00000055223		P24090	NP_037030	4	ELACDDPETEHVALIAVDYLNK	4
IPI00327469	1	26	106	1.51	Ahsg Alpha-2-HS-glycoprotein	ENSRNOP00000055223		P24090	NP_037030	4	VLHAQCHSTPDSAEDVR	3
IPI00327469	1	26	106	1.51	Ahsg Alpha-2-HS-glycoprotein	ENSRNOP00000055223		P24090	NP_037030	3	QILNQIDKVK	8
IPI00327469	1	26	106	1.51	Ahsg Alpha-2-HS-glycoprotein	ENSRNOP00000055223		P24090	NP_037030	2	QYGFCK	3
IPI00327469	1	26	106	1.51	Ahsg Alpha-2-HS-glycoprotein	ENSRNOP00000055223		P24090	NP_037030	5	VLHAQCHSTPDSAEDVRK	1
IPI00327469	1	26	106	1.51	Ahsg Alpha-2-HS-glycoprotein	ENSRNOP00000055223		P24090	NP_037030	4	HAFSPVASVESASGEVLHSPK	1
IPI00327469	1	26	106	1.51	Ahsg Alpha-2-HS-glycoprotein	ENSRNOP00000055223		P24090	NP_037030	2	QILNQIDKVK	3
IPI00327469	1	26	106	1.51	Ahsg Alpha-2-HS-glycoprotein	ENSRNOP00000055223		P24090	NP_037030	4	QQAEHAVEGDCDFHILK	3
IPI00327469	1	26	106	1.51	Ahsg Alpha-2-HS-glycoprotein	ENSRNOP00000055223		P24090	NP_037030	2	QILNQIDK	2
IPI00327469	1	26	106	1.51	Ahsg Alpha-2-HS-glycoprotein	ENSRNOP00000055223		P24090	NP_037030	2	CNLLAEK	1
IPI00382246	0	0	0		Ahsg Aa2-066	ENSRNOP00000002464	Q7TP75			2	ELACDDPETEHVALIAVDYLNK	6
IPI00382246	0	0	0		Ahsg Aa2-066	ENSRNOP00000002464	Q7TP75			2	HAFSPVASVESASGEVLHSPK	2
IPI00382246	0	0	0		Ahsg Aa2-066	ENSRNOP00000002464	Q7TP75			2	QQAEHAVEGDCDFHILK	3
IPI00382246	0	0	0		Ahsg Aa2-066	ENSRNOP00000002464	Q7TP75			3	HAFSPVASVESASGEVLHSPK	5
IPI00382246	0	0	0		Ahsg Aa2-066	ENSRNOP00000002464	Q7TP75			3	QQAEHAVEGDCDFHILKQDGQFR	1
IPI00382246	0	0	0		Ahsg Aa2-066	ENSRNOP00000002464	Q7TP75			3	VLHAQCHSTPDSAEDVR	4
IPI00382246	0	0	0		Ahsg Aa2-066	ENSRNOP00000002464	Q7TP75			3	ELACDDPETEHVALIAVDYLNK	6
IPI00382246	0	0	0		Ahsg Aa2-066	ENSRNOP00000002464	Q7TP75			3	QQAEHAVEGDCDFHILK	10
IPI00382246	0	0	0		Ahsg Aa2-066	ENSRNOP00000002464	Q7TP75			2	LGGEEVSVACK	10
IPI00382246	0	0	0		Ahsg Aa2-066	ENSRNOP00000002464	Q7TP75			4	VLHAQCHSTPDSAEDVRK	2
IPI00382246	0	0	0		Ahsg Aa2-066	ENSRNOP00000002464	Q7TP75			4	QQAEHAVEGDCDFHILKQDGQFR	3
IPI00382246	0	0	0		Ahsg Aa2-066	ENSRNOP00000002464	Q7TP75			4	ELACDDPETEHVALIAVDYLNK	4
IPI00382246	0	0	0		Ahsg Aa2-066	ENSRNOP00000002464	Q7TP75			4	VLHAQCHSTPDSAEDVR	3
IPI00382246	0	0	0		Ahsg Aa2-066	ENSRNOP00000002464	Q7TP75			3	QILNQIDKVK	8
IPI00382246	0	0	0		Ahsg Aa2-066	ENSRNOP00000002464	Q7TP75			5	VLHAQCHSTPDSAEDVRK	1
IPI00382246	0	0	0		Ahsg Aa2-066	ENSRNOP00000002464	Q7TP75			4	HAFSPVASVESASGEVLHSPK	1
IPI00382246	0	0	0		Ahsg Aa2-066	ENSRNOP00000002464	Q7TP75			2	QILNQIDKVK	3
IPI00382246	0	0	0		Ahsg Aa2-066	ENSRNOP00000002464	Q7TP75			4	QQAEHAVEGDCDFHILK	3
IPI00382246	0	0	0		Ahsg Aa2-066	ENSRNOP00000002464	Q7TP75			2	QILNQIDK	2
IPI00361346	1	13	37	0.48	IgG-2a Ig gamma-2A chain C region	ENSRNOP00000058888,ENSRNOP00000062949	Q5M7V3,D3Z9M7,Q5BK05,Q5BJZ2	P20760	XP_002726819	3	VTCVVVDISQNDPEVR	5
IPI00361346	1	13	37	0.48	IgG-2a Ig gamma-2A chain C region	ENSRNOP00000058888,ENSRNOP00000062949	Q5M7V3,D3Z9M7,Q5BK05,Q5BJZ2	P20760	XP_002726819	2	VTCVVVDISQNDPEVR	4
IPI00361346	1	13	37	0.48	IgG-2a Ig gamma-2A chain C region	ENSRNOP00000058888,ENSRNOP00000062949	Q5M7V3,D3Z9M7,Q5BK05,Q5BJZ2	P20760	XP_002726819	2	VNSGAFPAPIEK	2
IPI00361346	1	13	37	0.48	IgG-2a Ig gamma-2A chain C region	ENSRNOP00000058888,ENSRNOP00000062949	Q5M7V3,D3Z9M7,Q5BK05,Q5BJZ2	P20760	XP_002726819	3	FSWFIDDVEVHTAQTHAPEK	3
IPI00361346	1	13	37	0.48	IgG-2a Ig gamma-2A chain C region	ENSRNOP00000058888,ENSRNOP00000062949	Q5M7V3,D3Z9M7,Q5BK05,Q5BJZ2	P20760	XP_002726819	2	DVLTITLTPK	3
IPI00361346	1	13	37	0.48	IgG-2a Ig gamma-2A chain C region	ENSRNOP00000058888,ENSRNOP00000062949	Q5M7V3,D3Z9M7,Q5BK05,Q5BJZ2	P20760	XP_002726819	2	GFYPPDIYTEWK	2
IPI00361346	1	13	37	0.48	IgG-2a Ig gamma-2A chain C region	ENSRNOP00000058888,ENSRNOP00000062949	Q5M7V3,D3Z9M7,Q5BK05,Q5BJZ2	P20760	XP_002726819	2	MNGQPQENYK	3
IPI00361346	1	13	37	0.48	IgG-2a Ig gamma-2A chain C region	ENSRNOP00000058888,ENSRNOP00000062949	Q5M7V3,D3Z9M7,Q5BK05,Q5BJZ2	P20760	XP_002726819	2	CKVNSGAFPAPIEK	2
IPI00361346	1	13	37	0.48	IgG-2a Ig gamma-2A chain C region	ENSRNOP00000058888,ENSRNOP00000062949	Q5M7V3,D3Z9M7,Q5BK05,Q5BJZ2	P20760	XP_002726819	2	SVSELPIVHR	3
IPI00361346	1	13	37	0.48	IgG-2a Ig gamma-2A chain C region	ENSRNOP00000058888,ENSRNOP00000062949	Q5M7V3,D3Z9M7,Q5BK05,Q5BJZ2	P20760	XP_002726819	3	TKDVLTITLTPK	3
IPI00361346	1	13	37	0.48	IgG-2a Ig gamma-2A chain C region	ENSRNOP00000058888,ENSRNOP00000062949	Q5M7V3,D3Z9M7,Q5BK05,Q5BJZ2	P20760	XP_002726819	3	SVSELPIVHR	4
IPI00361346	1	13	37	0.48	IgG-2a Ig gamma-2A chain C region	ENSRNOP00000058888,ENSRNOP00000062949	Q5M7V3,D3Z9M7,Q5BK05,Q5BJZ2	P20760	XP_002726819	3	CKVNSGAFPAPIEK	2
IPI00361346	1	13	37	0.48	IgG-2a Ig gamma-2A chain C region	ENSRNOP00000058888,ENSRNOP00000062949	Q5M7V3,D3Z9M7,Q5BK05,Q5BJZ2	P20760	XP_002726819	4	FSWFIDDVEVHTAQTHAPEK	1
IPI00554077	0	0	0		Ighg Ig gamma-1 chain C region	ENSRNOP00000006975	Q5I0J0,Q569B4,Q4VBH1	P20759		2	DVLTITLTPK	3
IPI00554077	0	0	0		Ighg Ig gamma-1 chain C region	ENSRNOP00000006975	Q5I0J0,Q569B4,Q4VBH1	P20759		2	VTSAAFPSPIEK	1
IPI00363974	1	11	22	0.31	Gsn Isoform 1 of Gelsolin	ENSRNOP00000025857		Q68FP1-1	NP_001004080	3	NWRDPDQTDGPGLSYLS	1
IPI00363974	1	11	22	0.31	Gsn Isoform 1 of Gelsolin	ENSRNOP00000025857		Q68FP1-1	NP_001004080	4	NWRDPDQTDGPGLSYLSSHIANVER	4
IPI00363974	1	11	22	0.31	Gsn Isoform 1 of Gelsolin	ENSRNOP00000025857		Q68FP1-1	NP_001004080	2	QTQVSVLPEGGETPLFK	2
IPI00363974	1	11	22	0.31	Gsn Isoform 1 of Gelsolin	ENSRNOP00000025857		Q68FP1-1	NP_001004080	3	AQHVQVEEGSEPDGFWEALGGK	1
IPI00363974	1	11	22	0.31	Gsn Isoform 1 of Gelsolin	ENSRNOP00000025857		Q68FP1-1	NP_001004080	3	DSQEEEKTEALTSAK	3
IPI00363974	1	11	22	0.31	Gsn Isoform 1 of Gelsolin	ENSRNOP00000025857		Q68FP1-1	NP_001004080	2	HVVPNEVVVQR	3
IPI00363974	1	11	22	0.31	Gsn Isoform 1 of Gelsolin	ENSRNOP00000025857		Q68FP1-1	NP_001004080	4	VSETRPSTMVVEHPEFLK	1
IPI00363974	1	11	22	0.31	Gsn Isoform 1 of Gelsolin	ENSRNOP00000025857		Q68FP1-1	NP_001004080	3	HVVPNEVVVQR	4
IPI00363974	1	11	22	0.31	Gsn Isoform 1 of Gelsolin	ENSRNOP00000025857		Q68FP1-1	NP_001004080	2	SEDCFILDHGR	1
IPI00363974	1	11	22	0.31	Gsn Isoform 1 of Gelsolin	ENSRNOP00000025857		Q68FP1-1	NP_001004080	2	TGALELLK	1
IPI00363974	1	11	22	0.31	Gsn Isoform 1 of Gelsolin	ENSRNOP00000025857		Q68FP1-1	NP_001004080	3	AGKEPGLQIWR	1
IPI00923716	0	0	0		Gsn Isoform 2 of Gelsolin			Q68FP1-2		3	NWRDPDQTDGPGLSYLS	1
IPI00923716	0	0	0		Gsn Isoform 2 of Gelsolin			Q68FP1-2		4	NWRDPDQTDGPGLSYLSSHIANVER	4
IPI00923716	0	0	0		Gsn Isoform 2 of Gelsolin			Q68FP1-2		2	QTQVSVLPEGGETPLFK	2
IPI00923716	0	0	0		Gsn Isoform 2 of Gelsolin			Q68FP1-2		3	AQHVQVEEGSEPDGFWEALGGK	1
IPI00923716	0	0	0		Gsn Isoform 2 of Gelsolin			Q68FP1-2		3	DSQEEEKTEALTSAK	3
IPI00923716	0	0	0		Gsn Isoform 2 of Gelsolin			Q68FP1-2		2	HVVPNEVVVQR	3
IPI00923716	0	0	0		Gsn Isoform 2 of Gelsolin			Q68FP1-2		3	HVVPNEVVVQR	4
IPI00923716	0	0	0		Gsn Isoform 2 of Gelsolin			Q68FP1-2		2	SEDCFILDHGR	1
IPI00923716	0	0	0		Gsn Isoform 2 of Gelsolin			Q68FP1-2		2	TGALELLK	1
IPI00923716	0	0	0		Gsn Isoform 2 of Gelsolin			Q68FP1-2		3	AGKEPGLQIWR	1
IPI00365542	1	6	7	0.11	Uncharacterized protein	ENSRNOP00000008321	D3ZQN7			4	EHCNGSDCHCDKTTGQCSCLPNVIGQNCDR	1
IPI00365542	1	6	7	0.11	Uncharacterized protein	ENSRNOP00000008321	D3ZQN7			4	LQSLDLSAAAEMTCGTHPGADCSESECGGPNCR	2
IPI00365542	1	6	7	0.11	Uncharacterized protein	ENSRNOP00000008321	D3ZQN7			5	GNCFCYGHASECAPVDGFNEEVEGMVHGHCMCR	1
IPI00365542	1	6	7	0.11	Uncharacterized protein	ENSRNOP00000008321	D3ZQN7			4	ACDCDPRGIETPQCDQSTGQCVCVEGVEGPRCDK	1
IPI00365542	1	6	7	0.11	Uncharacterized protein	ENSRNOP00000008321	D3ZQN7			5	LQSLDLSAAAEMTCGTHPGADCSESECGGPNCR	1
IPI00365542	1	6	7	0.11	Uncharacterized protein	ENSRNOP00000008321	D3ZQN7			3	LQSLDLSAAAEMTCGTHPGADCSESECGGPNCR	1
IPI00365542	1	6	7	0.11	Uncharacterized protein	ENSRNOP00000008321	D3ZQN7			4	GIETPQCDQSTGQCVCVEGVEGPRCDKCTR	1
IPI00780252	0	0	0		Uncharacterized protein	ENSRNOP00000056837	D3ZIX0			5	GNCFCYGHASECAPVDGFNEEVEGMVHGHCMCR	1
IPI00366159	1	2	5	0.08	Ltbp3 latent transforming growth factor beta binding protein 3	ENSRNOP00000028262			NP_001178490	4	REVCWGQRGEDGMCMGPLAGPALTFDDCCCR	4
IPI00366159	1	2	5	0.08	Ltbp3 latent transforming growth factor beta binding protein 3	ENSRNOP00000028262			NP_001178490	4	YCVDVNECEAEPCGPGRGICMNTGGSYNCHCNRGYR	1
IPI00366159	1	2	5	0.08	Ltbp3 latent transforming growth factor beta binding protein 3	ENSRNOP00000028262			NP_001178490	4	YCVDVNECEAEPCGPGRGICMNTGGSYNCHCNR	1
IPI00203795	0	0	0		Ltbp3 136 kDa protein	ENSRNOP00000028229,ENSRNOP00000061699	O35282			4	YCVDVNECEAEPCGPGRGICMNTGGSYNCHCNRGYR	1
IPI00203795	0	0	0		Ltbp3 136 kDa protein	ENSRNOP00000028229,ENSRNOP00000061699	O35282			4	YCVDVNECEAEPCGPGRGICMNTGGSYNCHCNR	1
IPI00368550	1	4	9	0.14	C5 complement component 5	ENSRNOP00000060337		P08650	XP_345343,XP_001079130	2	GLLIGEFLSTVLSK	5
IPI00368550	1	4	9	0.14	C5 complement component 5	ENSRNOP00000060337		P08650	XP_345343,XP_001079130	2	ALVEGVDQLLTDYQIK	1
IPI00368550	1	4	9	0.14	C5 complement component 5	ENSRNOP00000060337		P08650	XP_345343,XP_001079130	3	GLLIGEFLSTVLSK	2
IPI00368550	1	4	9	0.14	C5 complement component 5	ENSRNOP00000060337		P08650	XP_345343,XP_001079130	2	ITSATEENIFVK	1
IPI00951248	0	0	0		Uncharacterized protein	ENSRNOP00000025534	D3ZY36			2	ALVEGVDQLLTDYQIK	1
IPI00951248	0	0	0		Uncharacterized protein	ENSRNOP00000025534	D3ZY36			2	ITSATEENIFVK	1
IPI00382185	1	6	20	0.33	Cfb Da1-24	ENSRNOP00000038738,ENSRNOP00000000477	D4A0Y1,Q6MG74,Q7TP05		NP_997631	2	KAEGISEFYDYDVALIK	3
IPI00382185	1	6	20	0.33	Cfb Da1-24	ENSRNOP00000038738,ENSRNOP00000000477	D4A0Y1,Q6MG74,Q7TP05		NP_997631	3	KAEGISEFYDYDVALIK	4
IPI00382185	1	6	20	0.33	Cfb Da1-24	ENSRNOP00000038738,ENSRNOP00000000477	D4A0Y1,Q6MG74,Q7TP05		NP_997631	3	YSQTLRPICLPCTEGTTR	4
IPI00382185	1	6	20	0.33	Cfb Da1-24	ENSRNOP00000038738,ENSRNOP00000000477	D4A0Y1,Q6MG74,Q7TP05		NP_997631	4	FLCTGGVDPYADPNTCKGDSGGPLIVHKR	3
IPI00382185	1	6	20	0.33	Cfb Da1-24	ENSRNOP00000038738,ENSRNOP00000000477	D4A0Y1,Q6MG74,Q7TP05		NP_997631	4	FLCTGGVDPYADPNTCKGDSGGPLIVHK	5
IPI00382185	1	6	20	0.33	Cfb Da1-24	ENSRNOP00000038738,ENSRNOP00000000477	D4A0Y1,Q6MG74,Q7TP05		NP_997631	5	FLCTGGVDPYADPNTCKGDSGGPLIVHKR	1
IPI00951533	0	0	0		Cfb Uncharacterized protein	ENSRNOP00000059051	D4A9D5			2	KAEGISEFYDYDVALIK	3
IPI00951533	0	0	0		Cfb Uncharacterized protein	ENSRNOP00000059051	D4A9D5			3	KAEGISEFYDYDVALIK	4
IPI00951533	0	0	0		Cfb Uncharacterized protein	ENSRNOP00000059051	D4A9D5			3	YSQTLRPICLPCTEGTTR	4
IPI00389331	1	3	4	0.07	Ltbp1 187 kDa protein	ENSRNOP00000040099,ENSRNOP00000045250	D3ZAA3	Q00918	NP_067598	4	NTDGSFRCTCGQGYQLSAAKDQCEDIDECEHR	1
IPI00389331	1	3	4	0.07	Ltbp1 187 kDa protein	ENSRNOP00000040099,ENSRNOP00000045250	D3ZAA3	Q00918	NP_067598	4	QECCCTSGAGWGDNCEIFPCPVQGTAEFSEMCPRGK	2
IPI00389331	1	3	4	0.07	Ltbp1 187 kDa protein	ENSRNOP00000040099,ENSRNOP00000045250	D3ZAA3	Q00918	NP_067598	4	DADECLLFGEEICKNGYCLNTQPGYECYCK	1
IPI00950666	0	0	0		Ltbp1 Uncharacterized protein	ENSRNOP00000059312	D4A6T7			4	NTDGSFRCTCGQGYQLSAAKDQCEDIDECEHR	1
IPI00392886	1	78	342	5.06	A2m Alpha-2-macroglobulin	ENSRNOP00000019346	Q5D178	P06238	NP_036620	2	ASVTVLGDILGSAMQNTQDLLK	16
IPI00392886	1	78	342	5.06	A2m Alpha-2-macroglobulin	ENSRNOP00000019346	Q5D178	P06238	NP_036620	2	ESLVFAQTDKPIYKPGQTVR	2
IPI00392886	1	78	342	5.06	A2m Alpha-2-macroglobulin	ENSRNOP00000019346	Q5D178	P06238	NP_036620	2	KYSNPSNCFGEESVAFCEK	4
IPI00392886	1	78	342	5.06	A2m Alpha-2-macroglobulin	ENSRNOP00000019346	Q5D178	P06238	NP_036620	2	TEVSNNHVLIYLDK	4
IPI00392886	1	78	342	5.06	A2m Alpha-2-macroglobulin	ENSRNOP00000019346	Q5D178	P06238	NP_036620	2	YSAPCSTDYGNA	4
IPI00392886	1	78	342	5.06	A2m Alpha-2-macroglobulin	ENSRNOP00000019346	Q5D178	P06238	NP_036620	2	YSNPSNCFGEESVAFCEK	3
IPI00392886	1	78	342	5.06	A2m Alpha-2-macroglobulin	ENSRNOP00000019346	Q5D178	P06238	NP_036620	3	ASVTVLGDILGSAMQNTQDLLK	17
IPI00392886	1	78	342	5.06	A2m Alpha-2-macroglobulin	ENSRNOP00000019346	Q5D178	P06238	NP_036620	3	IAQWQNFNLEGGLK	2
IPI00392886	1	78	342	5.06	A2m Alpha-2-macroglobulin	ENSRNOP00000019346	Q5D178	P06238	NP_036620	3	QQNSHGGFSSTQDTVVALHALSK	5
IPI00392886	1	78	342	5.06	A2m Alpha-2-macroglobulin	ENSRNOP00000019346	Q5D178	P06238	NP_036620	3	RQEYEMQLDVHAK	2
IPI00392886	1	78	342	5.06	A2m Alpha-2-macroglobulin	ENSRNOP00000019346	Q5D178	P06238	NP_036620	3	YSNPSNCFGEESVAFCEK	2
IPI00392886	1	78	342	5.06	A2m Alpha-2-macroglobulin	ENSRNOP00000019346	Q5D178	P06238	NP_036620	4	RQEYEMQLDVHAK	8
IPI00392886	1	78	342	5.06	A2m Alpha-2-macroglobulin	ENSRNOP00000019346	Q5D178	P06238	NP_036620	3	TVEHPFSVEEFVLPK	6
IPI00392886	1	78	342	5.06	A2m Alpha-2-macroglobulin	ENSRNOP00000019346	Q5D178	P06238	NP_036620	3	VAVQLEASPDFLAAPEEK	5
IPI00392886	1	78	342	5.06	A2m Alpha-2-macroglobulin	ENSRNOP00000019346	Q5D178	P06238	NP_036620	3	ALLSVMASPQSLCGLR	2
IPI00392886	1	78	342	5.06	A2m Alpha-2-macroglobulin	ENSRNOP00000019346	Q5D178	P06238	NP_036620	3	SFLHLESLPDK	3
IPI00392886	1	78	342	5.06	A2m Alpha-2-macroglobulin	ENSRNOP00000019346	Q5D178	P06238	NP_036620	3	DGSYSTFGDKPGR	4
IPI00392886	1	78	342	5.06	A2m Alpha-2-macroglobulin	ENSRNOP00000019346	Q5D178	P06238	NP_036620	3	KYSNPSNCFGEESVAFCEK	5
IPI00392886	1	78	342	5.06	A2m Alpha-2-macroglobulin	ENSRNOP00000019346	Q5D178	P06238	NP_036620	3	QGIPFVGQVLLVDGR	11
IPI00392886	1	78	342	5.06	A2m Alpha-2-macroglobulin	ENSRNOP00000019346	Q5D178	P06238	NP_036620	2	DGSYSTFGDKPGR	4
IPI00392886	1	78	342	5.06	A2m Alpha-2-macroglobulin	ENSRNOP00000019346	Q5D178	P06238	NP_036620	2	QGIPFVGQVLLVDGR	14
IPI00392886	1	78	342	5.06	A2m Alpha-2-macroglobulin	ENSRNOP00000019346	Q5D178	P06238	NP_036620	3	AVDQSVLLMKPETELSASLIYDLLPVK	14
IPI00392886	1	78	342	5.06	A2m Alpha-2-macroglobulin	ENSRNOP00000019346	Q5D178	P06238	NP_036620	2	VAVQLEASPDFLAAPEEK	9
IPI00392886	1	78	342	5.06	A2m Alpha-2-macroglobulin	ENSRNOP00000019346	Q5D178	P06238	NP_036620	3	CDQTLEVQAHYILNGEAMQELK	1
IPI00392886	1	78	342	5.06	A2m Alpha-2-macroglobulin	ENSRNOP00000019346	Q5D178	P06238	NP_036620	2	FQVNNNNQLLLQR	8
IPI00392886	1	78	342	5.06	A2m Alpha-2-macroglobulin	ENSRNOP00000019346	Q5D178	P06238	NP_036620	4	QQNSHGGFSSTQDTVVALHALSK	3
IPI00392886	1	78	342	5.06	A2m Alpha-2-macroglobulin	ENSRNOP00000019346	Q5D178	P06238	NP_036620	2	FSINTDDIMGTSLTVR	4
IPI00392886	1	78	342	5.06	A2m Alpha-2-macroglobulin	ENSRNOP00000019346	Q5D178	P06238	NP_036620	2	TVEHPFSVEEFVLPK	5
IPI00392886	1	78	342	5.06	A2m Alpha-2-macroglobulin	ENSRNOP00000019346	Q5D178	P06238	NP_036620	2	VTGEGCVYLQTSLK	6
IPI00392886	1	78	342	5.06	A2m Alpha-2-macroglobulin	ENSRNOP00000019346	Q5D178	P06238	NP_036620	2	ALLSVMASPQSLCGLR	5
IPI00392886	1	78	342	5.06	A2m Alpha-2-macroglobulin	ENSRNOP00000019346	Q5D178	P06238	NP_036620	2	IQEEGTGVEETGK	6
IPI00392886	1	78	342	5.06	A2m Alpha-2-macroglobulin	ENSRNOP00000019346	Q5D178	P06238	NP_036620	2	MVSGFIPLKPTVK	3
IPI00392886	1	78	342	5.06	A2m Alpha-2-macroglobulin	ENSRNOP00000019346	Q5D178	P06238	NP_036620	2	ELCGNEVPVVPEQGK	2
IPI00392886	1	78	342	5.06	A2m Alpha-2-macroglobulin	ENSRNOP00000019346	Q5D178	P06238	NP_036620	2	ATVLNYLPTCIR	5
IPI00392886	1	78	342	5.06	A2m Alpha-2-macroglobulin	ENSRNOP00000019346	Q5D178	P06238	NP_036620	2	NALFCLDTAWK	4
IPI00392886	1	78	342	5.06	A2m Alpha-2-macroglobulin	ENSRNOP00000019346	Q5D178	P06238	NP_036620	2	AVDQSVLLMKPETELSASLIYDLLPVK	3
IPI00392886	1	78	342	5.06	A2m Alpha-2-macroglobulin	ENSRNOP00000019346	Q5D178	P06238	NP_036620	3	SHCICMNQR	4
IPI00392886	1	78	342	5.06	A2m Alpha-2-macroglobulin	ENSRNOP00000019346	Q5D178	P06238	NP_036620	2	IAQWQNFNLEGGLK	5
IPI00392886	1	78	342	5.06	A2m Alpha-2-macroglobulin	ENSRNOP00000019346	Q5D178	P06238	NP_036620	3	LSFVNVDSHFR	4
IPI00392886	1	78	342	5.06	A2m Alpha-2-macroglobulin	ENSRNOP00000019346	Q5D178	P06238	NP_036620	2	QLSFPLSSEPTQGSYK	8
IPI00392886	1	78	342	5.06	A2m Alpha-2-macroglobulin	ENSRNOP00000019346	Q5D178	P06238	NP_036620	4	HRDGSYSTFGDKPGR	7
IPI00392886	1	78	342	5.06	A2m Alpha-2-macroglobulin	ENSRNOP00000019346	Q5D178	P06238	NP_036620	2	LPSDVVEESAR	4
IPI00392886	1	78	342	5.06	A2m Alpha-2-macroglobulin	ENSRNOP00000019346	Q5D178	P06238	NP_036620	3	YEIENCLANKVDLVFRPNSGLPATR	3
IPI00392886	1	78	342	5.06	A2m Alpha-2-macroglobulin	ENSRNOP00000019346	Q5D178	P06238	NP_036620	4	VVSLDESFHPLNELIPLLYIQDPK	3
IPI00392886	1	78	342	5.06	A2m Alpha-2-macroglobulin	ENSRNOP00000019346	Q5D178	P06238	NP_036620	3	HRDGSYSTFGDKPGR	3
IPI00392886	1	78	342	5.06	A2m Alpha-2-macroglobulin	ENSRNOP00000019346	Q5D178	P06238	NP_036620	2	ELCGNEVPVVPEQGKK	5
IPI00392886	1	78	342	5.06	A2m Alpha-2-macroglobulin	ENSRNOP00000019346	Q5D178	P06238	NP_036620	3	ESLVFAQTDKPIYKPGQTVR	2
IPI00392886	1	78	342	5.06	A2m Alpha-2-macroglobulin	ENSRNOP00000019346	Q5D178	P06238	NP_036620	2	RQEYEMQLDVHAK	2
IPI00392886	1	78	342	5.06	A2m Alpha-2-macroglobulin	ENSRNOP00000019346	Q5D178	P06238	NP_036620	3	SFLHLESLPDKLR	6
IPI00392886	1	78	342	5.06	A2m Alpha-2-macroglobulin	ENSRNOP00000019346	Q5D178	P06238	NP_036620	3	IQEEGTGVEETGKGLTK	5
IPI00392886	1	78	342	5.06	A2m Alpha-2-macroglobulin	ENSRNOP00000019346	Q5D178	P06238	NP_036620	3	ATVLNYLPTCIR	1
IPI00392886	1	78	342	5.06	A2m Alpha-2-macroglobulin	ENSRNOP00000019346	Q5D178	P06238	NP_036620	3	ELCGNEVPVVPEQGKK	5
IPI00392886	1	78	342	5.06	A2m Alpha-2-macroglobulin	ENSRNOP00000019346	Q5D178	P06238	NP_036620	3	AGTHVLPLK	5
IPI00392886	1	78	342	5.06	A2m Alpha-2-macroglobulin	ENSRNOP00000019346	Q5D178	P06238	NP_036620	2	LSFVNVDSHFR	2
IPI00392886	1	78	342	5.06	A2m Alpha-2-macroglobulin	ENSRNOP00000019346	Q5D178	P06238	NP_036620	2	VYDYYEKDEFAVAK	4
IPI00392886	1	78	342	5.06	A2m Alpha-2-macroglobulin	ENSRNOP00000019346	Q5D178	P06238	NP_036620	4	AVDQSVLLMKPETELSASLIYDLLPVK	2
IPI00392886	1	78	342	5.06	A2m Alpha-2-macroglobulin	ENSRNOP00000019346	Q5D178	P06238	NP_036620	2	YEIENCLANK	2
IPI00392886	1	78	342	5.06	A2m Alpha-2-macroglobulin	ENSRNOP00000019346	Q5D178	P06238	NP_036620	2	IQEEGTGVEETGKGLTK	3
IPI00392886	1	78	342	5.06	A2m Alpha-2-macroglobulin	ENSRNOP00000019346	Q5D178	P06238	NP_036620	2	YGSATFTR	2
IPI00392886	1	78	342	5.06	A2m Alpha-2-macroglobulin	ENSRNOP00000019346	Q5D178	P06238	NP_036620	2	VAVQLEASPDFLAAPEEKEQR	4
IPI00392886	1	78	342	5.06	A2m Alpha-2-macroglobulin	ENSRNOP00000019346	Q5D178	P06238	NP_036620	3	DLTGFPQGADQREEDTNGCVK	3
IPI00392886	1	78	342	5.06	A2m Alpha-2-macroglobulin	ENSRNOP00000019346	Q5D178	P06238	NP_036620	2	VTLPTVPGDYTVK	9
IPI00392886	1	78	342	5.06	A2m Alpha-2-macroglobulin	ENSRNOP00000019346	Q5D178	P06238	NP_036620	2	VTVNICR	4
IPI00392886	1	78	342	5.06	A2m Alpha-2-macroglobulin	ENSRNOP00000019346	Q5D178	P06238	NP_036620	3	VDLVFRPNSGLPATR	2
IPI00392886	1	78	342	5.06	A2m Alpha-2-macroglobulin	ENSRNOP00000019346	Q5D178	P06238	NP_036620	2	SSGSLLNNAMK	2
IPI00392886	1	78	342	5.06	A2m Alpha-2-macroglobulin	ENSRNOP00000019346	Q5D178	P06238	NP_036620	4	YEIENCLANKVDLVFRPNSGLPATR	2
IPI00392886	1	78	342	5.06	A2m Alpha-2-macroglobulin	ENSRNOP00000019346	Q5D178	P06238	NP_036620	3	VYDYYEKDEFAVAK	1
IPI00392886	1	78	342	5.06	A2m Alpha-2-macroglobulin	ENSRNOP00000019346	Q5D178	P06238	NP_036620	2	LSQQLDGR	6
IPI00392886	1	78	342	5.06	A2m Alpha-2-macroglobulin	ENSRNOP00000019346	Q5D178	P06238	NP_036620	2	DLTGFPQGADQR	1
IPI00392886	1	78	342	5.06	A2m Alpha-2-macroglobulin	ENSRNOP00000019346	Q5D178	P06238	NP_036620	3	NHANTWLTAFVLK	2
IPI00392886	1	78	342	5.06	A2m Alpha-2-macroglobulin	ENSRNOP00000019346	Q5D178	P06238	NP_036620	3	MVSGFIPLKPTVK	5
IPI00392886	1	78	342	5.06	A2m Alpha-2-macroglobulin	ENSRNOP00000019346	Q5D178	P06238	NP_036620	2	HTASWAVIPK	2
IPI00392886	1	78	342	5.06	A2m Alpha-2-macroglobulin	ENSRNOP00000019346	Q5D178	P06238	NP_036620	2	AGTHVLPLK	3
IPI00392886	1	78	342	5.06	A2m Alpha-2-macroglobulin	ENSRNOP00000019346	Q5D178	P06238	NP_036620	4	SFLHLESLPDKLR	3
IPI00392886	1	78	342	5.06	A2m Alpha-2-macroglobulin	ENSRNOP00000019346	Q5D178	P06238	NP_036620	2	LVLYAILPNGEVVGDTAK	1
IPI00392886	1	78	342	5.06	A2m Alpha-2-macroglobulin	ENSRNOP00000019346	Q5D178	P06238	NP_036620	3	VAVQLEASPDFLAAPEEKEQR	1
IPI00392886	1	78	342	5.06	A2m Alpha-2-macroglobulin	ENSRNOP00000019346	Q5D178	P06238	NP_036620	2	SFLHLESLPDKLR	3
IPI00392886	1	78	342	5.06	A2m Alpha-2-macroglobulin	ENSRNOP00000019346	Q5D178	P06238	NP_036620	3	VVSLDESFHPLNELIPLLYIQDPK	1
IPI00392886	1	78	342	5.06	A2m Alpha-2-macroglobulin	ENSRNOP00000019346	Q5D178	P06238	NP_036620	4	TVEHPFSVEEFVLPKFEVR	1
IPI00392886	1	78	342	5.06	A2m Alpha-2-macroglobulin	ENSRNOP00000019346	Q5D178	P06238	NP_036620	2	GEAFTLK	2
IPI00392886	1	78	342	5.06	A2m Alpha-2-macroglobulin	ENSRNOP00000019346	Q5D178	P06238	NP_036620	2	VFTNSNIR	3
IPI00392886	1	78	342	5.06	A2m Alpha-2-macroglobulin	ENSRNOP00000019346	Q5D178	P06238	NP_036620	2	YSVLPR	2
IPI00392886	1	78	342	5.06	A2m Alpha-2-macroglobulin	ENSRNOP00000019346	Q5D178	P06238	NP_036620	2	GCFSQLVK	2
IPI00212666	1	5	13	0.61	Mug1;LOC297568 Isoform 1 of Murinoglobulin-1	ENSRNOP00000008574		Q03626-1	NP_075591	2	LPSSEEEESLDINIEGAK	4
IPI00212666	1	5	13	0.61	Mug1;LOC297568 Isoform 1 of Murinoglobulin-1	ENSRNOP00000008574		Q03626-1	NP_075591	2	YMVLVPSQLYTETPEK	3
IPI00212666	1	5	13	0.61	Mug1;LOC297568 Isoform 1 of Murinoglobulin-1	ENSRNOP00000008574		Q03626-1	NP_075591	3	NLHPLNELFPLAYIEDPK	5
IPI00212666	1	5	13	0.61	Mug1;LOC297568 Isoform 1 of Murinoglobulin-1	ENSRNOP00000008574		Q03626-1	NP_075591	3	VYHKEESSCIHSSCTAER	3
IPI00212666	1	5	13	0.61	Mug1;LOC297568 Isoform 1 of Murinoglobulin-1	ENSRNOP00000008574		Q03626-1	NP_075591	4	VYHKEESSCIHSSCTAER	5
IPI00212666	1	5	13	0.61	Mug1;LOC297568 Isoform 1 of Murinoglobulin-1	ENSRNOP00000008574		Q03626-1	NP_075591	3	ISLCHGNPSFSSETK	3
IPI00212666	1	5	13	0.61	Mug1;LOC297568 Isoform 1 of Murinoglobulin-1	ENSRNOP00000008574		Q03626-1	NP_075591	2	NLHPLNELFPLAYIEDPK	4
IPI00212666	1	5	13	0.61	Mug1;LOC297568 Isoform 1 of Murinoglobulin-1	ENSRNOP00000008574		Q03626-1	NP_075591	2	QLSFSLSAEPIQGPYK	3
IPI00212666	1	5	13	0.61	Mug1;LOC297568 Isoform 1 of Murinoglobulin-1	ENSRNOP00000008574		Q03626-1	NP_075591	2	LTAQPAPSPEDLALSMGTIK	3
IPI00212666	1	5	13	0.61	Mug1;LOC297568 Isoform 1 of Murinoglobulin-1	ENSRNOP00000008574		Q03626-1	NP_075591	2	TPLVTIQSSGSFSQK	4
IPI00212666	1	5	13	0.61	Mug1;LOC297568 Isoform 1 of Murinoglobulin-1	ENSRNOP00000008574		Q03626-1	NP_075591	2	ISLCHGNPSFSSETK	3
IPI00212666	1	5	13	0.61	Mug1;LOC297568 Isoform 1 of Murinoglobulin-1	ENSRNOP00000008574		Q03626-1	NP_075591	3	EHTFSSLLCASDAELSETLSLLLPPTVVK	4
IPI00212666	1	5	13	0.61	Mug1;LOC297568 Isoform 1 of Murinoglobulin-1	ENSRNOP00000008574		Q03626-1	NP_075591	3	LTAQPAPSPEDLALSMGTIK	2
IPI00212666	1	5	13	0.61	Mug1;LOC297568 Isoform 1 of Murinoglobulin-1	ENSRNOP00000008574		Q03626-1	NP_075591	3	AFIFIDESHITDAFTWLSK	1
IPI00212666	1	5	13	0.61	Mug1;LOC297568 Isoform 1 of Murinoglobulin-1	ENSRNOP00000008574		Q03626-1	NP_075591	2	AHFSVMGDILSSAIK	1
IPI00212666	1	5	13	0.61	Mug1;LOC297568 Isoform 1 of Murinoglobulin-1	ENSRNOP00000008574		Q03626-1	NP_075591	2	VTASPQSLCGLR	4
IPI00212666	1	5	13	0.61	Mug1;LOC297568 Isoform 1 of Murinoglobulin-1	ENSRNOP00000008574		Q03626-1	NP_075591	4	VVSMDKNLHPLNELFPLAYIEDPK	3
IPI00212666	1	5	13	0.61	Mug1;LOC297568 Isoform 1 of Murinoglobulin-1	ENSRNOP00000008574		Q03626-1	NP_075591	2	ALGCLEASWETIEQGR	1
IPI00212666	1	5	13	0.61	Mug1;LOC297568 Isoform 1 of Murinoglobulin-1	ENSRNOP00000008574		Q03626-1	NP_075591	2	HGIPFFVK	2
IPI00212666	1	5	13	0.61	Mug1;LOC297568 Isoform 1 of Murinoglobulin-1	ENSRNOP00000008574		Q03626-1	NP_075591	3	MLSGFIPLKPTVK	2
IPI00212666	1	5	13	0.61	Mug1;LOC297568 Isoform 1 of Murinoglobulin-1	ENSRNOP00000008574		Q03626-1	NP_075591	2	VQTVPLTCNNPK	3
IPI00212666	1	5	13	0.61	Mug1;LOC297568 Isoform 1 of Murinoglobulin-1	ENSRNOP00000008574		Q03626-1	NP_075591	3	VHLSFSPSQSLPASQTHMR	3
IPI00212666	1	5	13	0.61	Mug1;LOC297568 Isoform 1 of Murinoglobulin-1	ENSRNOP00000008574		Q03626-1	NP_075591	2	VLIVEPEGIKK	3
IPI00212666	1	5	13	0.61	Mug1;LOC297568 Isoform 1 of Murinoglobulin-1	ENSRNOP00000008574		Q03626-1	NP_075591	3	VLIVEPEGIKK	3
IPI00212666	1	5	13	0.61	Mug1;LOC297568 Isoform 1 of Murinoglobulin-1	ENSRNOP00000008574		Q03626-1	NP_075591	3	AHFSVMGDILSSAIK	2
IPI00212666	1	5	13	0.61	Mug1;LOC297568 Isoform 1 of Murinoglobulin-1	ENSRNOP00000008574		Q03626-1	NP_075591	4	NKVHLSFSPSQSLPASQTHMR	3
IPI00212666	1	5	13	0.61	Mug1;LOC297568 Isoform 1 of Murinoglobulin-1	ENSRNOP00000008574		Q03626-1	NP_075591	3	ESVVFVQTDKPVYKPGQSVK	1
IPI00212666	1	5	13	0.61	Mug1;LOC297568 Isoform 1 of Murinoglobulin-1	ENSRNOP00000008574		Q03626-1	NP_075591	3	LVDIKGDPIPNEQVFIK	2
IPI00212666	1	5	13	0.61	Mug1;LOC297568 Isoform 1 of Murinoglobulin-1	ENSRNOP00000008574		Q03626-1	NP_075591	3	VVSMDKNLHPLNELFPLAYIEDPK	3
IPI00212666	1	5	13	0.61	Mug1;LOC297568 Isoform 1 of Murinoglobulin-1	ENSRNOP00000008574		Q03626-1	NP_075591	5	VYHKEESSCIHSSCTAER	1
IPI00212666	1	5	13	0.61	Mug1;LOC297568 Isoform 1 of Murinoglobulin-1	ENSRNOP00000008574		Q03626-1	NP_075591	2	VLIVEPEGIK	1
IPI00201262	1	5	12	0.55	Mug1;LOC297568 Alpha-1-inhibitor 3	ENSRNOP00000049473		P14046	NP_001033064	2	LPSSEEEESLDINIEGAK	4
IPI00201262	1	5	12	0.55	Mug1;LOC297568 Alpha-1-inhibitor 3	ENSRNOP00000049473		P14046	NP_001033064	2	YMVLVPSQLYTETPEK	3
IPI00201262	1	5	12	0.55	Mug1;LOC297568 Alpha-1-inhibitor 3	ENSRNOP00000049473		P14046	NP_001033064	3	NLHPLNELFPLAYIEDPK	5
IPI00201262	1	5	12	0.55	Mug1;LOC297568 Alpha-1-inhibitor 3	ENSRNOP00000049473		P14046	NP_001033064	3	VYHKEESSCIHSSCTAER	3
IPI00201262	1	5	12	0.55	Mug1;LOC297568 Alpha-1-inhibitor 3	ENSRNOP00000049473		P14046	NP_001033064	4	VYHKEESSCIHSSCTAER	5
IPI00201262	1	5	12	0.55	Mug1;LOC297568 Alpha-1-inhibitor 3	ENSRNOP00000049473		P14046	NP_001033064	3	ISLCHGNPTFSSETK	4
IPI00201262	1	5	12	0.55	Mug1;LOC297568 Alpha-1-inhibitor 3	ENSRNOP00000049473		P14046	NP_001033064	2	NLHPLNELFPLAYIEDPK	4
IPI00201262	1	5	12	0.55	Mug1;LOC297568 Alpha-1-inhibitor 3	ENSRNOP00000049473		P14046	NP_001033064	2	QLSFSLSAEPIQGPYK	3
IPI00201262	1	5	12	0.55	Mug1;LOC297568 Alpha-1-inhibitor 3	ENSRNOP00000049473		P14046	NP_001033064	2	LTAQPAPSPEDLALSMGTIK	3
IPI00201262	1	5	12	0.55	Mug1;LOC297568 Alpha-1-inhibitor 3	ENSRNOP00000049473		P14046	NP_001033064	3	EHTFSSLLCASDAELSETLSLLLPPTVVK	4
IPI00201262	1	5	12	0.55	Mug1;LOC297568 Alpha-1-inhibitor 3	ENSRNOP00000049473		P14046	NP_001033064	3	LTAQPAPSPEDLALSMGTIK	2
IPI00201262	1	5	12	0.55	Mug1;LOC297568 Alpha-1-inhibitor 3	ENSRNOP00000049473		P14046	NP_001033064	3	AFIFIDESHITDAFTWLSK	1
IPI00201262	1	5	12	0.55	Mug1;LOC297568 Alpha-1-inhibitor 3	ENSRNOP00000049473		P14046	NP_001033064	2	AHFSVMGDILSSAIK	1
IPI00201262	1	5	12	0.55	Mug1;LOC297568 Alpha-1-inhibitor 3	ENSRNOP00000049473		P14046	NP_001033064	2	VTASPQSLCGLR	4
IPI00201262	1	5	12	0.55	Mug1;LOC297568 Alpha-1-inhibitor 3	ENSRNOP00000049473		P14046	NP_001033064	4	VVSMDKNLHPLNELFPLAYIEDPK	3
IPI00201262	1	5	12	0.55	Mug1;LOC297568 Alpha-1-inhibitor 3	ENSRNOP00000049473		P14046	NP_001033064	2	ISLCHGNPTFSSETK	2
IPI00201262	1	5	12	0.55	Mug1;LOC297568 Alpha-1-inhibitor 3	ENSRNOP00000049473		P14046	NP_001033064	3	LVDIKGDPIPNEQVLIK	1
IPI00201262	1	5	12	0.55	Mug1;LOC297568 Alpha-1-inhibitor 3	ENSRNOP00000049473		P14046	NP_001033064	2	HGIPFFVK	2
IPI00201262	1	5	12	0.55	Mug1;LOC297568 Alpha-1-inhibitor 3	ENSRNOP00000049473		P14046	NP_001033064	3	MLSGFIPLKPTVK	2
IPI00201262	1	5	12	0.55	Mug1;LOC297568 Alpha-1-inhibitor 3	ENSRNOP00000049473		P14046	NP_001033064	2	VQTVPLTCNNPK	3
IPI00201262	1	5	12	0.55	Mug1;LOC297568 Alpha-1-inhibitor 3	ENSRNOP00000049473		P14046	NP_001033064	3	VHLSFSPSQSLPASQTHMR	3
IPI00201262	1	5	12	0.55	Mug1;LOC297568 Alpha-1-inhibitor 3	ENSRNOP00000049473		P14046	NP_001033064	2	VLIVEPEGIKK	3
IPI00201262	1	5	12	0.55	Mug1;LOC297568 Alpha-1-inhibitor 3	ENSRNOP00000049473		P14046	NP_001033064	3	VLIVEPEGIKK	3
IPI00201262	1	5	12	0.55	Mug1;LOC297568 Alpha-1-inhibitor 3	ENSRNOP00000049473		P14046	NP_001033064	2	SSGSLLNNAMK	2
IPI00201262	1	5	12	0.55	Mug1;LOC297568 Alpha-1-inhibitor 3	ENSRNOP00000049473		P14046	NP_001033064	3	AHFSVMGDILSSAIK	2
IPI00201262	1	5	12	0.55	Mug1;LOC297568 Alpha-1-inhibitor 3	ENSRNOP00000049473		P14046	NP_001033064	4	NKVHLSFSPSQSLPASQTHMR	3
IPI00201262	1	5	12	0.55	Mug1;LOC297568 Alpha-1-inhibitor 3	ENSRNOP00000049473		P14046	NP_001033064	3	VVSMDKNLHPLNELFPLAYIEDPK	3
IPI00201262	1	5	12	0.55	Mug1;LOC297568 Alpha-1-inhibitor 3	ENSRNOP00000049473		P14046	NP_001033064	5	VYHKEESSCIHSSCTAER	1
IPI00201262	1	5	12	0.55	Mug1;LOC297568 Alpha-1-inhibitor 3	ENSRNOP00000049473		P14046	NP_001033064	3	QSPGPCGSEVATVPETGRK	3
IPI00201262	1	5	12	0.55	Mug1;LOC297568 Alpha-1-inhibitor 3	ENSRNOP00000049473		P14046	NP_001033064	3	SPLPQEPPRKDPPPK	3
IPI00201262	1	5	12	0.55	Mug1;LOC297568 Alpha-1-inhibitor 3	ENSRNOP00000049473		P14046	NP_001033064	2	GEAFTLK	2
IPI00201262	1	5	12	0.55	Mug1;LOC297568 Alpha-1-inhibitor 3	ENSRNOP00000049473		P14046	NP_001033064	2	VLIVEPEGIK	1
IPI00201262	1	5	12	0.55	Mug1;LOC297568 Alpha-1-inhibitor 3	ENSRNOP00000049473		P14046	NP_001033064	4	VPNAISVYDEIINVTACATYTYGKPVPGHVK	1
IPI00368704	0.9952	1	1	0.2	Cpamd8 similar to Murinoglobulin 1 homolog	ENSRNOP00000019892			XP_001060284	2	LPSSEEEESLDINIEGAK	4
IPI00368704	0.9952	1	1	0.2	Cpamd8 similar to Murinoglobulin 1 homolog	ENSRNOP00000019892			XP_001060284	3	NLHPLNELFPLAYIEDPK	5
IPI00368704	0.9952	1	1	0.2	Cpamd8 similar to Murinoglobulin 1 homolog	ENSRNOP00000019892			XP_001060284	2	NLHPLNELFPLAYIEDPK	4
IPI00368704	0.9952	1	1	0.2	Cpamd8 similar to Murinoglobulin 1 homolog	ENSRNOP00000019892			XP_001060284	2	QLSFSLSAEPIQGPYK	3
IPI00368704	0.9952	1	1	0.2	Cpamd8 similar to Murinoglobulin 1 homolog	ENSRNOP00000019892			XP_001060284	3	EHTFSSLLCASDAELSETLSLLLPPTVVK	4
IPI00368704	0.9952	1	1	0.2	Cpamd8 similar to Murinoglobulin 1 homolog	ENSRNOP00000019892			XP_001060284	2	AHFSVMGDILSSAIK	1
IPI00368704	0.9952	1	1	0.2	Cpamd8 similar to Murinoglobulin 1 homolog	ENSRNOP00000019892			XP_001060284	2	VTASPQSLCGLR	4
IPI00368704	0.9952	1	1	0.2	Cpamd8 similar to Murinoglobulin 1 homolog	ENSRNOP00000019892			XP_001060284	4	VYHKEENSCIHSSCTAER	1
IPI00368704	0.9952	1	1	0.2	Cpamd8 similar to Murinoglobulin 1 homolog	ENSRNOP00000019892			XP_001060284	2	HGIPFFVK	2
IPI00368704	0.9952	1	1	0.2	Cpamd8 similar to Murinoglobulin 1 homolog	ENSRNOP00000019892			XP_001060284	3	MLSGFIPLKPTVK	2
IPI00368704	0.9952	1	1	0.2	Cpamd8 similar to Murinoglobulin 1 homolog	ENSRNOP00000019892			XP_001060284	2	VQTVPLTCNNPK	3
IPI00368704	0.9952	1	1	0.2	Cpamd8 similar to Murinoglobulin 1 homolog	ENSRNOP00000019892			XP_001060284	3	AHFSVMGDILSSAIK	2
IPI00368704	0.9952	1	1	0.2	Cpamd8 similar to Murinoglobulin 1 homolog	ENSRNOP00000019892			XP_001060284	3	ESVVFVQTDKPVYKPGQSVK	1
IPI00368704	0.9952	1	1	0.2	Cpamd8 similar to Murinoglobulin 1 homolog	ENSRNOP00000019892			XP_001060284	2	GEAFTLK	2
IPI00368704	0.9952	1	1	0.2	Cpamd8 similar to Murinoglobulin 1 homolog	ENSRNOP00000019892			XP_001060284	2	VLIVEPEGIK	1
IPI00476749	0	0	0		Mug2 Uncharacterized protein	ENSRNOP00000031075,ENSRNOP00000040516	D4AA52	Q6IE52	NP_001002826	2	LPSSEEEESLDINIEGAK	4
IPI00476749	0	0	0		Mug2 Uncharacterized protein	ENSRNOP00000031075,ENSRNOP00000040516	D4AA52	Q6IE52	NP_001002826	2	YMVLVPSQLYTETPEK	3
IPI00476749	0	0	0		Mug2 Uncharacterized protein	ENSRNOP00000031075,ENSRNOP00000040516	D4AA52	Q6IE52	NP_001002826	2	QLSFSLSAEPIQGPYK	3
IPI00476749	0	0	0		Mug2 Uncharacterized protein	ENSRNOP00000031075,ENSRNOP00000040516	D4AA52	Q6IE52	NP_001002826	3	AFIFIDESHITDAFTWLSK	1
IPI00476749	0	0	0		Mug2 Uncharacterized protein	ENSRNOP00000031075,ENSRNOP00000040516	D4AA52	Q6IE52	NP_001002826	2	AHFSVMGDILSSAIK	1
IPI00476749	0	0	0		Mug2 Uncharacterized protein	ENSRNOP00000031075,ENSRNOP00000040516	D4AA52	Q6IE52	NP_001002826	2	VTASPQSLCGLR	4
IPI00476749	0	0	0		Mug2 Uncharacterized protein	ENSRNOP00000031075,ENSRNOP00000040516	D4AA52	Q6IE52	NP_001002826	2	ALGCLEASWETIEQGR	1
IPI00476749	0	0	0		Mug2 Uncharacterized protein	ENSRNOP00000031075,ENSRNOP00000040516	D4AA52	Q6IE52	NP_001002826	2	HGIPFFVK	2
IPI00476749	0	0	0		Mug2 Uncharacterized protein	ENSRNOP00000031075,ENSRNOP00000040516	D4AA52	Q6IE52	NP_001002826	3	MLSGFIPLKPTVK	2
IPI00476749	0	0	0		Mug2 Uncharacterized protein	ENSRNOP00000031075,ENSRNOP00000040516	D4AA52	Q6IE52	NP_001002826	3	VHLSFSPSQSLPASQTHMR	3
IPI00476749	0	0	0		Mug2 Uncharacterized protein	ENSRNOP00000031075,ENSRNOP00000040516	D4AA52	Q6IE52	NP_001002826	2	VLIVEPEGIKK	3
IPI00476749	0	0	0		Mug2 Uncharacterized protein	ENSRNOP00000031075,ENSRNOP00000040516	D4AA52	Q6IE52	NP_001002826	3	VLIVEPEGIKK	3
IPI00476749	0	0	0		Mug2 Uncharacterized protein	ENSRNOP00000031075,ENSRNOP00000040516	D4AA52	Q6IE52	NP_001002826	3	AHFSVMGDILSSAIK	2
IPI00476749	0	0	0		Mug2 Uncharacterized protein	ENSRNOP00000031075,ENSRNOP00000040516	D4AA52	Q6IE52	NP_001002826	4	NKVHLSFSPSQSLPASQTHMR	3
IPI00476749	0	0	0		Mug2 Uncharacterized protein	ENSRNOP00000031075,ENSRNOP00000040516	D4AA52	Q6IE52	NP_001002826	3	LVDIKGDPIPNEQVFIK	2
IPI00476749	0	0	0		Mug2 Uncharacterized protein	ENSRNOP00000031075,ENSRNOP00000040516	D4AA52	Q6IE52	NP_001002826	2	GEAFTLK	2
IPI00476749	0	0	0		Mug2 Uncharacterized protein	ENSRNOP00000031075,ENSRNOP00000040516	D4AA52	Q6IE52	NP_001002826	2	VLIVEPEGIK	1
IPI00780167	0	0	0		Mug1;LOC297568 Uncharacterized protein	ENSRNOP00000019969	D4A6E3			2	LPSSEEEESLDINIEGAK	4
IPI00780167	0	0	0		Mug1;LOC297568 Uncharacterized protein	ENSRNOP00000019969	D4A6E3			2	YMVLVPSQLYTETPEK	3
IPI00780167	0	0	0		Mug1;LOC297568 Uncharacterized protein	ENSRNOP00000019969	D4A6E3			3	NLHPLNELFPLAYIEDPK	5
IPI00780167	0	0	0		Mug1;LOC297568 Uncharacterized protein	ENSRNOP00000019969	D4A6E3			3	VYHKEESSCIHSSCTAER	3
IPI00780167	0	0	0		Mug1;LOC297568 Uncharacterized protein	ENSRNOP00000019969	D4A6E3			4	VYHKEESSCIHSSCTAER	5
IPI00780167	0	0	0		Mug1;LOC297568 Uncharacterized protein	ENSRNOP00000019969	D4A6E3			2	NLHPLNELFPLAYIEDPK	4
IPI00780167	0	0	0		Mug1;LOC297568 Uncharacterized protein	ENSRNOP00000019969	D4A6E3			2	QLSFSLSAEPIQGPYK	3
IPI00780167	0	0	0		Mug1;LOC297568 Uncharacterized protein	ENSRNOP00000019969	D4A6E3			2	LTAQPAPSPEDLALSMGTIK	3
IPI00780167	0	0	0		Mug1;LOC297568 Uncharacterized protein	ENSRNOP00000019969	D4A6E3			2	TPLVTIQSSGSFSQK	4
IPI00780167	0	0	0		Mug1;LOC297568 Uncharacterized protein	ENSRNOP00000019969	D4A6E3			3	EHTFSSLLCASDAELSETLSLLLPPTVVK	4
IPI00780167	0	0	0		Mug1;LOC297568 Uncharacterized protein	ENSRNOP00000019969	D4A6E3			3	LTAQPAPSPEDLALSMGTIK	2
IPI00780167	0	0	0		Mug1;LOC297568 Uncharacterized protein	ENSRNOP00000019969	D4A6E3			3	AFIFIDESHITDAFTWLSK	1
IPI00780167	0	0	0		Mug1;LOC297568 Uncharacterized protein	ENSRNOP00000019969	D4A6E3			2	AHFSVMGDILSSAIK	1
IPI00780167	0	0	0		Mug1;LOC297568 Uncharacterized protein	ENSRNOP00000019969	D4A6E3			2	VTASPQSLCGLR	4
IPI00780167	0	0	0		Mug1;LOC297568 Uncharacterized protein	ENSRNOP00000019969	D4A6E3			4	VVSMDKNLHPLNELFPLAYIEDPK	3
IPI00780167	0	0	0		Mug1;LOC297568 Uncharacterized protein	ENSRNOP00000019969	D4A6E3			2	ALGCLEASWETIEQGR	1
IPI00780167	0	0	0		Mug1;LOC297568 Uncharacterized protein	ENSRNOP00000019969	D4A6E3			2	HGIPFFVK	2
IPI00780167	0	0	0		Mug1;LOC297568 Uncharacterized protein	ENSRNOP00000019969	D4A6E3			3	MLSGFIPLKPTVK	2
IPI00780167	0	0	0		Mug1;LOC297568 Uncharacterized protein	ENSRNOP00000019969	D4A6E3			2	VQTVPLTCNNPK	3
IPI00780167	0	0	0		Mug1;LOC297568 Uncharacterized protein	ENSRNOP00000019969	D4A6E3			3	VHLSFSPSQSLPASQTHMR	3
IPI00780167	0	0	0		Mug1;LOC297568 Uncharacterized protein	ENSRNOP00000019969	D4A6E3			2	VLIVEPEGIKK	3
IPI00780167	0	0	0		Mug1;LOC297568 Uncharacterized protein	ENSRNOP00000019969	D4A6E3			3	VLIVEPEGIKK	3
IPI00780167	0	0	0		Mug1;LOC297568 Uncharacterized protein	ENSRNOP00000019969	D4A6E3			3	AHFSVMGDILSSAIK	2
IPI00780167	0	0	0		Mug1;LOC297568 Uncharacterized protein	ENSRNOP00000019969	D4A6E3			4	NKVHLSFSPSQSLPASQTHMR	3
IPI00780167	0	0	0		Mug1;LOC297568 Uncharacterized protein	ENSRNOP00000019969	D4A6E3			3	LVDIKGDPIPNEQVFIK	2
IPI00780167	0	0	0		Mug1;LOC297568 Uncharacterized protein	ENSRNOP00000019969	D4A6E3			3	VVSMDKNLHPLNELFPLAYIEDPK	3
IPI00780167	0	0	0		Mug1;LOC297568 Uncharacterized protein	ENSRNOP00000019969	D4A6E3			5	VYHKEESSCIHSSCTAER	1
IPI00780167	0	0	0		Mug1;LOC297568 Uncharacterized protein	ENSRNOP00000019969	D4A6E3			2	VLIVEPEGIK	1
IPI00817073	0	0	0		Mug1;LOC297568 Isoform 2 of Murinoglobulin-1			Q03626-2		2	LPSSEEEESLDINIEGAK	4
IPI00817073	0	0	0		Mug1;LOC297568 Isoform 2 of Murinoglobulin-1			Q03626-2		2	YMVLVPSQLYTETPEK	3
IPI00817073	0	0	0		Mug1;LOC297568 Isoform 2 of Murinoglobulin-1			Q03626-2		3	NLHPLNELFPLAYIEDPK	5
IPI00817073	0	0	0		Mug1;LOC297568 Isoform 2 of Murinoglobulin-1			Q03626-2		3	VYHKEESSCIHSSCTAER	3
IPI00817073	0	0	0		Mug1;LOC297568 Isoform 2 of Murinoglobulin-1			Q03626-2		4	VYHKEESSCIHSSCTAER	5
IPI00817073	0	0	0		Mug1;LOC297568 Isoform 2 of Murinoglobulin-1			Q03626-2		2	NLHPLNELFPLAYIEDPK	4
IPI00817073	0	0	0		Mug1;LOC297568 Isoform 2 of Murinoglobulin-1			Q03626-2		2	QLSFSLSAEPIQGPYK	3
IPI00817073	0	0	0		Mug1;LOC297568 Isoform 2 of Murinoglobulin-1			Q03626-2		2	LTAQPAPSPEDLALSMGTIK	3
IPI00817073	0	0	0		Mug1;LOC297568 Isoform 2 of Murinoglobulin-1			Q03626-2		2	TPLVTIQSSGSFSQK	4
IPI00817073	0	0	0		Mug1;LOC297568 Isoform 2 of Murinoglobulin-1			Q03626-2		3	EHTFSSLLCASDAELSETLSLLLPPTVVK	4
IPI00817073	0	0	0		Mug1;LOC297568 Isoform 2 of Murinoglobulin-1			Q03626-2		3	LTAQPAPSPEDLALSMGTIK	2
IPI00817073	0	0	0		Mug1;LOC297568 Isoform 2 of Murinoglobulin-1			Q03626-2		3	AFIFIDESHITDAFTWLSK	1
IPI00817073	0	0	0		Mug1;LOC297568 Isoform 2 of Murinoglobulin-1			Q03626-2		2	AHFSVMGDILSSAIK	1
IPI00817073	0	0	0		Mug1;LOC297568 Isoform 2 of Murinoglobulin-1			Q03626-2		2	VTASPQSLCGLR	4
IPI00817073	0	0	0		Mug1;LOC297568 Isoform 2 of Murinoglobulin-1			Q03626-2		4	VVSMDKNLHPLNELFPLAYIEDPK	3
IPI00817073	0	0	0		Mug1;LOC297568 Isoform 2 of Murinoglobulin-1			Q03626-2		2	ALGCLEASWETIEQGR	1
IPI00817073	0	0	0		Mug1;LOC297568 Isoform 2 of Murinoglobulin-1			Q03626-2		2	HGIPFFVK	2
IPI00817073	0	0	0		Mug1;LOC297568 Isoform 2 of Murinoglobulin-1			Q03626-2		3	MLSGFIPLKPTVK	2
IPI00817073	0	0	0		Mug1;LOC297568 Isoform 2 of Murinoglobulin-1			Q03626-2		2	VQTVPLTCNNPK	3
IPI00817073	0	0	0		Mug1;LOC297568 Isoform 2 of Murinoglobulin-1			Q03626-2		3	VHLSFSPSQSLPASQTHMR	3
IPI00817073	0	0	0		Mug1;LOC297568 Isoform 2 of Murinoglobulin-1			Q03626-2		2	VLIVEPEGIKK	3
IPI00817073	0	0	0		Mug1;LOC297568 Isoform 2 of Murinoglobulin-1			Q03626-2		3	VLIVEPEGIKK	3
IPI00817073	0	0	0		Mug1;LOC297568 Isoform 2 of Murinoglobulin-1			Q03626-2		3	AHFSVMGDILSSAIK	2
IPI00817073	0	0	0		Mug1;LOC297568 Isoform 2 of Murinoglobulin-1			Q03626-2		4	NKVHLSFSPSQSLPASQTHMR	3
IPI00817073	0	0	0		Mug1;LOC297568 Isoform 2 of Murinoglobulin-1			Q03626-2		3	ESVVFVQTDKPVYKPGQSVK	1
IPI00817073	0	0	0		Mug1;LOC297568 Isoform 2 of Murinoglobulin-1			Q03626-2		3	LVDIKGDPIPNEQVFIK	2
IPI00817073	0	0	0		Mug1;LOC297568 Isoform 2 of Murinoglobulin-1			Q03626-2		3	VVSMDKNLHPLNELFPLAYIEDPK	3
IPI00817073	0	0	0		Mug1;LOC297568 Isoform 2 of Murinoglobulin-1			Q03626-2		5	VYHKEESSCIHSSCTAER	1
IPI00817073	0	0	0		Mug1;LOC297568 Isoform 2 of Murinoglobulin-1			Q03626-2		2	VLIVEPEGIK	1
IPI00882390	0	0	0		Mug1;LOC297568 Rat plasma proteinase inhibitor alpha-1-inhibitor III group 3 variant 36A (Fragment)		Q9JMK6			2	SSGSLLNNAMK	2
IPI00421857	1	8	19	0.22	Krt1 Keratin, type II cytoskeletal 1	ENSRNOP00000029276		Q6IMF3	NP_001008802	3	FLEQQNQVLQTKWELLQQVDTSTR	3
IPI00421857	1	8	19	0.22	Krt1 Keratin, type II cytoskeletal 1	ENSRNOP00000029276		Q6IMF3	NP_001008802	2	WELLQQVDTSTR	3
IPI00421857	1	8	19	0.22	Krt1 Keratin, type II cytoskeletal 1	ENSRNOP00000029276		Q6IMF3	NP_001008802	2	FLEQQNQVLQTK	3
IPI00421857	1	8	19	0.22	Krt1 Keratin, type II cytoskeletal 1	ENSRNOP00000029276		Q6IMF3	NP_001008802	2	TNAENEFVTIKK	3
IPI00421857	1	8	19	0.22	Krt1 Keratin, type II cytoskeletal 1	ENSRNOP00000029276		Q6IMF3	NP_001008802	2	DYQELMNTK	2
IPI00421857	1	8	19	0.22	Krt1 Keratin, type II cytoskeletal 1	ENSRNOP00000029276		Q6IMF3	NP_001008802	3	TNAENEFVTIKK	3
IPI00421857	1	8	19	0.22	Krt1 Keratin, type II cytoskeletal 1	ENSRNOP00000029276		Q6IMF3	NP_001008802	3	FLEQQNQVLQTK	1
IPI00421857	1	8	19	0.22	Krt1 Keratin, type II cytoskeletal 1	ENSRNOP00000029276		Q6IMF3	NP_001008802	3	FASFIDKVR	2
IPI00421857	1	8	19	0.22	Krt1 Keratin, type II cytoskeletal 1	ENSRNOP00000029276		Q6IMF3	NP_001008802	4	FLEQQNQVLQTKWELLQQVDTSTR	1
IPI00393340	0.999	3	11	0.16	LOC100365213 keratin 6A-like	ENSRNOP00000030967	Q63282	Q4FZU2	NP_001094477,XP_001065013,XP_002727023	2	SLDLDSIIAEVK	8
IPI00393340	0.999	3	11	0.16	LOC100365213 keratin 6A-like	ENSRNOP00000030967	Q63282	Q4FZU2	NP_001094477,XP_001065013,XP_002727023	3	SLDLDSIIAEVK	2
IPI00393340	0.999	3	11	0.16	LOC100365213 keratin 6A-like	ENSRNOP00000030967	Q63282	Q4FZU2	NP_001094477,XP_001065013,XP_002727023	2	YEELQITAGR	1
IPI00393340	0.999	3	11	0.16	LOC100365213 keratin 6A-like	ENSRNOP00000030967	Q63282	Q4FZU2	NP_001094477,XP_001065013,XP_002727023	3	FASFIDKVR	2
IPI00454475	0.9854	2	5	0.1	Krt77 Keratin, type II cytoskeletal 1b	ENSRNOP00000052203		Q6IG01	NP_001008807	3	NKYEDEINKR	4
IPI00454475	0.9854	2	5	0.1	Krt77 Keratin, type II cytoskeletal 1b	ENSRNOP00000052203		Q6IG01	NP_001008807	2	FLEQQNQVLQTK	3
IPI00454475	0.9854	2	5	0.1	Krt77 Keratin, type II cytoskeletal 1b	ENSRNOP00000052203		Q6IG01	NP_001008807	3	FLEQQNQVLQTK	1
IPI00454475	0.9854	2	5	0.1	Krt77 Keratin, type II cytoskeletal 1b	ENSRNOP00000052203		Q6IG01	NP_001008807	3	FASFIDKVR	2
IPI00454475	0.9854	2	5	0.1	Krt77 Keratin, type II cytoskeletal 1b	ENSRNOP00000052203		Q6IG01	NP_001008807	4	QIEQMHGSISDAEERGERALQDAK	1
IPI00207038	0	0	0		Krt75 keratin, type II cytoskeletal 75	ENSRNOP00000032622,ENSRNOP00000012640	Q6IFZ4	Q6IG05	NP_001008825,NP_001008828	2	SLDLDSIIAEVK	8
IPI00207038	0	0	0		Krt75 keratin, type II cytoskeletal 75	ENSRNOP00000032622,ENSRNOP00000012640	Q6IFZ4	Q6IG05	NP_001008825,NP_001008828	3	SLDLDSIIAEVK	2
IPI00207038	0	0	0		Krt75 keratin, type II cytoskeletal 75	ENSRNOP00000032622,ENSRNOP00000012640	Q6IFZ4	Q6IG05	NP_001008825,NP_001008828	3	FASFIDKVR	2
IPI00382153	0	0	0		LOC683720 rCG50520-like		Q63280	Q6P6Q2	NP_899162,XP_002727027	2	SLDLDSIIAEVK	8
IPI00382153	0	0	0		LOC683720 rCG50520-like		Q63280	Q6P6Q2	NP_899162,XP_002727027	3	NKYEDEINKR	4
IPI00382153	0	0	0		LOC683720 rCG50520-like		Q63280	Q6P6Q2	NP_899162,XP_002727027	3	SLDLDSIIAEVK	2
IPI00382153	0	0	0		LOC683720 rCG50520-like		Q63280	Q6P6Q2	NP_899162,XP_002727027	3	FASFIDKVR	2
IPI00389571	0	0	0		Krt4 Protein	ENSRNOP00000029068,ENSRNOP00000063782	Q6LCB1	Q10758	NP_955402	3	NKYEDEINKR	4
IPI00389571	0	0	0		Krt4 Protein	ENSRNOP00000029068,ENSRNOP00000063782	Q6LCB1	Q10758	NP_955402	3	FASFIDKVR	2
IPI00421778	0	0	0		LOC100362689 keratin 8-like	ENSRNOP00000012943,ENSRNOP00000035371,ENSRNOP00000011733,ENSRNOP00000010660,ENSRNOP00000046335,,ENSRNOP00000002214	D3ZSY5,Q6IFZ5	Q6IG00,Q6IG04,,Q6IG12,,,	NP_001008806,NP_001008809,NP_001008812,NP_001041335,NP_001008805,XP_001066742,XP_002727937	3	FASFIDKVR	2
IPI00421780	0	0	0		Krt73 Keratin, type II cytoskeletal 73	ENSRNOP00000013122		Q6IG03	NP_001008808	2	FLEQQNQVLQTK	3
IPI00421780	0	0	0		Krt73 Keratin, type II cytoskeletal 73	ENSRNOP00000013122		Q6IG03	NP_001008808	3	FLEQQNQVLQTK	1
IPI00421780	0	0	0		Krt73 Keratin, type II cytoskeletal 73	ENSRNOP00000013122		Q6IG03	NP_001008808	3	FASFIDKVR	2
IPI00568389	1	9	44	0.7	LOC683399 Igk protein-like isoform 2	ENSRNOP00000046255	Q4KM66,B2RZB2		XP_002726463,XP_002726464	2	ADYESHNLYTCEVVHK	1
IPI00568389	1	9	44	0.7	LOC683399 Igk protein-like isoform 2	ENSRNOP00000046255	Q4KM66,B2RZB2		XP_002726463,XP_002726464	3	ADYESHNLYTCEVVHK	2
IPI00568389	1	9	44	0.7	LOC683399 Igk protein-like isoform 2	ENSRNOP00000046255	Q4KM66,B2RZB2		XP_002726463,XP_002726464	3	RADAAPTVSIFPPSTEQLATGGASVVCLMNNFYPR	16
IPI00568389	1	9	44	0.7	LOC683399 Igk protein-like isoform 2	ENSRNOP00000046255	Q4KM66,B2RZB2		XP_002726463,XP_002726464	4	ADYESHNLYTCEVVHK	7
IPI00568389	1	9	44	0.7	LOC683399 Igk protein-like isoform 2	ENSRNOP00000046255	Q4KM66,B2RZB2		XP_002726463,XP_002726464	3	RDGVLDSVTDQDSK	2
IPI00568389	1	9	44	0.7	LOC683399 Igk protein-like isoform 2	ENSRNOP00000046255	Q4KM66,B2RZB2		XP_002726463,XP_002726464	2	RDGVLDSVTDQDSK	3
IPI00568389	1	9	44	0.7	LOC683399 Igk protein-like isoform 2	ENSRNOP00000046255	Q4KM66,B2RZB2		XP_002726463,XP_002726464	4	RADAAPTVSIFPPSTEQLATGGASVVCLMNNFYPR	7
IPI00568389	1	9	44	0.7	LOC683399 Igk protein-like isoform 2	ENSRNOP00000046255	Q4KM66,B2RZB2		XP_002726463,XP_002726464	2	DGVLDSVTDQDSK	5
IPI00568389	1	9	44	0.7	LOC683399 Igk protein-like isoform 2	ENSRNOP00000046255	Q4KM66,B2RZB2		XP_002726463,XP_002726464	3	ADAAPTVSIFPPSTEQLATGGASVVCLMNNFYPR	1
IPI00568389	1	9	44	0.7	LOC683399 Igk protein-like isoform 2	ENSRNOP00000046255	Q4KM66,B2RZB2		XP_002726463,XP_002726464	3	WKIDGTER	3
IPI00188967	0	0	0		LOC500183 Ig kappa chain C region, A allele			P01836		2	DGVLDSVTDQDSK	5
IPI00896756	0	0	0		LOC500180 Ig kappa chain C region, B allele			P01835		2	ADYESHNLYTCEVVHK	1
IPI00896756	0	0	0		LOC500180 Ig kappa chain C region, B allele			P01835		3	ADYESHNLYTCEVVHK	2
IPI00896756	0	0	0		LOC500180 Ig kappa chain C region, B allele			P01835		4	ADYESHNLYTCEVVHK	7
IPI00896756	0	0	0		LOC500180 Ig kappa chain C region, B allele			P01835		3	RDGVLDSVTDQDSK	2
IPI00896756	0	0	0		LOC500180 Ig kappa chain C region, B allele			P01835		2	RDGVLDSVTDQDSK	3
IPI00896756	0	0	0		LOC500180 Ig kappa chain C region, B allele			P01835		2	DGVLDSVTDQDSK	5
IPI00896756	0	0	0		LOC500180 Ig kappa chain C region, B allele			P01835		3	ADAAPTVSIFPPSTEQLATGGASVVCLMNNFYPR	1
IPI00896756	0	0	0		LOC500180 Ig kappa chain C region, B allele			P01835		3	WKIDGTER	3
IPI00655254	1	12	23	0.37	RGD1310507 LRRGT00161	ENSRNOP00000011889	Q6QI47		NP_001041356	2	FDEFFSGGCAPGANPDSR	2
IPI00655254	1	12	23	0.37	RGD1310507 LRRGT00161	ENSRNOP00000011889	Q6QI47		NP_001041356	3	RPVDEYEQCYLAR	3
IPI00655254	1	12	23	0.37	RGD1310507 LRRGT00161	ENSRNOP00000011889	Q6QI47		NP_001041356	2	DLLFTDAACGLLR	3
IPI00655254	1	12	23	0.37	RGD1310507 LRRGT00161	ENSRNOP00000011889	Q6QI47		NP_001041356	2	RPVDEYEQCYLAR	1
IPI00655254	1	12	23	0.37	RGD1310507 LRRGT00161	ENSRNOP00000011889	Q6QI47		NP_001041356	2	VLPAGGPAVACVR	1
IPI00655254	1	12	23	0.37	RGD1310507 LRRGT00161	ENSRNOP00000011889	Q6QI47		NP_001041356	3	KVLPAGGPAVACVR	2
IPI00655254	1	12	23	0.37	RGD1310507 LRRGT00161	ENSRNOP00000011889	Q6QI47		NP_001041356	2	CLQDGTGDVSFVR	2
IPI00655254	1	12	23	0.37	RGD1310507 LRRGT00161	ENSRNOP00000011889	Q6QI47		NP_001041356	3	KADRDQYELLCPDNTR	3
IPI00655254	1	12	23	0.37	RGD1310507 LRRGT00161	ENSRNOP00000011889	Q6QI47		NP_001041356	2	VAQEHFGK	3
IPI00655254	1	12	23	0.37	RGD1310507 LRRGT00161	ENSRNOP00000011889	Q6QI47		NP_001041356	3	SVDGKEDSIQELLR	2
IPI00655254	1	12	23	0.37	RGD1310507 LRRGT00161	ENSRNOP00000011889	Q6QI47		NP_001041356	2	SVDGKEDSIQELLR	1
IPI00655254	1	12	23	0.37	RGD1310507 LRRGT00161	ENSRNOP00000011889	Q6QI47		NP_001041356	3	WCIVSDHEATK	2
IPI00655254	1	12	23	0.37	RGD1310507 LRRGT00161	ENSRNOP00000011889	Q6QI47		NP_001041356	4	KADRDQYELLCPDNTR	1
IPI00655254	1	12	23	0.37	RGD1310507 LRRGT00161	ENSRNOP00000011889	Q6QI47		NP_001041356	3	VAQEHFGK	1
IPI00454245	0	0	0		RGD1310507 LRRGT00077	ENSRNOP00000049614	Q6TUG7			2	VLPAGGPAVACVR	1
IPI00454245	0	0	0		RGD1310507 LRRGT00077	ENSRNOP00000049614	Q6TUG7			3	KVLPAGGPAVACVR	2
IPI00454245	0	0	0		RGD1310507 LRRGT00077	ENSRNOP00000049614	Q6TUG7			2	CLQDGTGDVSFVR	2
IPI00454245	0	0	0		RGD1310507 LRRGT00077	ENSRNOP00000049614	Q6TUG7			3	WCIVSDHEATK	2
IPI00776529	0	0	0		RGD1310507 Aa2-001	ENSRNOP00000053319	E9PST1			2	DLLFTDAACGLLR	3
IPI00679202	1	82	305	4.46	Tf Isoform 1 of Serotransferrin	ENSRNOP00000045637		P12346-1	NP_001013128	2	DLKQEDFQLLCPDGTK	4
IPI00679202	1	82	305	4.46	Tf Isoform 1 of Serotransferrin	ENSRNOP00000045637		P12346-1	NP_001013128	2	EGYNGYTGAFQCLVEK	4
IPI00679202	1	82	305	4.46	Tf Isoform 1 of Serotransferrin	ENSRNOP00000045637		P12346-1	NP_001013128	2	EGYNGYTGAFQCLVEKGDVAFVK	4
IPI00679202	1	82	305	4.46	Tf Isoform 1 of Serotransferrin	ENSRNOP00000045637		P12346-1	NP_001013128	2	FDEFFSQGCAPGYK	6
IPI00679202	1	82	305	4.46	Tf Isoform 1 of Serotransferrin	ENSRNOP00000045637		P12346-1	NP_001013128	2	KPVDQYEDCYLAR	5
IPI00679202	1	82	305	4.46	Tf Isoform 1 of Serotransferrin	ENSRNOP00000045637		P12346-1	NP_001013128	2	LPEGTTYEEYLGAEYLQAVGNIR	6
IPI00679202	1	82	305	4.46	Tf Isoform 1 of Serotransferrin	ENSRNOP00000045637		P12346-1	NP_001013128	3	CLTKLPEGTTYEEYLGAEYLQAVGNIR	7
IPI00679202	1	82	305	4.46	Tf Isoform 1 of Serotransferrin	ENSRNOP00000045637		P12346-1	NP_001013128	3	CLTKLPEGTTYEEYLGAEYLQAVGNIRK	5
IPI00679202	1	82	305	4.46	Tf Isoform 1 of Serotransferrin	ENSRNOP00000045637		P12346-1	NP_001013128	3	DLFWKGDKDCTGNFCLFR	3
IPI00679202	1	82	305	4.46	Tf Isoform 1 of Serotransferrin	ENSRNOP00000045637		P12346-1	NP_001013128	3	EGYNGYTGAFQCLVEK	3
IPI00679202	1	82	305	4.46	Tf Isoform 1 of Serotransferrin	ENSRNOP00000045637		P12346-1	NP_001013128	3	FDEFFSQGCAPGYK	2
IPI00679202	1	82	305	4.46	Tf Isoform 1 of Serotransferrin	ENSRNOP00000045637		P12346-1	NP_001013128	3	GDKDCTGNFCLFR	2
IPI00679202	1	82	305	4.46	Tf Isoform 1 of Serotransferrin	ENSRNOP00000045637		P12346-1	NP_001013128	3	KPVTEFATCHLAQAPNHVVVSR	5
IPI00679202	1	82	305	4.46	Tf Isoform 1 of Serotransferrin	ENSRNOP00000045637		P12346-1	NP_001013128	3	INHCKFDEFFSQGCAPGYK	3
IPI00679202	1	82	305	4.46	Tf Isoform 1 of Serotransferrin	ENSRNOP00000045637		P12346-1	NP_001013128	3	INHCKFDEFFSQGCAPGYKK	1
IPI00679202	1	82	305	4.46	Tf Isoform 1 of Serotransferrin	ENSRNOP00000045637		P12346-1	NP_001013128	3	LPEGTTYEEYLGAEYLQAVGNIR	9
IPI00679202	1	82	305	4.46	Tf Isoform 1 of Serotransferrin	ENSRNOP00000045637		P12346-1	NP_001013128	3	WCAVSEHENTK	6
IPI00679202	1	82	305	4.46	Tf Isoform 1 of Serotransferrin	ENSRNOP00000045637		P12346-1	NP_001013128	4	CLTKLPEGTTYEEYLGAEYLQAVGNIRK	5
[truncated: 870 more rows]

## Sheet: newborn rat 3
protein ID	protein probability	num unique peps	tot indep spectra	percent share of spectrum id's	protein name	ensembl	trembl	swissprot	refseq	precursor ion charge	peptide sequence	n instances
[truncated: 3,044 more rows]

[truncated: 3 more sheets: E 15.5 fetuse 1, E 15.5 fetuse 2, E 15.5 fetuse 3]
